# Supplementary material for: WE economy: Potential of mutual aid distribution based on moral responsibility and risk vulnerability
Source: PLoS One. 2024 May 16;19(5):e0301928. doi: 10.1371/journal.pone.0301928 (PMC11098405; doi:10.1371/journal.pone.0301928)
Supplement: S1 File — (ZIP) [file pone.0301928.s002.zip]

Archive with 16 entries (16 files):
- Fig7_8.xlsx
- Gini_index_Fig6A.nb
- Gini_index_Fig6B.nb
- JV-B_model_Fig1A_1B.nb
- JV-M_model_Fig1C_1D.nb
- JV-M-M_model_Fig2A_2B.nb
- JV-M-M-FR_model_Fig5A_5B.nb
- JV-M-M-IR_model_Fig4A_4B.nb
- JV-M-MR_model_Fig2E_2F.nb
- JV-M-R_model_Fig2C_2D.nb
- WE-M-M_model_Fig1E_1F.nb
- WE-M-M_model_Fig3A_3B.nb
- WE-M-M-FR__model_Fig5C_5D.nb
- WE-M-M-IR_model_Fig4C_4D.nb
- WE-M-MR_model_Fig3E_3F.nb
- WE-M-R_model_Fig3C_3D.nb
