# Supplementary material for: WE economy: Potential of mutual aid distribution based on moral responsibility and risk vulnerability
Source: PLoS One. 2024 May 16;19(5):e0301928. doi: 10.1371/journal.pone.0301928 (PMC11098405; doi:10.1371/journal.pone.0301928)
Supplement: S1 File — (ZIP) [file pone.0301928.s002.zip › Fig7_8.xlsx]

## Sheet: Sheet1 (2)
	0.2<ρM<xx	0.4	0.6	0.8	1
	JV-M-M, ξ=0.3	0.0772867	0.090049	0.103098	0.114251
	JV-M-M, ξ=0.5	0.0603647	0.0711024	0.0868408	0.0938653
	JV-M-M, ξ=0.7	0.0539907	0.0633045	0.0742914	0.0795182
	JV-M-MR, ξ=0.3	0.0852977	0.0929719	0.110281	0.120593
	JV-M-MR, ξ=0.5	0.0705389	0.0795523	0.0910535	0.0958985
	JV-M-MR, ξ=0.7	0.0658542	0.0737878	0.0811324	0.087019
	WE-M-M	0.0165874	0.0203836	0.0214977	0.0267494
	WE-M-MR	0.0402111	0.0409087	0.0443783	0.0457593
	1>ρR>xx	0.4	0.6	0.8	1
	JV-M-M, ξ=0.3	0.114251	0.114251	0.114251	0.114251
	JV-M-M, ξ=0.5	0.0938653	0.0938653	0.0938653	0.0938653
	JV-M-M, ξ=0.7	0.0795182	0.0795182	0.0795182	0.0795182
	JV-M-MR, ξ=0.3	0.179891	0.14139	0.120593	0.114251
	JV-M-MR, ξ=0.5	0.164477	0.122672	0.0958985	0.0938653
	JV-M-MR, ξ=0.7	0.161944	0.112735	0.087019	0.0795182
	WE-M-M	0.0267494	0.0267494	0.0267494	0.0267494
	WE-M-MR	0.144662	0.088486	0.0457593	0.0267494
	δw	0.05	0.1	0.15	0.2
	JV-M-M, ξ=0.5	0.0452171	0.0938653	0.138714	0.184315
	JV-M-MR, ξ=0.5	0.0584466	0.0958985	0.139347	0.182069
	WE-M-M	0.0127418	0.0267494	0.0438371	0.0522848
	WE-M-MR	0.0398306	0.0457593	0.0538878	0.0635183
	λ	0.1	0.25	0.4
	JV-M-M, ξ=0.5	0.110443	0.0938653	0.0739781
	JV-M-MR, ξ=0.5	0.113612	0.0958985	0.081771
	WE-M-M	0.0304071	0.0267494	0.0226301
	WE-M-MR	0.0466188	0.0457593	0.0438371
