# Supplementary material for: WE economy: Potential of mutual aid distribution based on moral responsibility and risk vulnerability
Source: PLoS One. 2024 May 16;19(5):e0301928. doi: 10.1371/journal.pone.0301928 (PMC11098405; doi:10.1371/journal.pone.0301928)
Supplement: S1 File — (ZIP) [file pone.0301928.s002.zip › Gini_index_Fig6A.nb]

(* Content-type: application/vnd.wolfram.mathematica *)

(*** Wolfram Notebook File ***)
(* http://www.wolfram.com/nb *)

(* CreatedBy='Mathematica 11.3' *)

(*CacheID: 234*)
(* Internal cache information:
NotebookFileLineBreakTest
NotebookFileLineBreakTest
NotebookDataPosition[       158,          7]
NotebookDataLength[     33554,        692]
NotebookOptionsPosition[     32982,        673]
NotebookOutlinePosition[     33374,        690]
CellTagsIndexPosition[     33331,        687]
WindowFrame->Normal*)

(* Beginning of Notebook Content *)
Notebook[{
Cell[BoxData["\[IndentingNewLine]"], "Input",
 CellChangeTimes->{3.7853767003173943`*^9},
 CellLabel->"In[23]:=",ExpressionUUID->"3db5db5d-1cda-4ef2-8987-1f9f32625029"],

Cell[CellGroupData[{

Cell[BoxData[
 RowBox[{"ListLogLogPlot", "[", 
  RowBox[{
   RowBox[{"{", 
    RowBox[{
     RowBox[{"{", 
      RowBox[{
      "(*", "\:5171\:540c\:4e8b\:696d_\:8cac\:4efb\:62e0\:51fa", "*)"}], 
      RowBox[{
       RowBox[{"{", 
        RowBox[{"1000", ",", "0.021129010770147394`"}], "}"}], ",", 
       RowBox[{"{", 
        RowBox[{"3000", ",", "0.03603172972175517`"}], "}"}], ",", 
       RowBox[{"{", 
        RowBox[{"10000", ",", "0.06789789606899621`"}], "}"}], ",", 
       RowBox[{"{", 
        RowBox[{"30000", ",", "0.12046469817302619`"}], "}"}], ",", 
       RowBox[{"{", 
        RowBox[{"100000", ",", "0.21581091600530056`"}], "}"}], ",", 
       RowBox[{"{", 
        RowBox[{"300000", ",", "0.3558950084660919`"}], "}"}], ",", 
       RowBox[{"{", 
        RowBox[{"1000000", ",", "0.5688728343638068`"}], "}"}]}], "}"}], ",", 
     "\[IndentingNewLine]", 
     RowBox[{"{", 
      RowBox[{"(*", 
       RowBox[{
       "\:5171\:540c\:4e8b\:696d_\:8cac\:4efb\:62e0\:51fa", 
        "_\:8cac\:4efb\:518d\:5206\:914d"}], "*)"}], 
      RowBox[{
       RowBox[{"{", 
        RowBox[{"1000", ",", "0.021571714714333057`"}], "}"}], ",", 
       RowBox[{"{", 
        RowBox[{"3000", ",", "0.03676445180254384`"}], "}"}], ",", 
       RowBox[{"{", 
        RowBox[{"10000", ",", "0.06390512546241256`"}], "}"}], ",", 
       RowBox[{"{", 
        RowBox[{"30000", ",", "0.08419522882813535`"}], "}"}], ",", 
       RowBox[{"{", 
        RowBox[{"100000", ",", "0.09393809584724622`"}], "}"}], ",", 
       RowBox[{"{", 
        RowBox[{"300000", ",", "0.09449003836830117`"}], "}"}], ",", 
       RowBox[{"{", 
        RowBox[{"1000000", ",", "0.0917678687476633`"}], "}"}]}], "}"}], ",", 
     "\[IndentingNewLine]", 
     RowBox[{"{", 
      RowBox[{"(*", 
       RowBox[{
       "\:5171\:540c\:4e8b\:696d_\:8cac\:4efb\:62e0\:51fa", 
        "_\:8106\:5f31\:6027\:518d\:5206\:914d"}], "*)"}], 
      RowBox[{
       RowBox[{"{", 
        RowBox[{"1000", ",", "0.08094748621853531`"}], "}"}], ",", 
       RowBox[{"{", 
        RowBox[{"3000", ",", "0.08620494143848645`"}], "}"}], ",", 
       RowBox[{"{", 
        RowBox[{"10000", ",", "0.1004595214093702`"}], "}"}], ",", 
       RowBox[{"{", 
        RowBox[{"30000", ",", "0.1888250994216769`"}], "}"}], ",", 
       RowBox[{"{", 
        RowBox[{"100000", ",", "0.27449955440621654`"}], "}"}], ",", 
       RowBox[{"{", 
        RowBox[{"300000", ",", "0.29694635314301876`"}], "}"}], ",", 
       RowBox[{"{", 
        RowBox[{"1000000", ",", "0.30892977716368164`"}], "}"}]}], "}"}], ",", 
     RowBox[{"{", 
      RowBox[{"(*", 
       RowBox[{
        RowBox[{
         RowBox[{
         "\:5171\:540c\:4e8b\:696d_\:8cac\:4efb\:62e0\:51fa", 
          "_\:8cac\:4efb"}], "&"}], "\:8106\:5f31\:6027\:518d\:5206\:914d"}], 
       "*)"}], 
      RowBox[{
       RowBox[{"{", 
        RowBox[{"1000", ",", "0.022449054261149737`"}], "}"}], ",", 
       RowBox[{"{", 
        RowBox[{"3000", ",", "0.039742036687707705`"}], "}"}], ",", 
       RowBox[{"{", 
        RowBox[{"10000", ",", "0.06736617283582347`"}], "}"}], ",", 
       RowBox[{"{", 
        RowBox[{"30000", ",", "0.0889628488891061`"}], "}"}], ",", 
       RowBox[{"{", 
        RowBox[{"100000", ",", "0.09963797776315397`"}], "}"}], ",", 
       RowBox[{"{", 
        RowBox[{"300000", ",", "0.09304450872068082`"}], "}"}], ",", 
       RowBox[{"{", 
        RowBox[{"1000000", ",", "0.0939589565060317`"}], "}"}]}], "}"}], ",", 
     RowBox[{"{", 
      RowBox[{"(*", 
       RowBox[{
       "WE\:7d4c\:6e08_\:8cac\:4efb\:62e0\:51fa", 
        "_\:8cac\:4efb\:5206\:914d"}], "*)"}], 
      RowBox[{
       RowBox[{"{", 
        RowBox[{"1000", ",", "0.017704525237447033`"}], "}"}], ",", 
       RowBox[{"{", 
        RowBox[{"3000", ",", "0.024169394586869952`"}], "}"}], ",", 
       RowBox[{"{", 
        RowBox[{"10000", ",", "0.02601405597493689`"}], "}"}], ",", 
       RowBox[{"{", 
        RowBox[{"30000", ",", "0.02672640973884377`"}], "}"}], ",", 
       RowBox[{"{", 
        RowBox[{"100000", ",", "0.026708220697857943`"}], "}"}], ",", 
       RowBox[{"{", 
        RowBox[{"300000", ",", "0.027461107447776634`"}], "}"}], ",", 
       RowBox[{"{", 
        RowBox[{"1000000", ",", "0.026080382716428208`"}], "}"}]}], "}"}], 
     ",", "\[IndentingNewLine]", 
     RowBox[{"{", 
      RowBox[{"(*", 
       RowBox[{
       "WE\:7d4c\:6e08_\:8cac\:4efb\:62e0\:51fa", 
        "_\:8106\:5f31\:6027\:5206\:914d"}], "*)"}], 
      RowBox[{
       RowBox[{"{", 
        RowBox[{"1000", ",", "0.12033218026616965`"}], "}"}], ",", 
       RowBox[{"{", 
        RowBox[{"3000", ",", "0.2071043899918601`"}], "}"}], ",", 
       RowBox[{"{", 
        RowBox[{"10000", ",", "0.2802099710704564`"}], "}"}], ",", 
       RowBox[{"{", 
        RowBox[{"30000", ",", "0.2933950076353915`"}], "}"}], ",", 
       RowBox[{"{", 
        RowBox[{"100000", ",", "0.2935067340245412`"}], "}"}], ",", 
       RowBox[{"{", 
        RowBox[{"300000", ",", "0.29282611648047463`"}], "}"}], ",", 
       RowBox[{"{", 
        RowBox[{"1000000", ",", "0.29209018481459714`"}], "}"}]}], "}"}], ",", 
     RowBox[{"{", 
      RowBox[{"(*", 
       RowBox[{
        RowBox[{
         RowBox[{"WE\:7d4c\:6e08_\:8cac\:4efb\:62e0\:51fa", "_\:8cac\:4efb"}],
          "&"}], "\:8106\:5f31\:6027\:5206\:914d"}], "*)"}], 
      RowBox[{
       RowBox[{"{", 
        RowBox[{"1000", ",", "0.022744875515031904`"}], "}"}], ",", 
       RowBox[{"{", 
        RowBox[{"3000", ",", "0.03414369772548009`"}], "}"}], ",", 
       RowBox[{"{", 
        RowBox[{"10000", ",", "0.042771586782430315`"}], "}"}], ",", 
       RowBox[{"{", 
        RowBox[{"30000", ",", "0.044589420542009206`"}], "}"}], ",", 
       RowBox[{"{", 
        RowBox[{"100000", ",", "0.046446813764895456`"}], "}"}], ",", 
       RowBox[{"{", 
        RowBox[{"300000", ",", "0.04619982170191994`"}], "}"}], ",", 
       RowBox[{"{", 
        RowBox[{"1000000", ",", "0.04262096636182933`"}], "}"}]}], "}"}], ",",
      "\[IndentingNewLine]", 
     StyleBox[
      RowBox[{"{", 
       RowBox[{"{", 
        RowBox[{"965", ",", "0.98"}], "}"}], "}"}],
      Background->GrayLevel[0.85]]}], "}"}], ",", "\[IndentingNewLine]", 
   RowBox[{"Ticks", "\[Rule]", 
    RowBox[{"{", 
     RowBox[{
      RowBox[{"{", 
       RowBox[{
        RowBox[{"{", 
         RowBox[{
         "1000", ",", "\"\<\!\(\*SuperscriptBox[\(10\), \(3\)]\)\>\""}], 
         "}"}], ",", 
        RowBox[{"{", 
         RowBox[{
         "10000", ",", "\"\<\!\(\*SuperscriptBox[\(10\), \(4\)]\)\>\""}], 
         "}"}], ",", 
        RowBox[{"{", 
         RowBox[{
         "100000", ",", "\"\<\!\(\*SuperscriptBox[\(10\), \(5\)]\)\>\""}], 
         "}"}], ",", 
        RowBox[{"{", 
         RowBox[{
         "1000000", ",", "\"\<\!\(\*SuperscriptBox[\(10\), \(6\)]\)\>\""}], 
         "}"}]}], "}"}], ",", "Automatic"}], "}"}]}], ",", 
   RowBox[{"Joined", "\[Rule]", "True"}], ",", 
   RowBox[{"InterpolationOrder", "\[Rule]", "1"}], ",", 
   RowBox[{"PlotMarkers", "\[Rule]", 
    RowBox[{"{", 
     RowBox[{
     "\[FilledCircle]", ",", "\[FilledCircle]", ",", "\[FilledCircle]", ",", 
      "\[FilledCircle]", ",", "\[FilledCircle]", ",", "\[FilledCircle]", ",", 
      "\[FilledCircle]", 
      StyleBox[",",
       FontSize->14,
       FontWeight->"Bold"], 
      StyleBox["\[FilledCircle]",
       Background->GrayLevel[0.85]]}], "}"}]}], ",", 
   RowBox[{"PlotStyle", "\[Rule]", 
    RowBox[{"{", "\[IndentingNewLine]", 
     RowBox[{"Gray", ",", "\[IndentingNewLine]", "Blue", ",", "Purple", ",", 
      RowBox[{"Darker", "[", "Blue", "]"}], ",", "\[IndentingNewLine]", 
      RowBox[{"Blend", "[", 
       RowBox[{
        RowBox[{"{", 
         RowBox[{"Green", ",", "Black"}], "}"}], ",", "0.5"}], "]"}], ",", 
      RowBox[{"Blend", "[", 
       RowBox[{
        RowBox[{"{", 
         RowBox[{"Green", ",", "Blue"}], "}"}], ",", "0.5"}], "]"}], ",", 
      RowBox[{"Blend", "[", 
       RowBox[{
        RowBox[{"{", 
         RowBox[{"Green", ",", "Black"}], "}"}], ",", "0.8"}], "]"}], ",", 
      StyleBox["\[IndentingNewLine]",
       Background->GrayLevel[0.85]], 
      StyleBox["White",
       Background->GrayLevel[0.85]]}], "}"}]}], ",", "\[IndentingNewLine]", 
   RowBox[{"LabelStyle", "\[Rule]", "Black"}], ",", 
   RowBox[{"LabelStyle", "\[Rule]", 
    RowBox[{"(", 
     RowBox[{"FontFamily", "\[Rule]", "\"\<Arial\>\""}], ")"}]}], ",", 
   RowBox[{"LabelStyle", "\[Rule]", 
    RowBox[{"(", 
     RowBox[{"FontSize", "\[Rule]", "16"}], ")"}]}], ",", 
   RowBox[{"AxesStyle", "\[Rule]", 
    RowBox[{"Directive", "[", "16", "]"}]}], ",", 
   RowBox[{"TicksStyle", "\[Rule]", 
    RowBox[{"Directive", "[", "16", "]"}]}]}], "]"}]], "Input",
 CellChangeTimes->{{3.7853749169846296`*^9, 3.7853752262288456`*^9}, {
   3.78537526810452*^9, 3.785375314448157*^9}, {3.78537535104503*^9, 
   3.78537558836764*^9}, {3.7853757590901375`*^9, 3.7853757689983406`*^9}, {
   3.7853759776004195`*^9, 3.785376001402136*^9}, {3.785376825438562*^9, 
   3.7853768312884407`*^9}, {3.7853769205936413`*^9, 3.785376921132475*^9}, {
   3.7853770434579816`*^9, 3.785377045943653*^9}, {3.785377085431988*^9, 
   3.7853771256777086`*^9}, 3.7853771763996196`*^9, 3.785377292529321*^9, {
   3.7853773520797033`*^9, 3.7853773622450495`*^9}, {3.7853781383152246`*^9, 
   3.785378339660802*^9}, 3.785378387850067*^9, {3.78537847330151*^9, 
   3.7853784885744176`*^9}, {3.7853785532344184`*^9, 
   3.7853785844321394`*^9}, {3.7853786270663347`*^9, 
   3.7853786274508743`*^9}, {3.7853788764517927`*^9, 
   3.7853788894467597`*^9}, {3.785379098117654*^9, 3.785379126286088*^9}, {
   3.7853797204404063`*^9, 3.7853797521106815`*^9}, {3.7853820492080784`*^9, 
   3.785382109140912*^9}, {3.785382142905534*^9, 3.785382206941143*^9}, {
   3.7853822763101034`*^9, 3.7853823395916433`*^9}, {3.7853823740505*^9, 
   3.7853824481999226`*^9}, {3.7853838401783457`*^9, 3.78538384474785*^9}, {
   3.785463389191842*^9, 3.7854634001589804`*^9}, {3.829276953191848*^9, 
   3.829277111164621*^9}, {3.8292771717628155`*^9, 3.829277270490265*^9}, {
   3.8292774194006433`*^9, 3.829277423302038*^9}, {3.8292774796725774`*^9, 
   3.8292775275203123`*^9}, {3.8292775800664253`*^9, 
   3.8292776412132626`*^9}, {3.829277719285099*^9, 3.829277755511423*^9}, {
   3.829277818944256*^9, 3.829277896701374*^9}, {3.829277927564577*^9, 
   3.829277927970722*^9}, {3.829424967427949*^9, 3.8294251145454392`*^9}, {
   3.829425181804453*^9, 3.8294252501222057`*^9}, {3.8294253944771943`*^9, 
   3.829425426730936*^9}, {3.829425517646639*^9, 3.829425521242526*^9}, {
   3.829425715857876*^9, 3.829425730034045*^9}, 3.8294257723388433`*^9, 
   3.8294258246196923`*^9, {3.8294259310553446`*^9, 3.8294259475794735`*^9}, {
   3.8294262961195555`*^9, 3.8294263135775304`*^9}, {3.8294263771736608`*^9, 
   3.8294263910033207`*^9}, {3.829426501116486*^9, 3.8294265548648815`*^9}, {
   3.8294266072160263`*^9, 3.8294266450118017`*^9}, {3.829426683887734*^9, 
   3.829426732074026*^9}, {3.8294268006084385`*^9, 3.829426836783558*^9}, {
   3.8294273846579747`*^9, 3.8294273906196775`*^9}, {3.829427457215911*^9, 
   3.8294275066811237`*^9}, {3.8294275546537*^9, 3.8294275765999994`*^9}, {
   3.829427610278754*^9, 3.829427612320349*^9}, {3.829430734916753*^9, 
   3.829430747000044*^9}, {3.8294307871096916`*^9, 3.829430899293443*^9}, {
   3.8294309581154246`*^9, 3.8294310268047895`*^9}, {3.8294311090672626`*^9, 
   3.829431244576657*^9}, {3.829431463913391*^9, 3.82943149899507*^9}, 
   3.829454976902339*^9, {3.8294550154119635`*^9, 3.8294550256668143`*^9}, 
   3.8294551101563563`*^9, 3.8294551622627535`*^9, {3.829455199517627*^9, 
   3.8294552341763296`*^9}, 3.8294553305911255`*^9, 3.8294553878456154`*^9, {
   3.8294555092352924`*^9, 3.8294555243456764`*^9}, {3.8294555606560354`*^9, 
   3.829455578063326*^9}, 3.8627756084128013`*^9, {3.862775648657858*^9, 
   3.862775670961355*^9}, {3.8627757160731554`*^9, 3.8627757869591217`*^9}, {
   3.8627760531689215`*^9, 3.8627760823144474`*^9}, 3.862776148352539*^9, {
   3.8627761801266737`*^9, 3.8627762147216225`*^9}, {3.862776357870278*^9, 
   3.8627763661771603`*^9}, {3.862776531844864*^9, 3.862776550338871*^9}, {
   3.862776591651391*^9, 3.862776637062334*^9}, {3.862776854717918*^9, 
   3.862776950739584*^9}, {3.8627770120049257`*^9, 3.862777113484023*^9}, {
   3.8627771542765503`*^9, 3.8627772447462454`*^9}, {3.8627772815869427`*^9, 
   3.8627773045568876`*^9}, {3.8627773514713554`*^9, 3.862777444398097*^9}, 
   3.862777632298649*^9, 3.862777691573963*^9, {3.862777968247405*^9, 
   3.8627779987024074`*^9}, {3.862778033139696*^9, 3.862778174540604*^9}, {
   3.8627783903533382`*^9, 3.862778391057694*^9}, {3.8627787666793013`*^9, 
   3.862778849008399*^9}, {3.8627788844615517`*^9, 3.862778892932057*^9}, {
   3.8627900019659967`*^9, 3.8627900898734493`*^9}, {3.8627901480835805`*^9, 
   3.8627901625659547`*^9}, {3.862790205458187*^9, 3.862790286686926*^9}, {
   3.8627903411145134`*^9, 3.8627904156544027`*^9}, {3.8627904650187817`*^9, 
   3.8627905572253704`*^9}, {3.8627908798606215`*^9, 3.862790963437647*^9}, 
   3.8627910683282747`*^9, 3.862791131905713*^9, 3.8627911914758744`*^9, {
   3.862791467648255*^9, 3.8627915653151274`*^9}, {3.862791685717044*^9, 
   3.862791752117414*^9}, {3.8627923882822647`*^9, 3.862792468809601*^9}, {
   3.862792516825925*^9, 3.8627925172130175`*^9}, {3.8627925824639263`*^9, 
   3.8627925996351695`*^9}, 3.8627926352667727`*^9, {3.86279275079165*^9, 
   3.8627927794261665`*^9}, {3.8627928114143667`*^9, 
   3.8627928923189216`*^9}, {3.862796850772191*^9, 3.8627968768206663`*^9}, 
   3.909841512625985*^9, {3.909841564027069*^9, 3.909841722179336*^9}, {
   3.9098420429307833`*^9, 3.9098420644316287`*^9}, {3.909842185555167*^9, 
   3.909842216331788*^9}, {3.9098422799128656`*^9, 3.909842288388111*^9}, {
   3.909842334010811*^9, 3.909842358391426*^9}, {3.909842389947569*^9, 
   3.909842407392562*^9}, {3.90984250621961*^9, 3.909842897027055*^9}, {
   3.909842991851102*^9, 3.9098430558287516`*^9}, {3.909843091767024*^9, 
   3.909843164660575*^9}, {3.9098432015087147`*^9, 3.9098432637639427`*^9}, {
   3.9098433201432176`*^9, 3.909843381430806*^9}, {3.909843417320513*^9, 
   3.9098434846587543`*^9}, {3.909843518225931*^9, 3.9098435900181932`*^9}, {
   3.9098436204014034`*^9, 3.9098436903965063`*^9}, {3.9098437386444197`*^9, 
   3.9098437548317494`*^9}, {3.9098441085999575`*^9, 3.909844109060923*^9}, {
   3.909844241970253*^9, 3.909844270088563*^9}, {3.909844328055278*^9, 
   3.9098443398383584`*^9}, {3.909844949189621*^9, 3.909844975194111*^9}, {
   3.90984503371426*^9, 3.9098450442492523`*^9}, {3.9098451069396834`*^9, 
   3.909845142030091*^9}, {3.9098451904681025`*^9, 3.909845214547036*^9}},
 CellLabel->"In[24]:=",ExpressionUUID->"1bd4edd1-ba91-4547-8a90-d3ed52035d00"],

Cell[BoxData[
 GraphicsBox[{{}, {{{}, {}, 
     {GrayLevel[0.5], PointSize[0.011000000000000001`], AbsoluteThickness[
      1.6], LineBox[{{6.907755278982137, -3.857108264817939}, {
       8.006367567650246, -3.323355347554458}, {
       9.210340371976184, -2.689750230626623}, {
       10.308952660644293`, -2.1163985301926482`}, {
       11.512925464970229`, -1.5333526435389053`}, {
       12.611537753638338`, -1.0331195116666414`}, {
       13.815510557964274`, -0.5640983595278894}}]}, 
     {RGBColor[0, 0, 1], PointSize[0.011000000000000001`], AbsoluteThickness[
      1.6], LineBox[{{6.907755278982137, -3.836372326407647}, {
       8.006367567650246, -3.30322388429664}, {
       9.210340371976184, -2.7503557101359695`}, {
       10.308952660644293`, -2.47461702408835}, {
       11.512925464970229`, -2.365119268471137}, {
       12.611537753638338`, -2.359260864130947}, {
       13.815510557964274`, -2.388493056266776}}]}, 
     {RGBColor[0.5, 0, 0.5], PointSize[0.011000000000000001`], 
      AbsoluteThickness[1.6], 
      LineBox[{{6.907755278982137, -2.5139546528485655`}, {
       8.006367567650246, -2.4510277776830556`}, {
       9.210340371976184, -2.2980004046635214`}, {
       10.308952660644293`, -1.6669340922546194`}, {
       11.512925464970229`, -1.292805641326341}, {
       12.611537753638338`, -1.2142037856429317`}, {
       13.815510557964274`, -1.1746412862814504`}}]}, 
     {RGBColor[0, 0, 
       NCache[
        Rational[2, 3], 0.6666666666666666]], PointSize[
      0.011000000000000001`], AbsoluteThickness[1.6], 
      LineBox[{{6.907755278982137, -3.796506792133345}, {
       8.006367567650246, -3.225345792851948}, {
       9.210340371976184, -2.6976122737600168`}, {
       10.308952660644293`, -2.419536424609697}, {
       11.512925464970229`, -2.306211884226128}, {
       12.611537753638338`, -2.3746773119213627`}, {
       13.815510557964274`, -2.3648972249785976`}}]}, 
     {RGBColor[0., 0.5, 0.], PointSize[0.011000000000000001`], 
      AbsoluteThickness[1.6], 
      LineBox[{{6.907755278982137, -4.033935008946003}, {
       8.006367567650246, -3.7226681327033364`}, {
       9.210340371976184, -3.649118272619335}, {
       10.308952660644293`, -3.6221030736458326`}, {
       11.512925464970229`, -3.6227838696591936`}, {
       12.611537753638338`, -3.5949845499662074`}, {
       13.815510557964274`, -3.6465718673216867`}}]}, 
     {RGBColor[0., 0.5, 0.5], PointSize[0.011000000000000001`], 
      AbsoluteThickness[1.6], 
      LineBox[{{6.907755278982137, -2.1174991916388746`}, {
       8.006367567650246, -1.5745323133554299`}, {
       9.210340371976184, -1.2722160601647134`}, {
       10.308952660644293`, -1.2262354289756514`}, {
       11.512925464970229`, -1.2258546961116346`}, {
       12.611537753638338`, -1.228176305242638}, {
       13.815510557964274`, -1.2306926722940636`}}]}, 
     {RGBColor[0., 0.19999999999999996`, 0.], PointSize[
      0.011000000000000001`], AbsoluteThickness[1.6], 
      LineBox[{{6.907755278982137, -3.783415411044749}, {
       8.006367567650246, -3.3771772568342655`}, {
       9.210340371976184, -3.151881257070747}, {
       10.308952660644293`, -3.110258655672555}, {
       11.512925464970229`, -3.0694474110180776`}, {
       12.611537753638338`, -3.074779340167693}, {
       13.815510557964274`, -3.1554089786637567`}}]}, 
     {GrayLevel[1], PointSize[0.011000000000000001`], AbsoluteThickness[1.6], 
      LineBox[{{6.872128101338986, -0.020202707317519466`}, {
       6.872128101338986, -0.020202707317519466`}}]}}, {
     {GrayLevel[0.5], AbsolutePointSize[6], AbsoluteThickness[1.6], 
      GeometricTransformationBox[InsetBox["\[FilledCircle]", {0., 0.}], {{{
       6.907755278982137, -3.857108264817939}}, {{
       8.006367567650246, -3.323355347554458}}, {{
       9.210340371976184, -2.689750230626623}}, {{
       10.308952660644293`, -2.1163985301926482`}}, {{
       11.512925464970229`, -1.5333526435389053`}}, {{
       12.611537753638338`, -1.0331195116666414`}}, {{
       13.815510557964274`, -0.5640983595278894}}}]}, 
     {RGBColor[0, 0, 1], AbsolutePointSize[6], AbsoluteThickness[1.6], 
      GeometricTransformationBox[InsetBox["\[FilledCircle]", {0., 0.}], {{{
       6.907755278982137, -3.836372326407647}}, {{
       8.006367567650246, -3.30322388429664}}, {{
       9.210340371976184, -2.7503557101359695`}}, {{
       10.308952660644293`, -2.47461702408835}}, {{
       11.512925464970229`, -2.365119268471137}}, {{
       12.611537753638338`, -2.359260864130947}}, {{
       13.815510557964274`, -2.388493056266776}}}]}, 
     {RGBColor[0.5, 0, 0.5], AbsolutePointSize[6], AbsoluteThickness[1.6], 
      GeometricTransformationBox[InsetBox["\[FilledCircle]", {0., 0.}], {{{
       6.907755278982137, -2.5139546528485655`}}, {{
       8.006367567650246, -2.4510277776830556`}}, {{
       9.210340371976184, -2.2980004046635214`}}, {{
       10.308952660644293`, -1.6669340922546194`}}, {{
       11.512925464970229`, -1.292805641326341}}, {{
       12.611537753638338`, -1.2142037856429317`}}, {{
       13.815510557964274`, -1.1746412862814504`}}}]}, 
     {RGBColor[0, 0, 
       NCache[
        Rational[2, 3], 0.6666666666666666]], AbsolutePointSize[6], 
      AbsoluteThickness[1.6], 
      GeometricTransformationBox[InsetBox["\[FilledCircle]", {0., 0.}], {{{
       6.907755278982137, -3.796506792133345}}, {{
       8.006367567650246, -3.225345792851948}}, {{
       9.210340371976184, -2.6976122737600168`}}, {{
       10.308952660644293`, -2.419536424609697}}, {{
       11.512925464970229`, -2.306211884226128}}, {{
       12.611537753638338`, -2.3746773119213627`}}, {{
       13.815510557964274`, -2.3648972249785976`}}}]}, 
     {RGBColor[0., 0.5, 0.], AbsolutePointSize[6], AbsoluteThickness[1.6], 
      GeometricTransformationBox[InsetBox["\[FilledCircle]", {0., 0.}], {{{
       6.907755278982137, -4.033935008946003}}, {{
       8.006367567650246, -3.7226681327033364`}}, {{
       9.210340371976184, -3.649118272619335}}, {{
       10.308952660644293`, -3.6221030736458326`}}, {{
       11.512925464970229`, -3.6227838696591936`}}, {{
       12.611537753638338`, -3.5949845499662074`}}, {{
       13.815510557964274`, -3.6465718673216867`}}}]}, 
     {RGBColor[0., 0.5, 0.5], AbsolutePointSize[6], AbsoluteThickness[1.6], 
      GeometricTransformationBox[InsetBox["\[FilledCircle]", {0., 0.}], {{{
       6.907755278982137, -2.1174991916388746`}}, {{
       8.006367567650246, -1.5745323133554299`}}, {{
       9.210340371976184, -1.2722160601647134`}}, {{
       10.308952660644293`, -1.2262354289756514`}}, {{
       11.512925464970229`, -1.2258546961116346`}}, {{
       12.611537753638338`, -1.228176305242638}}, {{
       13.815510557964274`, -1.2306926722940636`}}}]}, 
     {RGBColor[0., 0.19999999999999996`, 0.], AbsolutePointSize[6], 
      AbsoluteThickness[1.6], 
      GeometricTransformationBox[InsetBox["\[FilledCircle]", {0., 0.}], {{{
       6.907755278982137, -3.783415411044749}}, {{
       8.006367567650246, -3.3771772568342655`}}, {{
       9.210340371976184, -3.151881257070747}}, {{
       10.308952660644293`, -3.110258655672555}}, {{
       11.512925464970229`, -3.0694474110180776`}}, {{
       12.611537753638338`, -3.074779340167693}}, {{
       13.815510557964274`, -3.1554089786637567`}}}]}, 
     {GrayLevel[1], AbsolutePointSize[6], AbsoluteThickness[1.6], 
      GeometricTransformationBox[InsetBox["\[FilledCircle]", {0., 0.}], {{{
       6.872128101338986, -0.020202707317519466`}}, {{
       6.872128101338986, -0.020202707317519466`}}}]}, {}}}, {}, {}, {}, {}},
  AspectRatio->NCache[GoldenRatio^(-1), 0.6180339887498948],
  Axes->{True, True},
  AxesLabel->{None, None},
  AxesOrigin->{6.6167237336310905`, -4.32525428890291},
  AxesStyle->Directive[16],
  DisplayFunction->Identity,
  Frame->{{False, False}, {False, False}},
  FrameLabel->{{None, None}, {None, None}},
  FrameTicks->{{
     Charting`ScaledTicks[{Log, Exp}], 
     Charting`ScaledFrameTicks[{Log, Exp}]}, {
     Charting`ScaledTicks[{Log, Exp}], 
     Charting`ScaledFrameTicks[{Log, Exp}]}},
  GridLines->{None, None},
  GridLinesStyle->Directive[
    GrayLevel[0.5, 0.4]],
  ImagePadding->All,
  LabelStyle->GrayLevel[0],
  Method->{"CoordinatesToolOptions" -> {"DisplayFunction" -> ({
        (Exp[#]& )[
         Part[#, 1]], 
        (Exp[#]& )[
         Part[#, 2]]}& ), "CopiedValueFunction" -> ({
        (Exp[#]& )[
         Part[#, 1]], 
        (Exp[#]& )[
         Part[#, 2]]}& )}},
  PlotRange->{{6.727474300159293, 
   13.815510557964274`}, {-4.256920136814252, -0.020202707317519466`}},
  PlotRangeClipping->True,
  PlotRangePadding->{{
     Scaled[0.02], 
     Scaled[0.02]}, {
     Scaled[0.02], 
     Scaled[0.05]}},
  Ticks->FrontEndValueCache[{{{6.907755278982137, 
       FormBox[
       "\"\\!\\(\\*SuperscriptBox[\\(10\\), \\(3\\)]\\)\"", 
        TraditionalForm]}, {9.210340371976184, 
       FormBox[
       "\"\\!\\(\\*SuperscriptBox[\\(10\\), \\(4\\)]\\)\"", 
        TraditionalForm]}, {11.512925464970229`, 
       FormBox[
       "\"\\!\\(\\*SuperscriptBox[\\(10\\), \\(5\\)]\\)\"", 
        TraditionalForm]}, {13.815510557964274`, 
       FormBox[
       "\"\\!\\(\\*SuperscriptBox[\\(10\\), \\(6\\)]\\)\"", 
        TraditionalForm]}}, 
     Charting`ScaledTicks[{Log, Exp}]}, {{{6.907755278982137, 
       FormBox[
       "\"\\!\\(\\*SuperscriptBox[\\(10\\), \\(3\\)]\\)\"", 
        TraditionalForm]}, {9.210340371976184, 
       FormBox[
       "\"\\!\\(\\*SuperscriptBox[\\(10\\), \\(4\\)]\\)\"", 
        TraditionalForm]}, {11.512925464970229`, 
       FormBox[
       "\"\\!\\(\\*SuperscriptBox[\\(10\\), \\(5\\)]\\)\"", 
        TraditionalForm]}, {13.815510557964274`, 
       FormBox[
       "\"\\!\\(\\*SuperscriptBox[\\(10\\), \\(6\\)]\\)\"", 
        TraditionalForm]}}, {{-2.995732273553991, 
       FormBox[
        TagBox[
         InterpretationBox["\"0.05\"", 0.05, AutoDelete -> True], 
         NumberForm[#, {
           DirectedInfinity[1], 2}]& ], TraditionalForm], {0.01, 0.}, {
        AbsoluteThickness[0.1]}}, {-2.3025850929940455`, 
       FormBox[
        TagBox[
         InterpretationBox["\"0.10\"", 0.1, AutoDelete -> True], 
         NumberForm[#, {
           DirectedInfinity[1], 2}]& ], TraditionalForm], {0.01, 0.}, {
        AbsoluteThickness[0.1]}}, {-0.6931471805599453, 
       FormBox[
        TagBox[
         InterpretationBox["\"0.50\"", 0.5, AutoDelete -> True], 
         NumberForm[#, {
           DirectedInfinity[1], 2}]& ], TraditionalForm], {0.01, 0.}, {
        AbsoluteThickness[0.1]}}, {0., 
       FormBox["1", TraditionalForm], {0.01, 0.}, {
        AbsoluteThickness[0.1]}}, {-5.298317366548036, 
       FormBox[
        TemplateBox[{0., 0.}, "Spacer2"], TraditionalForm], {0.005, 0.}, {
        AbsoluteThickness[0.1]}}, {-5.115995809754082, 
       FormBox[
        TemplateBox[{0., 0.}, "Spacer2"], TraditionalForm], {0.005, 0.}, {
        AbsoluteThickness[0.1]}}, {-4.961845129926823, 
       FormBox[
        TemplateBox[{0., 0.}, "Spacer2"], TraditionalForm], {0.005, 0.}, {
        AbsoluteThickness[0.1]}}, {-4.8283137373023015`, 
       FormBox[
        TemplateBox[{0., 0.}, "Spacer2"], TraditionalForm], {0.005, 0.}, {
        AbsoluteThickness[0.1]}}, {-4.710530701645918, 
       FormBox[
        TemplateBox[{0., 0.}, "Spacer2"], TraditionalForm], {0.005, 0.}, {
        AbsoluteThickness[0.1]}}, {-4.605170185988091, 
       FormBox[
        TemplateBox[{0., 0.}, "Spacer2"], TraditionalForm], {0.005, 0.}, {
        AbsoluteThickness[0.1]}}, {-3.912023005428146, 
       FormBox[
        TemplateBox[{0., 0.}, "Spacer2"], TraditionalForm], {0.005, 0.}, {
        AbsoluteThickness[0.1]}}, {-3.506557897319982, 
       FormBox[
        TemplateBox[{0., 0.}, "Spacer2"], TraditionalForm], {0.005, 0.}, {
        AbsoluteThickness[0.1]}}, {-3.2188758248682006`, 
       FormBox[
        TemplateBox[{0., 0.}, "Spacer2"], TraditionalForm], {0.005, 0.}, {
        AbsoluteThickness[0.1]}}, {-2.8134107167600364`, 
       FormBox[
        TemplateBox[{0., 0.}, "Spacer2"], TraditionalForm], {0.005, 0.}, {
        AbsoluteThickness[0.1]}}, {-2.659260036932778, 
       FormBox[
        TemplateBox[{0., 0.}, "Spacer2"], TraditionalForm], {0.005, 0.}, {
        AbsoluteThickness[0.1]}}, {-2.5257286443082556`, 
       FormBox[
        TemplateBox[{0., 0.}, "Spacer2"], TraditionalForm], {0.005, 0.}, {
        AbsoluteThickness[0.1]}}, {-2.4079456086518722`, 
       FormBox[
        TemplateBox[{0., 0.}, "Spacer2"], TraditionalForm], {0.005, 0.}, {
        AbsoluteThickness[0.1]}}, {-1.6094379124341003`, 
       FormBox[
        TemplateBox[{0., 0.}, "Spacer2"], TraditionalForm], {0.005, 0.}, {
        AbsoluteThickness[0.1]}}, {-1.2039728043259361`, 
       FormBox[
        TemplateBox[{0., 0.}, "Spacer2"], TraditionalForm], {0.005, 0.}, {
        AbsoluteThickness[0.1]}}, {-0.916290731874155, 
       FormBox[
        TemplateBox[{0., 0.}, "Spacer2"], TraditionalForm], {0.005, 0.}, {
        AbsoluteThickness[0.1]}}, {-0.5108256237659907, 
       FormBox[
        TemplateBox[{0., 0.}, "Spacer2"], TraditionalForm], {0.005, 0.}, {
        AbsoluteThickness[0.1]}}, {-0.35667494393873245`, 
       FormBox[
        TemplateBox[{0., 0.}, "Spacer2"], TraditionalForm], {0.005, 0.}, {
        AbsoluteThickness[0.1]}}, {-0.2231435513142097, 
       FormBox[
        TemplateBox[{0., 0.}, "Spacer2"], TraditionalForm], {0.005, 0.}, {
        AbsoluteThickness[0.1]}}, {-0.10536051565782628`, 
       FormBox[
        TemplateBox[{0., 0.}, "Spacer2"], TraditionalForm], {0.005, 0.}, {
        AbsoluteThickness[0.1]}}, {0.6931471805599453, 
       FormBox[
        TemplateBox[{0., 0.}, "Spacer2"], TraditionalForm], {0.005, 0.}, {
        AbsoluteThickness[0.1]}}, {1.0986122886681098`, 
       FormBox[
        TemplateBox[{0., 0.}, "Spacer2"], TraditionalForm], {0.005, 0.}, {
        AbsoluteThickness[0.1]}}, {1.3862943611198906`, 
       FormBox[
        TemplateBox[{0., 0.}, "Spacer2"], TraditionalForm], {0.005, 0.}, {
        AbsoluteThickness[0.1]}}, {1.6094379124341003`, 
       FormBox[
        TemplateBox[{0., 0.}, "Spacer2"], TraditionalForm], {0.005, 0.}, {
        AbsoluteThickness[0.1]}}, {1.791759469228055, 
       FormBox[
        TemplateBox[{0., 0.}, "Spacer2"], TraditionalForm], {0.005, 0.}, {
        AbsoluteThickness[0.1]}}, {1.9459101490553132`, 
       FormBox[
        TemplateBox[{0., 0.}, "Spacer2"], TraditionalForm], {0.005, 0.}, {
        AbsoluteThickness[0.1]}}, {2.0794415416798357`, 
       FormBox[
        TemplateBox[{0., 0.}, "Spacer2"], TraditionalForm], {0.005, 0.}, {
        AbsoluteThickness[0.1]}}, {2.1972245773362196`, 
       FormBox[
        TemplateBox[{0., 0.}, "Spacer2"], TraditionalForm], {0.005, 0.}, {
        AbsoluteThickness[0.1]}}, {2.302585092994046, 
       FormBox[
        TemplateBox[{0., 0.}, "Spacer2"], TraditionalForm], {0.005, 0.}, {
        AbsoluteThickness[0.1]}}}}],
  TicksStyle->Directive[16]]], "Output",
 CellChangeTimes->{{3.7853824238236513`*^9, 3.7853824523795033`*^9}, {
   3.8292779083643312`*^9, 3.829277931824127*^9}, 3.829425263016386*^9, 
   3.82942543785513*^9, 3.829425528738025*^9, 3.82942573433659*^9, 
   3.8294257748292227`*^9, 3.829425827603979*^9, 3.829425952062459*^9, 
   3.829426317461873*^9, 3.8294263935963917`*^9, 3.8294265603612394`*^9, 
   3.8294266152445717`*^9, 3.8294266971839037`*^9, 3.829426734324833*^9, {
   3.82942680366317*^9, 3.8294268409199953`*^9}, {3.829427471192469*^9, 
   3.829427490294347*^9}, 3.829427579152*^9, 3.8294276146791716`*^9, 
   3.829430830506079*^9, 3.829431250906683*^9, 3.829431468769722*^9, 
   3.8294315011900935`*^9, 3.8294549850709515`*^9, {3.8294550174615283`*^9, 
   3.829455027981578*^9}, 3.829455112413447*^9, 3.8294551653167896`*^9, {
   3.829455203562415*^9, 3.8294552360361834`*^9}, 3.8294553333120623`*^9, 
   3.829455390001537*^9, {3.829455511991103*^9, 3.829455528138961*^9}, {
   3.8294555628656983`*^9, 3.829455580136836*^9}, 3.836429509470544*^9, 
   3.8627762274635296`*^9, 3.862776370056287*^9, 3.862776456652582*^9, 
   3.862776552939545*^9, {3.862776620961171*^9, 3.8627766386248198`*^9}, 
   3.8627769591411457`*^9, 3.8627771171558247`*^9, 3.862777247548173*^9, 
   3.8627774482876716`*^9, {3.8627779803977485`*^9, 3.8627780010111513`*^9}, 
   3.8627780353163815`*^9, {3.8627780699850326`*^9, 3.8627781764275727`*^9}, 
   3.8627783938327703`*^9, 3.862778852067355*^9, {3.862778887365655*^9, 
   3.8627788944099703`*^9}, 3.8627900950931616`*^9, {3.862790279355871*^9, 
   3.8627902891390424`*^9}, 3.8627904195197935`*^9, {3.862790547616177*^9, 
   3.8627905593663206`*^9}, 3.8627909669645586`*^9, 3.862791074773533*^9, 
   3.862791154587953*^9, 3.8627912009899178`*^9, 3.8627915691446886`*^9, 
   3.862791756339944*^9, {3.862792413741588*^9, 3.8627924703013973`*^9}, 
   3.8627925192099657`*^9, {3.862792584867112*^9, 3.862792601546508*^9}, 
   3.862792636892659*^9, {3.862792753275679*^9, 3.8627927820969324`*^9}, 
   3.8627928968114967`*^9, {3.862796868718174*^9, 3.8627968794941716`*^9}, {
   3.909843714408428*^9, 3.9098437572712436`*^9}, 3.909844113573759*^9, 
   3.909844273505724*^9, {3.90984433038363*^9, 3.909844342169921*^9}, 
   3.90984497751692*^9, 3.9098450464183636`*^9, 3.9098450857592115`*^9, 
   3.9098451158335505`*^9, 3.9098452178084817`*^9},
 CellLabel->"Out[24]=",ExpressionUUID->"c74b78ed-c771-49c3-a5b4-90e5f8cb0647"]
}, Open  ]]
},
WindowSize->{1494, 1106},
WindowMargins->{{Automatic, -1739}, {Automatic, 128}},
Magnification:>1.5 Inherited,
FrontEndVersion->"11.3 for Microsoft Windows (64-bit) (2018\:5e743\:670812\
\:65e5)",
StyleDefinitions->"Default.nb"
]
(* End of Notebook Content *)

(* Internal cache information *)
(*CellTagsOutline
CellTagsIndex->{}
*)
(*CellTagsIndex
CellTagsIndex->{}
*)
(*NotebookFileOutline
Notebook[{
Cell[558, 20, 168, 2, 73, "Input",ExpressionUUID->"3db5db5d-1cda-4ef2-8987-1f9f32625029"],
Cell[CellGroupData[{
Cell[751, 26, 14819, 302, 1152, "Input",ExpressionUUID->"1bd4edd1-ba91-4547-8a90-d3ed52035d00"],
Cell[15573, 330, 17393, 340, 360, "Output",ExpressionUUID->"c74b78ed-c771-49c3-a5b4-90e5f8cb0647"]
}, Open  ]]
}
]
*)
