# Supplementary material for: WE economy: Potential of mutual aid distribution based on moral responsibility and risk vulnerability
Source: PLoS One. 2024 May 16;19(5):e0301928. doi: 10.1371/journal.pone.0301928 (PMC11098405; doi:10.1371/journal.pone.0301928)
Supplement: S1 File — (ZIP) [file pone.0301928.s002.zip › JV-B_model_Fig1A_1B.nb]

(* Content-type: application/vnd.wolfram.mathematica *)

(*** Wolfram Notebook File ***)
(* http://www.wolfram.com/nb *)

(* CreatedBy='Mathematica 11.3' *)

(*CacheID: 234*)
(* Internal cache information:
NotebookFileLineBreakTest
NotebookFileLineBreakTest
NotebookDataPosition[       158,          7]
NotebookDataLength[     65612,       1384]
NotebookOptionsPosition[     60700,       1298]
NotebookOutlinePosition[     61091,       1315]
CellTagsIndexPosition[     61048,       1312]
WindowFrame->Normal*)

(* Beginning of Notebook Content *)
Notebook[{
Cell[BoxData[
 RowBox[{
  StyleBox[
   RowBox[{"n", "=", "1000"}],
   FontSize->14], 
  RowBox[{"(*", "\:4eba\:6570", "*)"}], ";"}]], "Input",
 CellChangeTimes->{{3.78000613908243*^9, 3.7800061410485353`*^9}, {
   3.7800061829702377`*^9, 3.7800062225187626`*^9}, 3.7800111868498716`*^9, 
   3.78012027007485*^9, 3.780120491490986*^9, 3.7801751099043674`*^9, 
   3.7852978187592173`*^9, 3.785373068377532*^9, 3.829255502429088*^9},
 CellLabel->
  "In[547]:=",ExpressionUUID->"3d30a11d-61c1-47de-9153-16c53b743ceb"],

Cell[BoxData[
 RowBox[{
  RowBox[{
   RowBox[{"m", "[", "0", "]"}], "=", 
   RowBox[{"Table", "[", 
    RowBox[{"1", ",", 
     RowBox[{"{", 
      RowBox[{"i", ",", "1", ",", "n"}], "}"}]}], "]"}]}], 
  RowBox[{"(*", "\:5bcc\:306e\:521d\:671f\:5206\:5e03", "*)"}], 
  ";"}]], "Input",
 CellChangeTimes->{{3.7800062573529997`*^9, 3.7800062973935804`*^9}, {
   3.7800063315477653`*^9, 3.780006339628281*^9}, {3.7800063942317944`*^9, 
   3.7800064356674457`*^9}, {3.7851850290922823`*^9, 3.7851850338821306`*^9}, 
   3.829255510341872*^9, 3.829264377639785*^9},
 CellLabel->
  "In[548]:=",ExpressionUUID->"291e0fd9-e424-4562-b82d-73082372ff25"],

Cell[BoxData[
 RowBox[{
  RowBox[{
   RowBox[{"ii", "[", "0", "]"}], "=", "0"}], ";"}]], "Input",
 CellChangeTimes->{{3.780025320987832*^9, 3.78002532950239*^9}, 
   3.780025484229308*^9, 3.8292555276402383`*^9},
 CellLabel->
  "In[549]:=",ExpressionUUID->"11fae366-7878-4038-b060-be918d075c96"],

Cell[BoxData[
 RowBox[{
  RowBox[{
   RowBox[{"jj", "[", "0", "]"}], "=", "0"}], ";"}]], "Input",
 CellChangeTimes->{{3.7800254980091915`*^9, 3.7800255029655113`*^9}, 
   3.8292555322739315`*^9},
 CellLabel->
  "In[550]:=",ExpressionUUID->"b5de1ba7-f640-4881-97e9-7be080b74d21"],

Cell[BoxData[
 RowBox[{
  RowBox[{"s", "=", "0"}], 
  RowBox[{"(*", "\:5bcc\:306e\:7dcf\:4ea4\:63db\:91cf", "*)"}], 
  ";"}]], "Input",
 CellChangeTimes->{{3.8292573576371975`*^9, 3.8292573587522182`*^9}, {
  3.8292574744598904`*^9, 3.8292575236404552`*^9}, {3.8292643859596024`*^9, 
  3.829264390767871*^9}},
 CellLabel->
  "In[551]:=",ExpressionUUID->"dfabe776-7435-43e8-8683-a02e28126f46"],

Cell[BoxData[
 RowBox[{
  StyleBox[
   RowBox[{"\[Lambda]", "=", "0.25"}],
   Background->RGBColor[1, 0.85, 0.85]], 
  RowBox[{"(*", "\:8caf\:84c4\:7387", "*)"}], ";"}]], "Input",
 CellLabel->
  "In[552]:=",ExpressionUUID->"a24738db-6f9d-41cc-964d-31b6f0e608bd"],

Cell[BoxData[
 RowBox[{
  StyleBox[
   RowBox[{"\[Delta]w", "=", "0.1"}],
   Background->RGBColor[1, 0.85, 0.85]], 
  RowBox[{"(*", "\:640d\:76ca\:7387", "*)"}], ";"}]], "Input",
 CellChangeTimes->{{3.7800065512188663`*^9, 3.7800065703580875`*^9}, {
   3.780007596905789*^9, 3.7800076076221113`*^9}, 3.7801751993319407`*^9, 
   3.780177258259259*^9, 3.7801773017759657`*^9, 3.780177342326905*^9, {
   3.7801780120979495`*^9, 3.7801780154196367`*^9}, {3.7851850480799913`*^9, 
   3.785185075762636*^9}, 3.785185851399935*^9, 3.785373873394215*^9, 
   3.829255539567762*^9, {3.8292575516019864`*^9, 3.8292575532725563`*^9}, 
   3.82925765686847*^9, 3.8292589118576975`*^9, 3.829260600683658*^9, 
   3.8292628690619316`*^9, 3.829262928568199*^9, 3.8292629709650116`*^9, 
   3.8292643982784047`*^9, 3.8292650306818123`*^9, 3.829265410689646*^9, 
   3.8292656983276377`*^9, 3.8292659768972683`*^9, 3.8292666589938154`*^9, {
   3.8292722394691334`*^9, 3.829272239905949*^9}, 3.8292726971580114`*^9, 
   3.8292729495008655`*^9, 3.8292731800186305`*^9, {3.8292733747507763`*^9, 
   3.8292733749314594`*^9}, {3.829276037454605*^9, 3.829276037900482*^9}, {
   3.862688361271633*^9, 3.862688361541687*^9}, {3.8626987040970836`*^9, 
   3.8626987338401513`*^9}, {3.8626996276008883`*^9, 
   3.8626996531110587`*^9}, {3.909544856207822*^9, 3.9095448831249967`*^9}, 
   3.90954520178058*^9},
 CellLabel->
  "In[553]:=",ExpressionUUID->"bec315a3-361b-4d0b-9ebc-55dca753219a"],

Cell[BoxData[
 RowBox[{
  RowBox[{"tmax", "=", "1000000"}], 
  RowBox[{"(*", "\:7e70\:308a\:8fd4\:3057\:56de\:6570", "*)"}], 
  ";"}]], "Input",
 CellChangeTimes->{{3.780008580174608*^9, 3.7800085856319404`*^9}, 
   3.7800108020311966`*^9, {3.780010851854395*^9, 3.780010866092286*^9}, 
   3.780089642658536*^9, 3.780092132140647*^9, 3.780120166778257*^9, 
   3.780120529475758*^9, 3.780175114231393*^9, 3.7852978235404973`*^9, {
   3.7853730714252605`*^9, 3.7853730783172874`*^9}, {3.8292555498174243`*^9, 
   3.8292555541263723`*^9}, 3.8292723609259033`*^9, 3.8292760689178944`*^9, 
   3.8627010916935062`*^9, 3.8627012305967903`*^9, 3.862701802686118*^9, 
   3.862702326491025*^9, 3.8627087840685472`*^9, {3.862708871916737*^9, 
   3.8627088734350266`*^9}},
 CellLabel->
  "In[554]:=",ExpressionUUID->"7164fa8b-1134-4710-98dd-0610438b55da"],

Cell[BoxData["\[IndentingNewLine]"], "Input",
 CellChangeTimes->{3.8627089260473337`*^9},
 CellLabel->
  "In[555]:=",ExpressionUUID->"8b3623de-2181-435e-9ba0-c73c5776d44f"],

Cell[BoxData[
 RowBox[{"Do", "[", 
  RowBox[{
   RowBox[{
    RowBox[{
     RowBox[{"m", "[", 
      RowBox[{"t", "+", "1"}], "]"}], "=", 
     RowBox[{"m", "[", "t", "]"}]}], 
    RowBox[{"(*", "\:5bcc\:306e\:4ea4\:63db", "*)"}], ";", 
    RowBox[{
     RowBox[{"ii", "[", 
      RowBox[{"t", "+", "1"}], "]"}], "=", 
     RowBox[{"ii", "[", "t", "]"}]}], ";", 
    RowBox[{
     RowBox[{"jj", "[", 
      RowBox[{"t", "+", "1"}], "]"}], "=", 
     RowBox[{"jj", "[", "t", "]"}]}], ";", 
    RowBox[{
     RowBox[{"ii", "[", 
      RowBox[{"t", "+", "1"}], "]"}], "=", 
     RowBox[{"RandomInteger", "[", 
      RowBox[{"{", 
       RowBox[{"1", ",", "n"}], "}"}], "]"}]}], ";", 
    RowBox[{
     RowBox[{"jj", "[", 
      RowBox[{"t", "+", "1"}], "]"}], "=", 
     RowBox[{"RandomInteger", "[", 
      RowBox[{"{", 
       RowBox[{"1", ",", 
        RowBox[{"n", "-", "1"}]}], "}"}], "]"}]}], ";", 
    RowBox[{"If", "[", 
     RowBox[{
      RowBox[{
       RowBox[{"ii", "[", 
        RowBox[{"t", "+", "1"}], "]"}], "\[LessEqual]", 
       RowBox[{"jj", "[", 
        RowBox[{"t", "+", "1"}], "]"}]}], ",", 
      RowBox[{
       RowBox[{"jj", "[", 
        RowBox[{"t", "+", "1"}], "]"}], "=", 
       RowBox[{
        RowBox[{"jj", "[", 
         RowBox[{"t", "+", "1"}], "]"}], "+", "1"}]}], ",", 
      RowBox[{
       RowBox[{"jj", "[", 
        RowBox[{"t", "+", "1"}], "]"}], "=", 
       RowBox[{"jj", "[", 
        RowBox[{"t", "+", "1"}], "]"}]}]}], "]"}], ";", 
    RowBox[{"\[Delta]", "=", 
     RowBox[{"RandomReal", "[", 
      RowBox[{"{", 
       RowBox[{
        RowBox[{"-", "\[Delta]w"}], ",", "\[Delta]w"}], "}"}], "]"}]}], ";", 
    RowBox[{
     RowBox[{"m", "[", 
      RowBox[{"t", "+", "1"}], "]"}], "=", 
     RowBox[{"ReplacePart", "[", 
      RowBox[{
       RowBox[{"m", "[", 
        RowBox[{"t", "+", "1"}], "]"}], ",", "\[IndentingNewLine]", 
       RowBox[{"{", 
        RowBox[{
         RowBox[{
          RowBox[{"ii", "[", 
           RowBox[{"t", "+", "1"}], "]"}], "\[Rule]", 
          RowBox[{
           RowBox[{"\[Lambda]", "*", 
            StyleBox[
             RowBox[{
              RowBox[{"m", "[", "t", "]"}], "[", 
              RowBox[{"[", 
               RowBox[{"ii", "[", 
                RowBox[{"t", "+", "1"}], "]"}], "]"}], "]"}],
             Background->RGBColor[1, 0.85, 0.85]]}], "+", 
           RowBox[{
            RowBox[{"(", 
             RowBox[{"1", "+", "\[Delta]"}], ")"}], "*", 
            RowBox[{"(", 
             RowBox[{"1", "-", "\[Lambda]"}], ")"}], "*", 
            StyleBox[
             RowBox[{
              RowBox[{"m", "[", "t", "]"}], "[", 
              RowBox[{"[", 
               RowBox[{"ii", "[", 
                RowBox[{"t", "+", "1"}], "]"}], "]"}], "]"}],
             Background->RGBColor[1, 0.85, 0.85]]}]}]}], ",", 
         RowBox[{
          RowBox[{"jj", "[", 
           RowBox[{"t", "+", "1"}], "]"}], "\[Rule]", 
          RowBox[{
           RowBox[{"\[Lambda]", "*", 
            StyleBox[
             RowBox[{
              RowBox[{"m", "[", "t", "]"}], "[", 
              RowBox[{"[", 
               RowBox[{"jj", "[", 
                RowBox[{"t", "+", "1"}], "]"}], "]"}], "]"}],
             Background->RGBColor[0.88, 1, 0.88]]}], "+", 
           RowBox[{
            RowBox[{"(", 
             RowBox[{"1", "+", "\[Delta]"}], ")"}], "*", 
            RowBox[{"(", 
             RowBox[{"1", "-", "\[Lambda]"}], ")"}], "*", 
            StyleBox[
             RowBox[{
              RowBox[{"m", "[", "t", "]"}], "[", 
              RowBox[{"[", 
               RowBox[{"jj", "[", 
                RowBox[{"t", "+", "1"}], "]"}], "]"}], "]"}],
             Background->RGBColor[0.88, 1, 0.88]]}]}]}]}], "}"}]}], "]"}]}], 
    ";", "\[IndentingNewLine]", "\[IndentingNewLine]", 
    RowBox[{"s", "=", 
     RowBox[{"s", "+", 
      RowBox[{
       RowBox[{"Abs", "[", "\[Delta]", "]"}], "*", 
       RowBox[{"(", 
        RowBox[{"1", "-", "\[Lambda]"}], ")"}], "*", 
       RowBox[{"(", 
        RowBox[{
         RowBox[{
          RowBox[{"m", "[", "t", "]"}], "[", 
          RowBox[{"[", 
           RowBox[{"ii", "[", 
            RowBox[{"t", "+", "1"}], "]"}], "]"}], "]"}], "+", 
         RowBox[{
          RowBox[{"m", "[", "t", "]"}], "[", 
          RowBox[{"[", 
           RowBox[{"jj", "[", 
            RowBox[{"t", "+", "1"}], "]"}], "]"}], "]"}]}], ")"}]}]}]}]}], 
   ",", "\[IndentingNewLine]", 
   RowBox[{"{", 
    RowBox[{"t", ",", "0", ",", "tmax", ",", "1"}], "}"}]}], "]"}]], "Input",
 CellChangeTimes->{{3.7800085946595144`*^9, 3.7800085995058317`*^9}, {
   3.7800086466358533`*^9, 3.780008752869671*^9}, {3.78000881551169*^9, 
   3.7800088375911036`*^9}, 3.7800089781601343`*^9, {3.7800095355148993`*^9, 
   3.7800095461345778`*^9}, {3.7800096117197914`*^9, 3.7800096240965796`*^9}, 
   3.7800099278460793`*^9, {3.78001000215485*^9, 3.7800100042129827`*^9}, {
   3.7800100480357866`*^9, 3.7800100539731665`*^9}, {3.7800101044584165`*^9, 
   3.78001010503445*^9}, {3.7800101509723997`*^9, 3.78001015141144*^9}, {
   3.780010210373209*^9, 3.7800102265102406`*^9}, {3.7800103844583764`*^9, 
   3.7800104049746933`*^9}, {3.7800104925193186`*^9, 3.780010532337877*^9}, {
   3.7800244829110575`*^9, 3.7800245062105417`*^9}, {3.7800245553727207`*^9, 
   3.7800245715887384`*^9}, {3.780024708821556*^9, 3.780024782599289*^9}, {
   3.780024871610016*^9, 3.780024887663022*^9}, {3.7800252533395042`*^9, 
   3.780025261925048*^9}, {3.7800253759663696`*^9, 3.7800253825047874`*^9}, {
   3.7800255110880375`*^9, 3.7800255930122957`*^9}, 3.78002564542666*^9, 
   3.780025704069417*^9, {3.7800257468681717`*^9, 3.78002576423934*^9}, {
   3.780026021210779*^9, 3.780026111728603*^9}, {3.78002614394765*^9, 
   3.780026172772502*^9}, {3.780026235850548*^9, 3.7800262553888054`*^9}, {
   3.780026352295022*^9, 3.780026372130294*^9}, {3.7800266416235857`*^9, 
   3.780026646778936*^9}, {3.780080060688077*^9, 3.7800801048022165`*^9}, {
   3.780080341396846*^9, 3.780080418170762*^9}, {3.7800804879904966`*^9, 
   3.7800805122348385`*^9}, 3.7800805582679663`*^9, {3.780080607441019*^9, 
   3.7800806116826735`*^9}, {3.7800806598292828`*^9, 3.7800806639041*^9}, {
   3.780081903592387*^9, 3.780081942864641*^9}, {3.7800842552213616`*^9, 
   3.7800843379357023`*^9}, 3.7800845457276692`*^9, {3.7800870399223547`*^9, 
   3.7800870783573074`*^9}, {3.780087119818559*^9, 3.7800871725972133`*^9}, {
   3.7800872103253317`*^9, 3.7800873701888685`*^9}, {3.7800874026190233`*^9, 
   3.780087435714695*^9}, {3.780118244133424*^9, 3.7801182480895014`*^9}, {
   3.780118282736243*^9, 3.7801182930436077`*^9}, {3.780118325620392*^9, 
   3.780118341436812*^9}, {3.7801184001902876`*^9, 3.780118540124941*^9}, {
   3.780118576861269*^9, 3.780118628924619*^9}, {3.7801187638389635`*^9, 
   3.7801187788525305`*^9}, 3.7801188938526344`*^9, {3.7801190805001783`*^9, 
   3.7801190870212817`*^9}, {3.780119123604597*^9, 3.780119133917556*^9}, {
   3.7801191748164186`*^9, 3.7801192515320415`*^9}, {3.7801193032235537`*^9, 
   3.7801193074792757`*^9}, {3.7801195247827225`*^9, 3.780119646372047*^9}, {
   3.780175075680664*^9, 3.7801750772614365`*^9}, {3.78518509079649*^9, 
   3.785185177976348*^9}, 3.785185217353592*^9, {3.7851852748631926`*^9, 
   3.785185453233836*^9}, 3.785185499849393*^9, 3.7851855769339743`*^9, 
   3.7851859205737805`*^9, 3.7852977949625177`*^9, {3.829256270118594*^9, 
   3.829256284072468*^9}, {3.829256469467016*^9, 3.8292564862517776`*^9}, {
   3.829257244838191*^9, 3.82925726084338*^9}, 3.829257343529244*^9, {
   3.8292574257745533`*^9, 3.829257435718065*^9}, 3.829264405024272*^9, {
   3.862698750755167*^9, 3.862698801004299*^9}, {3.8626988449292955`*^9, 
   3.86269889354735*^9}, {3.862698983750249*^9, 3.862698993487916*^9}, {
   3.8626993042574234`*^9, 3.8626993130354433`*^9}, {3.862699356569335*^9, 
   3.862699371322132*^9}, {3.862699426358389*^9, 3.8626994307694516`*^9}, 
   3.8627028130691843`*^9, {3.862709117291133*^9, 3.8627091265087724`*^9}, {
   3.909544894300161*^9, 3.9095449022444096`*^9}, 3.9095452178083744`*^9, 
   3.9095455930815954`*^9, {3.9095456341906223`*^9, 3.909545647148674*^9}, {
   3.9095482103124905`*^9, 3.9095482275046544`*^9}, {3.9095483553376565`*^9, 
   3.909548356497548*^9}},
 CellLabel->
  "In[556]:=",ExpressionUUID->"d6b2468d-0dfa-4ab2-9a42-ad3b7607d2aa"],

Cell[BoxData["\[IndentingNewLine]"], "Input",
 CellChangeTimes->{3.7853730143868637`*^9},
 CellLabel->
  "In[557]:=",ExpressionUUID->"7ea592d9-f5fd-45ef-950b-153fa4df4325"],

Cell[CellGroupData[{

Cell[BoxData[
 RowBox[{"Sum", "[", 
  RowBox[{
   RowBox[{
    RowBox[{"m", "[", "1000000", "]"}], "[", 
    RowBox[{"[", 
     RowBox[{"ii", "[", "a", "]"}], "]"}], "]"}], ",", 
   RowBox[{"{", 
    RowBox[{"a", ",", "1", ",", "1000"}], "}"}]}], "]"}]], "Input",
 CellChangeTimes->{{3.862708494620345*^9, 3.8627085128949847`*^9}, 
   3.8627085450134554`*^9, {3.8627085856780796`*^9, 3.862708708854768*^9}, 
   3.862708828042309*^9, {3.862708898069892*^9, 3.862708901752861*^9}},
 CellLabel->
  "In[558]:=",ExpressionUUID->"9014147d-4258-4f6e-a329-946030c49fba"],

Cell[BoxData["899.2615417023876`"], "Output",
 CellChangeTimes->{{3.8627086100071054`*^9, 3.8627087119741397`*^9}, {
   3.86270881600272*^9, 3.8627088310565305`*^9}, 3.8627089972288218`*^9, 
   3.862709324307078*^9, 3.8627098099904284`*^9, 3.8627653090247436`*^9, 
   3.8627684006618814`*^9, 3.862769246199193*^9, 3.862769349101856*^9, 
   3.8627694011431737`*^9, 3.86276946589546*^9, 3.8627749900557528`*^9, 
   3.909544680983314*^9, 3.9095449901567597`*^9, 3.909545263249338*^9, 
   3.9095485368423424`*^9, 3.9095574079143195`*^9, 3.909592619647107*^9},
 CellLabel->
  "Out[558]=",ExpressionUUID->"a03d112c-2745-4a8f-8620-05d0085f4c93"]
}, Open  ]],

Cell[CellGroupData[{

Cell[BoxData[
 RowBox[{"\[Lambda]", 
  RowBox[{"(*", "\:8caf\:84c4\:7387", "*)"}]}]], "Input",
 CellChangeTimes->{3.8627654586839914`*^9},
 CellLabel->
  "In[559]:=",ExpressionUUID->"9a650922-4703-4c39-9941-c0c522a10f30"],

Cell[BoxData["0.25`"], "Output",
 CellChangeTimes->{3.862765464121335*^9, 3.8627684006984386`*^9, 
  3.8627692462429733`*^9, 3.86276934914053*^9, 3.862769401184451*^9, 
  3.8627694659338064`*^9, 3.862774990079136*^9, 3.90954468101661*^9, 
  3.909544990177514*^9, 3.9095452632706213`*^9, 3.909548536873043*^9, 
  3.909557407939023*^9, 3.9095926196789217`*^9},
 CellLabel->
  "Out[559]=",ExpressionUUID->"dd437ba3-cddb-4125-92c5-b58bf1d47cdb"]
}, Open  ]],

Cell[CellGroupData[{

Cell[BoxData[
 RowBox[{"\[Delta]w", 
  RowBox[{"(*", "\:640d\:76ca\:7387", "*)"}]}]], "Input",
 CellChangeTimes->{{3.829259405037418*^9, 3.829259421011617*^9}, {
  3.862699840545171*^9, 3.86269984942391*^9}},
 CellLabel->
  "In[560]:=",ExpressionUUID->"1e15e23a-5b4a-4109-ac38-6ca1dff2d220"],

Cell[BoxData["0.1`"], "Output",
 CellChangeTimes->{
  3.862688404714463*^9, 3.8626990617707105`*^9, 3.862699488513179*^9, {
   3.8626996356230583`*^9, 3.8626996617019215`*^9}, 3.862699863106001*^9, 
   3.8627001425156574`*^9, 3.8627011848213124`*^9, 3.862708343301272*^9, 
   3.8627088160277667`*^9, 3.8627089972526846`*^9, 3.8627093243256717`*^9, 
   3.86270981001103*^9, 3.8627653090594053`*^9, 3.8627684007344866`*^9, 
   3.862769246280056*^9, 3.8627693491820755`*^9, 3.8627694012209044`*^9, 
   3.8627694659768744`*^9, 3.8627749901046257`*^9, 3.9095446810565357`*^9, 
   3.9095449901974773`*^9, 3.9095452632950735`*^9, 3.909548536917242*^9, 
   3.909557407956651*^9, 3.9095926197099695`*^9},
 CellLabel->
  "Out[560]=",ExpressionUUID->"65065015-ad58-4e08-9eab-ee0ceb280994"]
}, Open  ]],

Cell[CellGroupData[{

Cell[BoxData[
 RowBox[{"s", 
  RowBox[{"(*", "\:5bcc\:306e\:7dcf\:4ea4\:63db\:91cf", "*)"}]}]], "Input",
 CellChangeTimes->{3.8292573910131683`*^9, 3.829259212159172*^9, 
  3.8292644164732213`*^9},
 CellLabel->
  "In[561]:=",ExpressionUUID->"5ab12ac4-c61c-4513-87a3-4331c8f5d1c3"],

Cell[BoxData["79792.29210310674`"], "Output",
 CellChangeTimes->{
  3.829257394844062*^9, 3.829257444153747*^9, {3.82925753317597*^9, 
   3.8292575600337543`*^9}, 3.829257663952458*^9, 3.8292588793870697`*^9, {
   3.8292589189311037`*^9, 3.829258940376177*^9}, {3.8292590048161774`*^9, 
   3.8292590262201867`*^9}, 3.829259098384144*^9, {3.8292593236350927`*^9, 
   3.8292593425364914`*^9}, 3.8292594290933576`*^9, {3.8292597893066864`*^9, 
   3.8292598132093496`*^9}, 3.829260608033442*^9, 3.8292628769895077`*^9, {
   3.8292629166891627`*^9, 3.829263001250636*^9}, 3.8292646437569504`*^9, 
   3.829264824593535*^9, 3.8292648798235617`*^9, 3.829264930035219*^9, 
   3.82926497818123*^9, 3.8292650371446037`*^9, 3.8292652067023125`*^9, 
   3.829265252371459*^9, 3.8292653038242455`*^9, 3.8292653540973644`*^9, 
   3.8292654171539745`*^9, 3.829265487156184*^9, 3.829265533154333*^9, 
   3.8292655905489173`*^9, 3.8292656325472126`*^9, {3.8292656817930765`*^9, 
   3.829265704776343*^9}, 3.8292657683675747`*^9, 3.829265810475027*^9, 
   3.829265860388054*^9, 3.8292659129160595`*^9, 3.8292659836953616`*^9, 
   3.829266667181691*^9, 3.8292667392315445`*^9, 3.8292668476600037`*^9, 
   3.829266898554608*^9, 3.8292669529602556`*^9, 3.8292722468783755`*^9, 
   3.829272397287712*^9, 3.8292724742023277`*^9, 3.8292725191285534`*^9, 
   3.8292725692454057`*^9, 3.829272609015325*^9, 3.829272648708357*^9, 
   3.8292727017208834`*^9, 3.829272778187894*^9, 3.8292728187684765`*^9, 
   3.829272854817145*^9, 3.829272893661375*^9, 3.8292729559488387`*^9, 
   3.8292729960918818`*^9, 3.8292730332841*^9, 3.829273069296355*^9, 
   3.829273107748805*^9, 3.829273182835079*^9, 3.829273225097966*^9, 
   3.8292732603926735`*^9, 3.8292732998124824`*^9, 3.8292733362427626`*^9, 
   3.8292733772996655`*^9, 3.829273421170327*^9, 3.8292734572387037`*^9, 
   3.8292734940703983`*^9, 3.829273533418684*^9, 3.8292761200361547`*^9, 
   3.829278509986634*^9, 3.862688404755149*^9, 3.8626990618053203`*^9, 
   3.8626994885972824`*^9, {3.862699635682041*^9, 3.862699661757978*^9}, 
   3.862699863168541*^9, 3.8627001425863523`*^9, 3.862701184911262*^9, 
   3.8627083433292866`*^9, 3.8627088160524435`*^9, 3.8627089972768984`*^9, 
   3.8627093243472023`*^9, 3.862709810028989*^9, 3.862765309085347*^9, 
   3.8627684007711425`*^9, 3.862769246327942*^9, 3.8627693492201605`*^9, 
   3.8627694012588015`*^9, 3.8627694660182343`*^9, 3.8627749901261916`*^9, 
   3.9095446810965023`*^9, 3.909544990222395*^9, 3.909545263320654*^9, 
   3.9095485369541616`*^9, 3.9095574079935617`*^9, 3.90959261974221*^9},
 CellLabel->
  "Out[561]=",ExpressionUUID->"dcd94c9c-d645-48d3-9fba-15cf559dea8d"]
}, Open  ]],

Cell[BoxData["\[IndentingNewLine]"], "Input",
 CellChangeTimes->{3.862708743838519*^9},
 CellLabel->
  "In[562]:=",ExpressionUUID->"177ac385-d22d-4bb9-b161-3cb5e2e9d407"],

Cell[CellGroupData[{

Cell[BoxData[
 RowBox[{
  RowBox[{"g1", "=", 
   RowBox[{"Sort", "[", 
    RowBox[{"m", "[", "1000", "]"}], "]"}]}], ";", 
  RowBox[{"gini1", "=", 
   RowBox[{
    FractionBox[
     RowBox[{"2", "*", 
      RowBox[{"Sum", "[", 
       RowBox[{
        RowBox[{"i", "*", 
         RowBox[{"g1", "[", 
          RowBox[{"[", "i", "]"}], "]"}]}], ",", 
        RowBox[{"{", 
         RowBox[{"i", ",", "1", ",", "n"}], "}"}]}], "]"}]}], 
     RowBox[{"n", "*", 
      RowBox[{"Sum", "[", 
       RowBox[{
        RowBox[{"g1", "[", 
         RowBox[{"[", "i", "]"}], "]"}], ",", 
        RowBox[{"{", 
         RowBox[{"i", ",", "1", ",", "n"}], "}"}]}], "]"}]}]], "-", 
    FractionBox[
     RowBox[{"n", "+", "1"}], "n"]}]}]}]], "Input",
 CellChangeTimes->{{3.7802801035698304`*^9, 3.780280104672882*^9}, {
  3.7802809884300804`*^9, 3.7802809901494427`*^9}, {3.780281064883213*^9, 
  3.780281066169772*^9}, {3.7853730878863125`*^9, 3.7853731096620417`*^9}, {
  3.785373528087453*^9, 3.7853735359096875`*^9}},
 CellLabel->
  "In[563]:=",ExpressionUUID->"8ca29d35-2d33-46ce-a69f-8b7dcb14b999"],

Cell[BoxData["0.03379640046786836`"], "Output",
 CellChangeTimes->{3.8627749901706986`*^9, 3.9095446811486173`*^9, 
  3.9095449902581396`*^9, 3.9095452633666525`*^9, 3.9095485370850983`*^9, 
  3.9095574080295887`*^9, 3.909592619800064*^9},
 CellLabel->
  "Out[563]=",ExpressionUUID->"5e3adf24-9677-4cc6-87e4-dd9649482acd"]
}, Open  ]],

Cell[CellGroupData[{

Cell[BoxData[
 RowBox[{
  RowBox[{"g2", "=", 
   RowBox[{"Sort", "[", 
    RowBox[{"m", "[", "3000", "]"}], "]"}]}], ";", 
  RowBox[{"gini2", "=", 
   RowBox[{
    FractionBox[
     RowBox[{"2", "*", 
      RowBox[{"Sum", "[", 
       RowBox[{
        RowBox[{"i", "*", 
         RowBox[{"g2", "[", 
          RowBox[{"[", "i", "]"}], "]"}]}], ",", 
        RowBox[{"{", 
         RowBox[{"i", ",", "1", ",", "n"}], "}"}]}], "]"}]}], 
     RowBox[{"n", "*", 
      RowBox[{"Sum", "[", 
       RowBox[{
        RowBox[{"g2", "[", 
         RowBox[{"[", "i", "]"}], "]"}], ",", 
        RowBox[{"{", 
         RowBox[{"i", ",", "1", ",", "n"}], "}"}]}], "]"}]}]], "-", 
    FractionBox[
     RowBox[{"n", "+", "1"}], "n"]}]}]}]], "Input",
 CellChangeTimes->{{3.7802801035698304`*^9, 3.780280104672882*^9}, {
  3.7802809884300804`*^9, 3.7802809901494427`*^9}, {3.780281064883213*^9, 
  3.780281066169772*^9}, {3.7853730878863125`*^9, 3.7853731096620417`*^9}, {
  3.785373154030054*^9, 3.7853731614469023`*^9}, {3.785373553194852*^9, 
  3.785373553700032*^9}},
 CellLabel->
  "In[564]:=",ExpressionUUID->"40d87712-60d0-4079-ac36-9ba6a8b5ddfb"],

Cell[BoxData["0.05722050294906755`"], "Output",
 CellChangeTimes->{3.862774990192828*^9, 3.9095446811728344`*^9, 
  3.909544990279535*^9, 3.9095452633902903`*^9, 3.909548537128725*^9, 
  3.909557408056728*^9, 3.909592619831138*^9},
 CellLabel->
  "Out[564]=",ExpressionUUID->"92187703-29b9-4727-8fab-6de12fa4145f"]
}, Open  ]],

Cell[CellGroupData[{

Cell[BoxData[
 RowBox[{
  RowBox[{"g3", "=", 
   RowBox[{"Sort", "[", 
    RowBox[{"m", "[", "10000", "]"}], "]"}]}], ";", 
  RowBox[{"gini3", "=", 
   RowBox[{
    FractionBox[
     RowBox[{"2", "*", 
      RowBox[{"Sum", "[", 
       RowBox[{
        RowBox[{"i", "*", 
         RowBox[{"g3", "[", 
          RowBox[{"[", "i", "]"}], "]"}]}], ",", 
        RowBox[{"{", 
         RowBox[{"i", ",", "1", ",", "n"}], "}"}]}], "]"}]}], 
     RowBox[{"n", "*", 
      RowBox[{"Sum", "[", 
       RowBox[{
        RowBox[{"g3", "[", 
         RowBox[{"[", "i", "]"}], "]"}], ",", 
        RowBox[{"{", 
         RowBox[{"i", ",", "1", ",", "n"}], "}"}]}], "]"}]}]], "-", 
    FractionBox[
     RowBox[{"n", "+", "1"}], "n"]}]}]}]], "Input",
 CellChangeTimes->{{3.7802801035698304`*^9, 3.780280104672882*^9}, {
  3.7802809884300804`*^9, 3.7802809901494427`*^9}, {3.780281064883213*^9, 
  3.780281066169772*^9}, {3.7853730878863125`*^9, 3.7853731096620417`*^9}, {
  3.785373154030054*^9, 3.7853731614469023`*^9}, {3.7853732068181877`*^9, 
  3.7853732132103386`*^9}, {3.7853735701632705`*^9, 3.785373570749255*^9}},
 CellLabel->
  "In[565]:=",ExpressionUUID->"56a2a6c2-431a-4b0a-aff9-14dd2583fbb9"],

Cell[BoxData["0.10353541064804439`"], "Output",
 CellChangeTimes->{3.862774990214757*^9, 3.9095446811983323`*^9, 
  3.909544990305464*^9, 3.909545263414301*^9, 3.909548537174498*^9, 
  3.9095574080821033`*^9, 3.909592619863015*^9},
 CellLabel->
  "Out[565]=",ExpressionUUID->"5cacc218-fc8b-4b64-a2f4-b1848e6c8d79"]
}, Open  ]],

Cell[CellGroupData[{

Cell[BoxData[
 RowBox[{
  RowBox[{"g4", "=", 
   RowBox[{"Sort", "[", 
    RowBox[{"m", "[", "30000", "]"}], "]"}]}], ";", 
  RowBox[{"gini4", "=", 
   RowBox[{
    FractionBox[
     RowBox[{"2", "*", 
      RowBox[{"Sum", "[", 
       RowBox[{
        RowBox[{"i", "*", 
         RowBox[{"g4", "[", 
          RowBox[{"[", "i", "]"}], "]"}]}], ",", 
        RowBox[{"{", 
         RowBox[{"i", ",", "1", ",", "n"}], "}"}]}], "]"}]}], 
     RowBox[{"n", "*", 
      RowBox[{"Sum", "[", 
       RowBox[{
        RowBox[{"g4", "[", 
         RowBox[{"[", "i", "]"}], "]"}], ",", 
        RowBox[{"{", 
         RowBox[{"i", ",", "1", ",", "n"}], "}"}]}], "]"}]}]], "-", 
    FractionBox[
     RowBox[{"n", "+", "1"}], "n"]}]}]}]], "Input",
 CellChangeTimes->{{3.7802801035698304`*^9, 3.780280104672882*^9}, {
  3.7802809884300804`*^9, 3.7802809901494427`*^9}, {3.780281064883213*^9, 
  3.780281066169772*^9}, {3.7853730878863125`*^9, 3.7853731096620417`*^9}, {
  3.785373154030054*^9, 3.7853731614469023`*^9}, {3.7853732068181877`*^9, 
  3.7853732527504587`*^9}, {3.785373587250988*^9, 3.7853735877235136`*^9}},
 CellLabel->
  "In[566]:=",ExpressionUUID->"ab05abed-520e-4434-8438-75cf6d546cad"],

Cell[BoxData["0.18854227878885155`"], "Output",
 CellChangeTimes->{3.862774990238903*^9, 3.9095446812285986`*^9, 
  3.909544990325409*^9, 3.9095452634403324`*^9, 3.9095485372351584`*^9, 
  3.9095574081002913`*^9, 3.9095926198957577`*^9},
 CellLabel->
  "Out[566]=",ExpressionUUID->"3b1d7340-766f-4a0f-a782-460d140df784"]
}, Open  ]],

Cell[CellGroupData[{

Cell[BoxData[
 RowBox[{
  RowBox[{"g5", "=", 
   RowBox[{"Sort", "[", 
    RowBox[{"m", "[", "100000", "]"}], "]"}]}], ";", 
  RowBox[{"gini5", "=", 
   RowBox[{
    FractionBox[
     RowBox[{"2", "*", 
      RowBox[{"Sum", "[", 
       RowBox[{
        RowBox[{"i", "*", 
         RowBox[{"g5", "[", 
          RowBox[{"[", "i", "]"}], "]"}]}], ",", 
        RowBox[{"{", 
         RowBox[{"i", ",", "1", ",", "n"}], "}"}]}], "]"}]}], 
     RowBox[{"n", "*", 
      RowBox[{"Sum", "[", 
       RowBox[{
        RowBox[{"g5", "[", 
         RowBox[{"[", "i", "]"}], "]"}], ",", 
        RowBox[{"{", 
         RowBox[{"i", ",", "1", ",", "n"}], "}"}]}], "]"}]}]], "-", 
    FractionBox[
     RowBox[{"n", "+", "1"}], "n"]}]}]}]], "Input",
 CellChangeTimes->{{3.7802801035698304`*^9, 3.780280104672882*^9}, {
  3.7802809884300804`*^9, 3.7802809901494427`*^9}, {3.780281064883213*^9, 
  3.780281066169772*^9}, {3.7853730878863125`*^9, 3.7853731096620417`*^9}, {
  3.785373154030054*^9, 3.7853731614469023`*^9}, {3.7853732068181877`*^9, 
  3.785373274460041*^9}, {3.785373603074888*^9, 3.7853736036417737`*^9}, {
  3.7853736637180986`*^9, 3.785373667876901*^9}},
 CellLabel->
  "In[567]:=",ExpressionUUID->"5c7cb72b-dd3c-4bf0-9863-afe0935fb6a4"],

Cell[BoxData["0.3297108608530377`"], "Output",
 CellChangeTimes->{3.862774990264343*^9, 3.9095446812555428`*^9, 
  3.909544990345398*^9, 3.909545263465433*^9, 3.909548537303011*^9, 
  3.9095574081365376`*^9, 3.909592619929679*^9},
 CellLabel->
  "Out[567]=",ExpressionUUID->"0376e01f-d8bc-4855-94ed-6c9dc077cc8b"]
}, Open  ]],

Cell[CellGroupData[{

Cell[BoxData[
 RowBox[{
  RowBox[{"g6", "=", 
   RowBox[{"Sort", "[", 
    RowBox[{"m", "[", "300000", "]"}], "]"}]}], ";", 
  RowBox[{"gini6", "=", 
   RowBox[{
    FractionBox[
     RowBox[{"2", "*", 
      RowBox[{"Sum", "[", 
       RowBox[{
        RowBox[{"i", "*", 
         RowBox[{"g6", "[", 
          RowBox[{"[", "i", "]"}], "]"}]}], ",", 
        RowBox[{"{", 
         RowBox[{"i", ",", "1", ",", "n"}], "}"}]}], "]"}]}], 
     RowBox[{"n", "*", 
      RowBox[{"Sum", "[", 
       RowBox[{
        RowBox[{"g6", "[", 
         RowBox[{"[", "i", "]"}], "]"}], ",", 
        RowBox[{"{", 
         RowBox[{"i", ",", "1", ",", "n"}], "}"}]}], "]"}]}]], "-", 
    FractionBox[
     RowBox[{"n", "+", "1"}], "n"]}]}]}]], "Input",
 CellChangeTimes->{{3.7802801035698304`*^9, 3.780280104672882*^9}, {
  3.7802809884300804`*^9, 3.7802809901494427`*^9}, {3.780281064883213*^9, 
  3.780281066169772*^9}, {3.7853730878863125`*^9, 3.7853731096620417`*^9}, {
  3.785373154030054*^9, 3.7853731614469023`*^9}, {3.7853732068181877`*^9, 
  3.785373301117131*^9}, {3.7853736219347477`*^9, 3.785373622442325*^9}},
 CellLabel->
  "In[568]:=",ExpressionUUID->"cf4933d7-be10-4d3a-bea6-da8304c21759"],

Cell[BoxData["0.5448945799629823`"], "Output",
 CellChangeTimes->{3.862774990288166*^9, 3.9095446812934427`*^9, 
  3.909544990363496*^9, 3.9095452634913435`*^9, 3.909548537344515*^9, 
  3.909557408158854*^9, 3.9095926199629326`*^9},
 CellLabel->
  "Out[568]=",ExpressionUUID->"eb13e3a7-350a-4e29-abbb-4d64f4d297a4"]
}, Open  ]],

Cell[CellGroupData[{

Cell[BoxData[
 RowBox[{
  RowBox[{"g7", "=", 
   RowBox[{"Sort", "[", 
    RowBox[{"m", "[", "1000000", "]"}], "]"}]}], ";", 
  RowBox[{"gini7", "=", 
   RowBox[{
    FractionBox[
     RowBox[{"2", "*", 
      RowBox[{"Sum", "[", 
       RowBox[{
        RowBox[{"i", "*", 
         RowBox[{"g7", "[", 
          RowBox[{"[", "i", "]"}], "]"}]}], ",", 
        RowBox[{"{", 
         RowBox[{"i", ",", "1", ",", "n"}], "}"}]}], "]"}]}], 
     RowBox[{"n", "*", 
      RowBox[{"Sum", "[", 
       RowBox[{
        RowBox[{"g7", "[", 
         RowBox[{"[", "i", "]"}], "]"}], ",", 
        RowBox[{"{", 
         RowBox[{"i", ",", "1", ",", "n"}], "}"}]}], "]"}]}]], "-", 
    FractionBox[
     RowBox[{"n", "+", "1"}], "n"]}]}]}]], "Input",
 CellChangeTimes->{{3.7802801035698304`*^9, 3.780280104672882*^9}, {
  3.7802809884300804`*^9, 3.7802809901494427`*^9}, {3.780281064883213*^9, 
  3.780281066169772*^9}, {3.7853730878863125`*^9, 3.7853731096620417`*^9}, {
  3.785373154030054*^9, 3.7853731614469023`*^9}, {3.7853732068181877`*^9, 
  3.785373358286265*^9}, {3.7853736385317*^9, 3.7853736390413427`*^9}},
 CellLabel->
  "In[569]:=",ExpressionUUID->"419e6e89-1908-4fbd-8c0d-f85a59841bb1"],

Cell[BoxData["0.8162294962369363`"], "Output",
 CellChangeTimes->{3.8627749903220205`*^9, 3.9095446813307223`*^9, 
  3.9095449903865175`*^9, 3.909545263515444*^9, 3.909548537403756*^9, 
  3.9095574081918645`*^9, 3.909592619995927*^9},
 CellLabel->
  "Out[569]=",ExpressionUUID->"4250651c-b56c-4b12-92fe-beda394615b9"]
}, Open  ]],

Cell[CellGroupData[{

Cell[BoxData[
 RowBox[{"ginidata", "=", 
  RowBox[{"{", 
   RowBox[{
   "gini1", ",", "gini2", ",", "gini3", ",", "gini4", ",", "gini5", ",", 
    "gini6", ",", "gini7"}], "}"}]}]], "Input",
 CellChangeTimes->{{3.909545358227146*^9, 3.909545390805354*^9}, {
  3.909545422591012*^9, 3.9095454498691425`*^9}},
 CellLabel->
  "In[570]:=",ExpressionUUID->"ddd87574-e35e-4ae9-85a9-57deae2a4857"],

Cell[BoxData[
 RowBox[{"{", 
  RowBox[{
  "0.03379640046786836`", ",", "0.05722050294906755`", ",", 
   "0.10353541064804439`", ",", "0.18854227878885155`", ",", 
   "0.3297108608530377`", ",", "0.5448945799629823`", ",", 
   "0.8162294962369363`"}], "}"}]], "Output",
 CellChangeTimes->{3.9095454534275503`*^9, 3.9095485374340477`*^9, 
  3.909557408220279*^9, 3.909592620033018*^9},
 CellLabel->
  "Out[570]=",ExpressionUUID->"5a53edda-4693-4c41-bf06-508c26f143d5"]
}, Open  ]],

Cell[BoxData["\[IndentingNewLine]"], "Input",
 CellChangeTimes->{3.829255840555195*^9},
 CellLabel->
  "In[571]:=",ExpressionUUID->"3b56a338-7892-4135-8242-ed0b6b793f1d"],

Cell[CellGroupData[{

Cell[BoxData[
 RowBox[{"Histogram", "[", 
  RowBox[{
   RowBox[{"{", 
    RowBox[{
     RowBox[{"m", "[", "10000", "]"}], ",", 
     RowBox[{"m", "[", "100000", "]"}], ",", 
     RowBox[{"m", "[", "1000000", "]"}]}], "}"}], ",", 
   RowBox[{"{", 
    RowBox[{"0", ",", "3", ",", "0.1"}], "}"}], ",", 
   RowBox[{"ChartStyle", "\[Rule]", "\"\<BlueGreenYellow\>\""}], ",", 
   RowBox[{"LabelStyle", "\[Rule]", "Black"}], ",", 
   RowBox[{"LabelStyle", "\[Rule]", 
    RowBox[{"(", 
     RowBox[{"FontFamily", "\[Rule]", "\"\<Arial\>\""}], ")"}]}], ",", 
   RowBox[{"LabelStyle", "\[Rule]", 
    RowBox[{"(", 
     RowBox[{"FontSize", "\[Rule]", "16"}], ")"}]}], ",", 
   RowBox[{"AxesStyle", "\[Rule]", 
    RowBox[{"Directive", "[", "16", "]"}]}], ",", 
   RowBox[{"TicksStyle", "\[Rule]", 
    RowBox[{"Directive", "[", "16", "]"}]}], ",", 
   RowBox[{"ChartBaseStyle", "\[Rule]", 
    RowBox[{"Opacity", "[", "0.6", "]"}]}]}], "]"}]], "Input",
 CellChangeTimes->{{3.7851972581532784`*^9, 3.7851972859206085`*^9}, {
   3.7851973370882297`*^9, 3.7851973888868103`*^9}, {3.7851974189082794`*^9, 
   3.7851974369539957`*^9}, {3.7851974774425354`*^9, 3.785197479831825*^9}, 
   3.785197657963996*^9, {3.7851977356010046`*^9, 3.7851977388123884`*^9}, {
   3.785197794042511*^9, 3.785197794193104*^9}, 3.78519784129558*^9, {
   3.785197916782298*^9, 3.785197928746105*^9}, {3.78519796592945*^9, 
   3.785197989953359*^9}, 3.785198050542241*^9, {3.7851980968331685`*^9, 
   3.7851981127353177`*^9}, {3.785198202351659*^9, 3.785198217474247*^9}, {
   3.7851982578170776`*^9, 3.785198284680193*^9}, 3.785198387118868*^9, 
   3.785198463652452*^9, {3.7851991331182547`*^9, 3.7851991763055644`*^9}, 
   3.7851992288439894`*^9, 3.785199604249509*^9, {3.7852036902809763`*^9, 
   3.7852036925194254`*^9}, {3.785301504328125*^9, 3.7853015285002413`*^9}, {
   3.785301702501954*^9, 3.7853017286115613`*^9}, {3.7853022237409315`*^9, 
   3.7853022259753475`*^9}, {3.7853024475865316`*^9, 3.7853024606647644`*^9}, 
   3.7853026758226805`*^9, {3.7853027664795885`*^9, 3.7853028064799633`*^9}, 
   3.785303160556115*^9, {3.785303208806409*^9, 3.7853032345253286`*^9}, {
   3.785303345666608*^9, 3.7853033460728483`*^9}, 3.7853034783480544`*^9, {
   3.7853035334421206`*^9, 3.785303545192299*^9}, {3.7853485779466553`*^9, 
   3.785348581759181*^9}, {3.7853486408999376`*^9, 3.7853486586187325`*^9}, {
   3.785348865881359*^9, 3.7853488926261544`*^9}, {3.785349039735736*^9, 
   3.7853490530795255`*^9}, {3.785349276579877*^9, 3.7853493138924417`*^9}, {
   3.7853493813144193`*^9, 3.7853493844081936`*^9}, 3.7853498221754026`*^9, {
   3.785350144520031*^9, 3.7853501587298813`*^9}, {3.7853570076081676`*^9, 
   3.785357016576932*^9}, {3.828120607479864*^9, 3.8281206465429726`*^9}, {
   3.8281491694035606`*^9, 3.828149179377794*^9}, {3.8281492713437557`*^9, 
   3.8281492794306235`*^9}, {3.8292560353846846`*^9, 
   3.8292560724107056`*^9}, {3.8627001297132387`*^9, 3.862700134361968*^9}, 
   3.862701193819125*^9, {3.86270123738558*^9, 3.8627012406797204`*^9}, {
   3.862702120504671*^9, 3.862702141798704*^9}, {3.862702333016507*^9, 
   3.8627023447055864`*^9}, 3.8627087943294725`*^9, {3.862708909265231*^9, 
   3.862708912818215*^9}, 3.862709061631588*^9, {3.862709396910389*^9, 
   3.8627094058229623`*^9}, {3.8627692536596165`*^9, 
   3.8627692647392616`*^9}, {3.9095450701416473`*^9, 3.9095450814969416`*^9}, 
   3.909545304401116*^9, {3.909557353824712*^9, 3.9095573573961377`*^9}},
 CellLabel->
  "In[572]:=",ExpressionUUID->"a8a11302-60fa-4f29-bd12-4c44f3321f5e"],

Cell[BoxData[
 GraphicsBox[{
   {RGBColor[0.987148, 0.8073604000000001, 0.49470040000000004`], Opacity[
    0.6], EdgeForm[{Opacity[0.476], Thickness[Small]}], {{}, 
     {RGBColor[0.122103, 0.00901808, 0.39826], Opacity[0.6], EdgeForm[{
      Opacity[0.476], Thickness[Small]}], RectangleBox[{0.4, 0.}, {0.5, 1},
       RoundingRadius->0], RectangleBox[{0.5, 0.}, {0.6000000000000001, 6},
       RoundingRadius->0], RectangleBox[{0.6000000000000001, 0.}, {0.7000000000000001, 40},
       RoundingRadius->0], RectangleBox[{0.7000000000000001, 0.}, {0.8, 101},
       RoundingRadius->0], RectangleBox[{0.8, 0.}, {0.9, 190},
       RoundingRadius->0], RectangleBox[{0.9, 0.}, {1., 240},
       RoundingRadius->0], RectangleBox[{1., 0.}, {1.1, 201},
       RoundingRadius->0], RectangleBox[{1.1, 0.}, {1.2000000000000002, 104},
       RoundingRadius->0], RectangleBox[{1.2000000000000002, 0.}, {1.3, 62},
       RoundingRadius->0], RectangleBox[{1.3, 0.}, {1.4000000000000001, 33},
       RoundingRadius->0], RectangleBox[{1.4000000000000001, 0.}, {1.5, 10},
       RoundingRadius->0], RectangleBox[{1.5, 0.}, {1.6, 6},
       RoundingRadius->0], RectangleBox[{1.6, 0.}, {1.7000000000000002, 6},
       RoundingRadius->0]}, {}, {}}, {{}, 
     {RGBColor[0.175507, 0.652273, 0.528496], Opacity[0.6], EdgeForm[{Opacity[
      0.476], Thickness[Small]}], RectangleBox[{0., 0.}, {0.1, 1},
       RoundingRadius->0], RectangleBox[{0.1, 0.}, {0.2, 13},
       RoundingRadius->0], RectangleBox[{0.2, 0.}, {0.30000000000000004, 37},
       RoundingRadius->0], RectangleBox[{0.30000000000000004, 0.}, {0.4, 64},
       RoundingRadius->0], RectangleBox[{0.4, 0.}, {0.5, 96},
       RoundingRadius->0], RectangleBox[{0.5, 0.}, {0.6000000000000001, 99},
       RoundingRadius->0], RectangleBox[{0.6000000000000001, 0.}, {0.7000000000000001, 93},
       RoundingRadius->0], RectangleBox[{0.7000000000000001, 0.}, {0.8, 80},
       RoundingRadius->0], RectangleBox[{0.8, 0.}, {0.9, 79},
       RoundingRadius->0], RectangleBox[{0.9, 0.}, {1., 68},
       RoundingRadius->0], RectangleBox[{1., 0.}, {1.1, 63},
       RoundingRadius->0], RectangleBox[{1.1, 0.}, {1.2000000000000002, 42},
       RoundingRadius->0], RectangleBox[{1.2000000000000002, 0.}, {1.3, 42},
       RoundingRadius->0], RectangleBox[{1.3, 0.}, {1.4000000000000001, 26},
       RoundingRadius->0], RectangleBox[{1.4000000000000001, 0.}, {1.5, 33},
       RoundingRadius->0], RectangleBox[{1.5, 0.}, {1.6, 17},
       RoundingRadius->0], RectangleBox[{1.6, 0.}, {1.7000000000000002, 31},
       RoundingRadius->0], RectangleBox[{1.7000000000000002, 0.}, {1.8, 29},
       RoundingRadius->0], RectangleBox[{1.8, 0.}, {1.9000000000000001, 15},
       RoundingRadius->0], RectangleBox[{1.9000000000000001, 0.}, {2., 4},
       RoundingRadius->0], RectangleBox[{2., 0.}, {2.1, 10},
       RoundingRadius->0], RectangleBox[{2.1, 0.}, {2.2, 11},
       RoundingRadius->0], RectangleBox[{2.2, 0.}, {2.3000000000000003, 8},
       RoundingRadius->0], RectangleBox[{2.3000000000000003, 0.}, {2.4000000000000004, 6},
       RoundingRadius->0], RectangleBox[{2.4000000000000004, 0.}, {2.5, 3},
       RoundingRadius->0], RectangleBox[{2.5, 0.}, {2.6, 3},
       RoundingRadius->0], RectangleBox[{2.6, 0.}, {2.7, 3},
       RoundingRadius->0], RectangleBox[{2.7, 0.}, {2.8000000000000003, 2},
       RoundingRadius->0], RectangleBox[{2.8000000000000003, 0.}, {2.9000000000000004, 5},
       RoundingRadius->0], RectangleBox[{2.9000000000000004, 0.}, {3., 3},
       RoundingRadius->0]}, {}, {}}, {{}, 
     {RGBColor[0.914809, 0.897673, 0.350652], Opacity[0.6], EdgeForm[{Opacity[
      0.476], Thickness[Small]}], RectangleBox[{0., 0.}, {0.1, 401},
       RoundingRadius->0], RectangleBox[{0.1, 0.}, {0.2, 141},
       RoundingRadius->0], RectangleBox[{0.2, 0.}, {0.30000000000000004, 83},
       RoundingRadius->0], RectangleBox[{0.30000000000000004, 0.}, {0.4, 47},
       RoundingRadius->0], RectangleBox[{0.4, 0.}, {0.5, 37},
       RoundingRadius->0], RectangleBox[{0.5, 0.}, {0.6000000000000001, 20},
       RoundingRadius->0], RectangleBox[{0.6000000000000001, 0.}, {0.7000000000000001, 32},
       RoundingRadius->0], RectangleBox[{0.7000000000000001, 0.}, {0.8, 21},
       RoundingRadius->0], RectangleBox[{0.8, 0.}, {0.9, 23},
       RoundingRadius->0], RectangleBox[{0.9, 0.}, {1., 12},
       RoundingRadius->0], RectangleBox[{1., 0.}, {1.1, 12},
       RoundingRadius->0], RectangleBox[{1.1, 0.}, {1.2000000000000002, 9},
       RoundingRadius->0], RectangleBox[{1.2000000000000002, 0.}, {1.3, 9},
       RoundingRadius->0], RectangleBox[{1.3, 0.}, {1.4000000000000001, 9},
       RoundingRadius->0], RectangleBox[{1.4000000000000001, 0.}, {1.5, 6},
       RoundingRadius->0], RectangleBox[{1.5, 0.}, {1.6, 7},
       RoundingRadius->0], RectangleBox[{1.6, 0.}, {1.7000000000000002, 6},
       RoundingRadius->0], RectangleBox[{1.7000000000000002, 0.}, {1.8, 6},
       RoundingRadius->0], RectangleBox[{1.8, 0.}, {1.9000000000000001, 5},
       RoundingRadius->0], RectangleBox[{1.9000000000000001, 0.}, {2., 5},
       RoundingRadius->0], RectangleBox[{2., 0.}, {2.1, 3},
       RoundingRadius->0], RectangleBox[{2.1, 0.}, {2.2, 6},
       RoundingRadius->0], RectangleBox[{2.2, 0.}, {2.3000000000000003, 10},
       RoundingRadius->0], RectangleBox[{2.3000000000000003, 0.}, {2.4000000000000004, 9},
       RoundingRadius->0], RectangleBox[{2.4000000000000004, 0.}, {2.5, 2},
       RoundingRadius->0], RectangleBox[{2.5, 0.}, {2.6, 5},
       RoundingRadius->0], RectangleBox[{2.6, 0.}, {2.7, 1},
       RoundingRadius->0], RectangleBox[{2.7, 0.}, {2.8000000000000003, 3},
       RoundingRadius->0], RectangleBox[{2.8000000000000003, 0.}, {2.9000000000000004, 2},
       RoundingRadius->0], RectangleBox[{2.9000000000000004, 0.}, {3., 2},
       RoundingRadius->
        0]}, {}, {}}}, {{{{}, {}, {}, {}, {}, {}, {}, {}, {}, {}, {}, {}, \
{}}, {}}, {{{}, {}, {}, {}, {}, {}, {}, {}, {}, {}, {}, {}, {}, {}, {}, {}, \
{}, {}, {}, {}, {}, {}, {}, {}, {}, {}, {}, {}, {}, {}}, {}}, {{{}, {}, {}, \
{}, {}, {}, {}, {}, {}, {}, {}, {}, {}, {}, {}, {}, {}, {}, {}, {}, {}, {}, \
{}, {}, {}, {}, {}, {}, {}, {}}, {}}}},
  AspectRatio->NCache[GoldenRatio^(-1), 0.6180339887498948],
  Axes->{True, True},
  AxesLabel->{None, None},
  AxesOrigin->{-0.06, 0.},
  AxesStyle->Directive[16],
  FrameLabel->{{None, None}, {None, None}},
  FrameTicks->{{Automatic, Automatic}, {Automatic, Automatic}},
  GridLines->{None, None},
  GridLinesStyle->Directive[
    GrayLevel[0.5, 0.4]],
  LabelStyle->GrayLevel[0],
  PlotRange->{{0., 3.}, {All, All}},
  PlotRangePadding->{{
     Scaled[0.02], 
     Scaled[0.02]}, {
     Scaled[0.02], 
     Scaled[0.05]}},
  Ticks->{Automatic, Automatic},
  TicksStyle->Directive[16]]], "Output",
 CellChangeTimes->{3.9095446819844775`*^9, 3.9095449905297403`*^9, 
  3.909545084733418*^9, 3.909545263656417*^9, 3.9095453074038067`*^9, 
  3.9095485378286476`*^9, 3.9095574088287163`*^9, 3.9095926202339306`*^9},
 CellLabel->
  "Out[572]=",ExpressionUUID->"026ab4f2-ecb6-40a4-96b9-c1e680b3bf16"]
}, Open  ]],

Cell[BoxData["\[IndentingNewLine]"], "Input",
 CellChangeTimes->{3.9095572739181213`*^9},
 CellLabel->
  "In[573]:=",ExpressionUUID->"bb0f274b-f301-4af8-9120-7e0fb1f80cca"],

Cell[CellGroupData[{

Cell[BoxData[
 RowBox[{"ListPlot", "[", 
  RowBox[{
   RowBox[{"m", "[", "1000000", "]"}], ",", 
   RowBox[{"PlotRange", "\[Rule]", 
    RowBox[{"{", 
     RowBox[{"0", ",", "4"}], "}"}]}], ",", 
   RowBox[{"PlotStyle", "\[Rule]", 
    RowBox[{"PointSize", "[", "0.01", "]"}]}], ",", 
   RowBox[{"LabelStyle", "\[Rule]", "Black"}], ",", 
   RowBox[{"LabelStyle", "\[Rule]", 
    RowBox[{"(", 
     RowBox[{"FontFamily", "\[Rule]", "\"\<Arial\>\""}], ")"}]}], ",", 
   RowBox[{"LabelStyle", "\[Rule]", 
    RowBox[{"(", 
     RowBox[{"FontSize", "\[Rule]", "16"}], ")"}]}], ",", 
   RowBox[{"AxesStyle", "\[Rule]", 
    RowBox[{"Directive", "[", "16", "]"}]}], ",", 
   RowBox[{"TicksStyle", "\[Rule]", 
    RowBox[{"Directive", "[", "16", "]"}]}]}], "]"}]], "Input",
 CellChangeTimes->{{3.9095574446774635`*^9, 3.9095574729059744`*^9}, {
   3.909557505112859*^9, 3.9095575057797375`*^9}, 3.9095577552541437`*^9, {
   3.9095577931137953`*^9, 3.9095578177411203`*^9}, 3.9095579272047377`*^9, 
   3.9095583171139846`*^9, {3.9095618341063166`*^9, 3.909561854501543*^9}, {
   3.9095922717179823`*^9, 3.9095922973560467`*^9}, 3.909592392659284*^9, {
   3.909592503997241*^9, 3.909592527853051*^9}},
 CellLabel->
  "In[574]:=",ExpressionUUID->"872d8d29-96cb-41bc-ad84-90eedd530c90"],

Cell[BoxData[
 GraphicsBox[{{}, {{}, 
    {RGBColor[0.368417, 0.506779, 0.709798], PointSize[0.01], 
     AbsoluteThickness[1.6], PointBox[CompressedData["
1:eJw9W3lczN33HykqJIQsMfbsJUtEvYWEMFFKtimV9qZ92meamqZmGglJtpEt
WmSJEAbxhJA9JJM1W6YUKcuv76vz+T3/PK/rzv2ce+45533e59zbMLfAFR4a
LBarrjOL9b//d/yntuqrbcgPcPvPiv4Bpm922Ww88IDG2jA9G/Jui+gWjfWh
XvEs7IPpIxobICu0JUBsmE1jQ9yTDom4df8+jQejjLvt68+Tr2jMhsXtwBdh
tz/ReDhgbaOrc+AhjUdifqvtaWXfEzQejT2n0m/s6szszxhHUxe+n766nsbj
4P9W1V+3IY/GE8BtUwYNK06m8SQsXFLaOTR+L41N8MTR3Kx+XCaNTeEzNWl7
T7MwGk9BhH7Xg2/+bKexGd6dP/5o6rLXNJ6KSTcXuC3Z/4bG07Bh9r1eW7xO
0ng6Jq1Nd3Hy00THeAZC+tT99bnVicbm+OMedq2n8Vv6/Uywbcd41gmv0ngW
6lTiprNmjL4WsCrb+acq+TqNZ6PXjKNDn6/+R+M5uLYmYnTNzxwaW+Lq33Xn
dadso7EVnu5OzOns+ZPGgJ5ZYJpzQVXHWAA4XA90ttxMY9ZcFBufFuQFkjzB
XKyw2S7RNYmkeWtk+TxK/3ib9BdYo/cbndafOWdofh6ymnzkj4dtpPl54H97
O77z5hKan49N5fbrB68jfxHMx7Ci6pZNv7/T/IJ2e1h3f3zgD80vAMfCfff+
vBSat4Gz4aCpy6fspHkbbPGP5oenudP8Qjj2+W/rjb61NL8Qtx9NFciulNK8
LcKbPyhT9Zn1tqh5vv/jwM2NNL8Ih3XDHv2nU0bziyBl5/lIH26h+cX4dH+5
um/6LppfDO/xD4On+nYh+y6Bw7l7wV9XHKH5Jajp2+z6NZfxRzssz+S5/lNn
0LwdXq7c1PnHRmb/S2EtmiDuYlND80txY1vZFVEiE4/LkF7V5eYnC2b/y3DY
vOTzYcsiml+O88seddEJJX0Fy5H5bsDi/pcZ/+NgyPIRwpOxFL/gYJxS7e6k
X0y/5+Bm2rGleZPIH5Qc/L6T8Wna0Bv0fXv4GaZsuz42i9bbI/NMcyUKXtJ6
exjhfmZ9914d8pT26PvlYffajXSerBVYILmcIlpxntavgJaLXfVyXxWtXwGc
3x/b1ekbyV8BV8dvU82tmHhaiQexnaeL9x2k9SthvNd7/ShFNa1fiUI/jep4
VRKtX4nrE0s0C6c/JfkO+MLrcvnDzMe03gFY8kG2NENB6x2wacudzd2LKX6U
DsgadKdn40EG7xzhqvHcZddN0g+OqOf9cG8bTf4pcERu7J6hB0qP03pHuGse
+3hvOoNnq7Blzd36UhvaD1bB4HrelyENJE+wCi5LnJz3yyS0fhWqS57qH743
gvR3wrZzQ2MunD1F653gobjYw6uR8Tcn3K+VZtaW/aL1TtDbX2fN4jHn54yW
krSpshcUb3BG8ATtCz/XH6D1zgi7IIqffY2+p3RGhoV6WmJNK+1/NcKXyu+8
fUz6YTXiCmoMfd/fo/WrIegyeHJD7X5avxp8jwn/BtaG0HoXXOqp/4S7+B2t
d4H7p17hYdVMvLrgi22Ezd008nelCyY67hqXbaJB+1+DlcWdWkvNTtP6NfCK
XZnvIBLS+jUQWnua2PWuo/VrMPq584f+umdJ/losU9fW/JziTOvX4uBUuag6
k/G/tWDPmNL5yZLdtH4tMljPvoW1MPltHfJr4ppOPs2n9euwXdNJ55Un4a9g
HZzrtmoUte6h9etgOX/GiEFJMlq/HmZsg237nxK+YT3W3taMvbnhL61fD4/i
sN+ZmRQvyvWo7pl7UHLnMq3fgIn2QXnlFldo/Qb0xqo/Hyb16DgfwQYYt178
e/FDEK3fgKshMZ23zyf7sLgYrLa+blWp0/F7NhdBwa83Wuk8o+9xYVDrPfH8
FJLP5eKh8ulvcdJq2h8XjVPtrY/Wk38puIjPPbHOJJTiWcnF16IJcXdNKd+q
uKgN1rw/eYo+2c8Vlc7cOyP8iE+wXZGhKtlxVZPOG66Y4Vs37UI3ys9cV4w/
abVImniN5Lui2LYiRGJN561wxU9nrwu9Wz6SfFewMmYP/j2I8rHKFaN1x+un
Ffcm+W6YfmzQu7aBhL9sN3SvOWnBzSf/gRvmu989n9BK5811Q0z+9X03DSpJ
fvt69QCdIiXpp3DDj5mvoo9YkH8o3dB3U6P/QLdLJN8NTmcM/WXCO3T+G6E1
3DndWIvyK3sjbu799OT0pS8kfyPePM6Xm2UqSf5GjOZrT297x+i/Ebscu+8K
EP0g+RuxYulwK51aVod+yo14++h78ag6kqfaiEXcMfWmdhTfLHccOt7Y/VQY
4TnbHctGdl6Qbcjo7w6+RWTezY9fSb47vEw3OHIt6XsCd0zw1oyNLKDzVbhj
/oNIL4+B/qS/O1pbx3R6uof0U7V/v61GWv+vmeR7oNVqt3TNBvIXtgf+Rpsv
malxm+R7QBicvqFtNvEJrgfU5q0tAxUMvnjAJHjV4cGz6fsKDyT/CZBsfk75
V+mBGyYZ0UcDCE9UHuDbN+2xLiD/YHnimY9lhG58t47fsz2RbfFXsj2Q8ic8
8bBnr5thtsRvuJ6wDjqRXm63j+R7IuzmocerxGQPhSd6HgteNDN3JMlvn883
DHq+6QnJ94TOKsetujLCK9YmVM3q6qx2GEDyN6HJ0udLZw3ir9iEZR/mH9/3
Z0rHPHcTTi7uNyb3AOGZYBPa/kXbtSXRvKJ9fZeB94aK6XvKTXj+SH24Z1eN
jrFqE3YfnPDI+w7hFcsLhau6Pr1Q3ZXkeyEssGznC0EayffCYb65SfMgyodc
L4y8965hcgPFq8ALqmb1R9MRjP298MJ/dvQDL8JzpRfsd67c2T2c8qvKCz98
NbWNqhn+6o2p1Ye6Dcqn82F7I3d3872rNdM69gNvrMop9fIZRHyY6w2j1XOu
KQdTfSDwxq/lmVsHORD/Unhj14GFD9ZPbSH53tAe6GE33+s3yffG6x2VMt5A
4jcsH0TsDSgc3+MuyfeBxFbvDesoo78PAi5tiB/VcJTk+8DTI61w+I4PJN8H
IfsPeUUq1tD5++CKe+uTbi6fSb4P+iXnTF/oSvxI5YPCcI/ivlwmf/hiz67W
bc0az0m+L4bbJJwNvkb7hy90Jn6+k3Sf8jvXF6enWh5ewhWQfF/M1nw28tkl
4ncKXyz/z5bjqEf1lNIXa9I2HRk6kYl/X+THNzrseTmwY78sP1w6fSGz0Jj4
ANsPx+bUZu2vbSD5frjrGOLqrkP+w/XDkpQdZ7YZryf5fhhnaJQz3IPwQ+GH
1oMZczeeofhV+sHWfkfL29GEryq/dmpY+dzrEcN//FEz3PXF3xzG/v6wCinf
G13F4I8/PidzfneTvSf9/fHIdfXIACuqvwT+qN0+I16nlfiHwh/brp3aPIjL
8B1/eF28FZz6jfiDqv17h9cYzBURH2EF4OfLwZAMaSL5AVC9im52cYkg+QEo
Nb+z7qkF5W9uAF4LV9lHLjtH8gNwecCVLJ1YyleKAFho2v662UT5VxmAHYu0
v8fdHNwxVgVgl03ozgIR5WtWIMYeGPvfhcFeJD8Q5zcM/r7sPfE9BGJ+uFXe
qw1UL3ADka9qWdl0iuQJAnEvublx7H8UH4pAVMuMPEO33ST9A+GxVMqr6Ep4
rwpEQdbcATebKZ5ZPGj2rJkW/4L4sT4PrwLfamf+Irxj85BoyTHM8SK8MeHh
/N6tulfqjDr0AQ9ej3+dez2E8hOHh9GOO1xr3IiPc3n4FxX3zUmP8h+PB5lW
3BjOD+IXAh56NznPfNlC8ZbOg9pnQXSA+QvSh4fhk78YmewI7hgX8XD3X8EI
zTzav5KHkVMMJYEPR3Xsp5IHVU5FW3AAxYuKh7Km6zvmTiH/UfOgiC+dZv2X
9ssKgrn+iTEqS+IP+kGoHDzC41EF5U92+/zwHkavMwkfTILw0Gi7X9tD6g8g
CHVRa17IfYnPcYJw8tnSYf8WF5L+QVha5punWUjxxwuCU4PDGZVHBekfhGJV
5OtXpfT99CB8ufNCY8o3yo+KIGzvFW8+7ALZoygIbknpBvYvhpJ/BaE+2+jG
+lnkD5VBeCvZuvDhLjofVRAWNJ/K3pBIeKVu/75wvXHAbOILrGBUNrivMLIm
PNcPRuzIEXlyNuElOxgn/z5a3/SO8MYkGNnsI6e9Lah+RDC+z0kQamdSPHCC
sYj30sroOdV/3GDEXRibYc8hf+C1j88vGONbEk76B8Pzm3yqbwPV0+nB0Lv9
e8r8RVTPKoLBT3Py+bKC8mFRMI5//6e3XiuG7B8Mb92KCQP7E75WBiMry2X0
uUEOpH8w/PuNGjku1bhjv+pg3Cv8ljh7POENKwThnZWNAfMJT/RDcObburii
1RQv7BDUq0P2nLKm8zAJQe689Z9MdxB+IwQH3S69jy8lfsIJQdatnpVXQ5h8
EQIXVqpTU3IU6R+COs35H7ecJ/wThMCnptHyRz3plx6CppirRnJjhs+GYEvL
+pbOjZRfi0JQ7Znw1sub+kHKEIycnvdQup3OqzIEy2wMfb5ePEz6hwD2FTvk
nYi/qkOwoDv/7n0Fo38obv0deTDiDfEh/VCYZ2fZtGejjvNihyL2vsO/kgOU
L01CEei7pO8QM/JnhGLIsBJjo9tUD3JC4XZsCXvBzIukfyiafi68+mgX8Q1e
KOYmJAwZp2bq69B2Puyy/c9GjQ556aFQJi8a5R+XSPq3/z661MfNmPy3KBRc
lwmD1kQx9WAoumdmDW0JoP5EZSjqV94Z8uc21ReqUJz7sjVZPY74hjoUU6tm
708PIz7CCoNt/HbnJX2p/tYPg9fWzq86LaXvs8PQryxqUuQ7Ok+TMLyadnRm
5PQLpH8Ycnbnzjl3jezLCcOt1TNdZCcYvA5Di+1/dZU/mfgPQ+tNlV7kXcqv
gjB4/7euMJvh++nt67u/f1TsRvivCEP9zkQ3iT2dZ1EYDnyqGvUiid2hnzIM
68edPRvrSPm/MgymYQbyWaOpPlGF4cGo6kvHAgg/1GEQPGSXhnGY+jccD2Zr
JRgtof3qh8M5QadhzX3yL3Y4VD4co1d6VN+YhOOA9QXRqHTyF4TjkEXb7wKp
Scd+OOE4Fl/1ZFpP8lduOK6v6bu5YQX1S3jhUBw8Ge8VQflAEA5pyc2B5Z6b
SP9wSKYOqW41CyT9238/993br03Er4vC2/nFxb49xdQPU4bDzqcs7HFfP9I/
HP4HLHiy5YRPqnBYJ7XqnFlH/q4Ox769Q9ffXcbk3wjgTOvJk+uoH6kfgdSL
J4bFSnmkfwRsBkcfm5lL9jaJQOHx65O26FB+QgQkDZKxC9qIb3EicGO/ZF5Z
HvkPNwIuy5PMdU7QfngR+Ha2/HluDp2vIAKnde60NEro9+kRKLnwSt36lfRT
RLTXu0+frfpK9UJRBOS1pU7sCuqnKyNw0OZlqc41wtPKCHyIvlwxJIDwRxUB
3XuHLx/rRPxLHYFb4wMnJ+gy9T8fM4Xb/rzeRvGuz8ewjNjR/J5U77H5aG6+
Fih8SvFjwsfQrQUuW/dR/IKP3KrEhz38Kf9w+Fg2LvH9Gmc6Xy4fq9x8nYLG
E9/i8ZH3PFun8e/4DnkCPsZu/2Dopyb+mc5HU+TC/mGLmXqOjy/l30NMR1I/
pIiPLWGS0ksnyb+VfGS86O8Wf57wuJKPpUMHff3lRfZS8WEXXv/www3ip2o+
jpz8qGf/j+ozViTm+HbKPcujsX4kXIc9dj9f179jzI5Et205YxL1yN9NInEr
dWXt2T6kDyJhYGpq4ZpP8cqJxJZdOQtrzTQ61nMj8XrLvK971haQ/pFgax1Y
NrkXxbsgEm2TvZO1zCg+0yMxWMExco6m/qUiErnf/Z9pjie+UBSJ8R85E59O
YPqJkThWN8PMXUT4Xtn+++DLCX3Okj1Ukai+8Xzn3NWE3+pI2CV0/VW2m+m/
RoH9TIGmgYSf+lEYd0tz3qNdhJ/sKMzi7bSs/Eb5zSQKfaUVo3pZEX4gCt1/
Dnyg/YLimROF4uaw54qTNM+NgkGo4/vDBtQ/5EWBv6t/c8Qx4gOCKDQM09z1
uI7ybXoU5g78NG/8NKp/FFGQyQduXDmL9C1q388Zzt9bpVLSPwpDK53a/oio
vq+MQr5j9Zh1w6h/p4rC4X5hmb3mTu7QRx2FVoNndx7eIPuworHA5ODnX1oU
j/rReP2vR1H4YTX5fzS0PbfceXKc6lmTaBg0tRRmLiV7IBoXFr093/SD4o8T
DX7oTCeHwZS/udEYWX5yztbXjP2jMcU1oZ+9BvUnBNHImvV8+J2X5M/p0Sg+
tWJHL02Sp4jGwYz752YuYPJfNGZP33jvWzXlU2U0znersPosJ30qo6GruapH
tpj2r4rGpMvl78NHbyD7R+Oh9vvWeUrm/iAGdWKjlS+qy0n/GGh+2dRZOJj8
kx2DV2kNIt1RFO8mMXjkaJDpMJ7iETFQjROfWqQgvOLEgDXe+tC9GJLPjcGC
qt6zjvamepgXg4mK1XXneISfghjs3XNlWI475cP0GIy5zK83mk74q4iB+7Ap
cas2EZ4VxWDx5AMGY2aSvytjkJrW+a3VA+rXVMYg7M0kc9U26heqYiDvs/pK
30/E99UxuG30w6f7BKb+jMWwc07XlxgTf9KPhY2Wr8OSr5S/2LFQ3+73mX2F
+qMmsbAvEiydbMb0R2Mx9MC77qVadH6cWGRZXdk1xpKp12PhsTLo66XXDP7F
4nFN2OpgA8IjQSziu/zpO7M35Y/0WJycFTZ34iPiI4pYCOqO9w+qIXsXxWLM
7P1HpU1UHytjEffknsHXlVQ/VcZC9aJP+do7TL8zFhWsbrGOuwgP1bHgL6zR
6lHA3N/EYXSSc23FJfI3/Ti02Pcd+7Yr5Rt2HDr7XOHYT6PzMYmDQB5h5RxM
8YU43Bh2484XG/o+Jw6Jk6K1xlRSf4EbhzOdR13UG0/9PV4cpq6TS2SOFA+C
OHBvTYRyZTzpHwcn8bK0S67ERxRxWLW+Z3WILvlHURx6t6wd803J1LdxCP9d
1enjdt0OeZVxmH7F6VzUCfJPVRxyTz6q2NCZ7KWOQ0Hxe0OXVua+Nh52G4qb
P6+k+lE/HlqLJh9qmE/+yY6HedihEYP0yX9M4pGZXbcwQ0DyEI8v2XPnxeuT
/3HiMbH5vcXAAKZfFg9t6YS7jRfpvpsXj/iFP2/0PM7YPx6WGZb/CrYw/D8e
528+KXzUnfBAEY+vw6frOfPp/Iri0bc+X6/GmMn/8XA47GwhuE7zlfFozapc
rldG90eqePy4E+y+VIP4qzoe52Q3Hkz5SvUwS4DbkSMPlvrS+WgLcPjunJb0
7wnkDwJsXPbiwqoaqq8MBZgbEjnOZlYqnY8AiycI9s6Nov6VsQBlza6Wty5S
P8NEgFrVtzqzhdRPMRdA8MXF/dZupr/f/nvWmlB7bfq+rQDDL36+tPUW8TWO
AOHvP+d7xtP+nQU4VbrJI9uA+CBXAB/Lvjmi83QeXgKsEmh9K1xA9ShPgHFu
a9bG9KT7Ob4Aqgfsnr35DP8UwLdszGfRWsITiQClXlXVzjLCm3QBGt/Xhc5M
o/jIEqDLb9aOo5cOkX0E+GPjENdNQPkrVwDLdVFOax8SHhYJYHu99LRWrUaH
/JL28z74e89xI8IHZft4vF9mHz7Zu1yA3EFD3DqPo+9Vtp+H8fVu4avJn6oE
EJ+6VynMoH6vSoDe1rVz7y6g/m2dAJXZXeeGeVF+VLd/r+BgXrc3xN9bBNBN
Sq4Obxze8XuWEKzNH4vnjSC+oS1ECetPtoma8FNfiM/yvBKj3ZT/DYXwrVn2
37RxTL9MCDVrVrOlP/FFYyH0h0/RD3YgfUyEEE9OrZvRu3OHPHMhRky4G7Nf
yfQ32+d7/+6U8Yrk2wphvMWve76a9ssRYuikyZ1O84mfOwvhkHIp8/Fg4gNc
IRwjCzO4i+n+0kuItrY7f49Iqb7jCTHht6r/Syuql/hCbBMsWzvuDtO/FmLS
idOhCVbUP5MIkTJhf+2cHpTf0/83X9gjbxLlyywhcjJWP+5tRfxWIQTfQePA
oAWM/YVoWfTxlwmH6qEiIWTaNh+i+lP+LhHijNu+ORvsCN+VQgxvkUze35vw
vVyIxZGRl9NLyd8q2+Vp9eiW95rwvkqI9/q8fcnjCR9VQvwJ8XcbMIbwqa5d
/8LPz6z6UTyphRiYNH7o2SHEZ1uEyChJ7fd+JPN+JwF/H7y7sHUayddOQEFR
DzNbKyYfJEDhWJZxawSdj2ECUidlWZrto/hhJ0AjfczsX38JT4wTYFe/NVw4
j+LNJAFPiwOVLlKKB/MEzH+03Cg8lLmvTEBFj80C0zyKN9sEzDDustToNunL
ScCj31rv+1QQPjq3y5/b50XWVMoH3PZxnSDUvlCjQ55XAnIW/3TfepP6abwE
aLuFmjYvIH/gJ8D4P1fnngPpfYegXb/y8A+fbxG+SBIQc++yPQ6RvukJ0LEy
H1XN1NdZCTjOOzdLMpfqOUUCfi51y9xYQfibm4Dym9/6VD+nfFiUgEY7+1dP
FcSnShLQOi9o9gkp9QeVCXgVsIx19grxpfIE8I+zuN920nlWJqB4Asu//1/K
V1UJSIsWVTj7EH9WJWCxyMK/0aBvx37qEtCpsPnAtX/Uf1O3j60jr1o7E360
JOB9yMqQhgrmvZEI/g90DWzTyJ7aImwKa3747hjZR1+Ekk5lMX1F9P7JUIQ9
i7ICUx8TvrBFMG66HR2oQfFtLMLJ6X83XGHuB01EmFBqbJp+l/iRuQhVAWts
Lh+m+zOIMNrx2Q3bVcfI/iJccRMmf95N+MERISdmxkS+kPi5swh6h46374H4
B1eEn+MNpgQ00PsvLxG6sG5aOF8i+/JE6Md/WnA9lLG/CNl25/4tm0V4LxCh
12KWRfMi2r9EBKX2odXZy6ifmy5CVlKO5efOZL8sEbYfEouPjaN6UCGCncMp
YVIb1U+5Inyxy/PZ1Z/uH4pEOFgleV5aQPygRARr0fc9WrcJL5UiXNLdEaDa
Qfm3XAStAets+g/T6NhPpQg/1vUKdcyh/FYlwvkl+2b6WjH1jQgGmwfuKY4j
f6hrt+cI8VXfRUz8izAl7uKIkRvpvVeLCOmq4jV2NlSvshKxbXOXeJsCkqed
CL8nMz4e6NVG9k+ExodIzb5XKZ4ME9FPU1qjPZj6c+xEnFjSHx/YxOeMEzFf
eCxnb3Uu2T8Ri0b+KbaVUr1pnogpgh7ebk3aHfKQiLBT8QXPXSmebRMRfND3
SOVT4h+cRNx81d/d+g35o3MiJl53mDCgBxP/ifh9u+E/6xvEB70SkdU5OuVV
T8JDXiJyaluudz/mRPZPRMO/POfLwym+BIlIHNPYVNCZ8F2SCI9Qv7dm5pSf
0xPxadr6P3pXKP9lJULP7M03p1PUb1Akwj3hp0PWGbJPbiLSv9jxzd2ofi5K
RHbepI3yQ4z9E1Ejsvo3uYbhr4m48HiD72o29TvKE8E6vfzkTnPyx8pEeFcp
gyYbUT1Z1b7/wG3jn4L61apEON62u99VSvhQl4idLzf55gwn/1Un4vV5LYwY
Sv7QkohO5w4NuDuH+omsJPjE+C93ek/4oJ2EQjfvNXvsCT/0kzDsR/+7dtlj
O/ZjmIR1Y9eNDuNS/cROQs0E3p7Fhyh+jZNwTM/Ae5w/8WOT9nnRfje5O9UP
5knQPTJsZvZveq+IJEwt+rHcvw/d39omQXLlmHWuK9XznCRUXCloXTbRjuyf
hOzez4IvfCG84yah5E/Nta3ZVK94JeHSKSTJdtJ58JIw+MrWVY8uMfHfLi9q
1rND/Zj3MUlYnLzglV4F1WeSJDSdVe8KrKf7jvQkHN24Y/5mS4rvrCTcutpl
+9hPxC8VSdDo9dBGbzbx39wkDM+KfNT/BPH7oiSIp0jPDGyj8y1JwshTDy7W
NpH/KZPAvbZRWXCb8nF5EpI/OYsnTya+UJmEiZcMdfJkxEeqktBvy0db0yfU
T1El4Xa68MCP97S+LgnOm0NXDutB/VN1EpI2fIirEBM+tLSfV4V2cL9Eqo9Y
Ymz68OeBz+U4sr8YSyZ4bPipovd2+mK8vzzznUYB4Z+hGEO0D953V1N+Y4tR
nvDV0HAmyTcW47TPRa6ngvDMRIzpwr0Wc87RezVzMXSL5hiNfUjxBjH8CkZ6
j5LS/YqtGDdmmwZadiK854hx4G361YJ0ij9nMcxTv0z6FsW8BxGj/tbuD6nL
KD68xOj67WFGl5cUbzwxWFeqOYOHE37wxZgnrBVdqyJ8FojBM50c230Uxa9E
jOvmI5/nulB/Jl2Mv583f1yURPwlS4xppWNv52rpdcwrxNhtesR0RCzhW64Y
X4Ub1WUFFB9FYkQdmbPmSzSNS8SIP70gZ+h1soey/ftNNYurV9D+ysUw/Gma
9yaA/K9SjPRRtZ5HWyjfVokxInni4QdzqF+rEkPL4t+zwGoG/8Xoc63f903x
NFaL8bnByrs5mfh6ixgN8+cv6Jozk+yfjLeXB9RVv6D9aSdjVY+WMs4p0lc/
GV5bbwwdfoniyzAZU7v18F0aTPfh7Pb5kOFur5/Kyf7JEFT/01F1JX5vkgzT
0Y0fBxtR/8c8GVu1HCJvL2X4XzJG7TPrsaUb9Qtsk1E0w+WMwzy67+UkY9uc
lakDR1M8OCcjUb/p1YppdH/JTUaQY2UdP5HGXskInbRnqDuX+iG8ZNx71ucu
L5/4Iz8Ziz1b10fX7yD7J6POZu37ka9oXpKMthv3PGfMNyD7J+PBhxGyaycp
H2QlI0P3xdLH95n4T8Y8iVg94KdGx+9zk1Gqzbn3+RPxuaJkuM4bFLhel/Ct
JBlud89sOb15Usfvlck4GlNkfuYxnU95Mp4HJieMn0l8vDIZvV6bDJk3jfhn
VTKmKPm2Or2Y/k4y+po1rO9lSfutS0Zrfe1OyV7iP+pkHNxY62daRvHYkgzr
fsEfinjkHywJDLifDbo+IH6mLcHKw461nu/p/llfgpr7913OcEmeoQR3Z/jd
L44ifsaWoPqwWW95Aa03liC/Yv91gYzOx0SChd0WLbx2kPDEXIKu3J5fvQYR
34YEy97d2/wtjvDVVoIwj23HdKVMP0UCP90hfbOVhJ/OEty5vEHDoQfzHkSC
gDiv8yv3UL73ksA2P+vTfTnVEzwJmpLqM5OP0f0HXwL99HclJusp/wgkqLq7
eoFHBNXzEgkSyn45BCrovUO6BOP2p3QtX0TzWRLMyr0++ngx8S9F+3jsTGlD
HPXXcyUY/cBzf5EF06+SoGRL9SGjIPL3EglSP61Y7NTCvMeUIJLt/o7LJfuW
S1CxSrSz/0yqLyol6NPXst/2B9RfrpLgcRE39NFE0l8lgU9eUetM5v64ToJh
Bt3RienPqyVQHpnzOymM/KlFgqSJna/JE5j3Vyloqxi8bIMP9WO0U+DidWzT
0X3UX9FPwVBLVmO+NdnDMAXyf0F+Xd8Sf2an4NaLM2fmnya+b5yCP6a3Z+eN
ZOyfAlWNdWufl1RvmKdAMCeu/PMUeg+DFDSmT25VpVO+tE1BZ8NR2xc2ED/h
pGDForca311JX+cU3NQ2e1lwmupnbgqWZH8z2uJE+/NKgSz5n6GON/kbLwUj
/z1o7qNJ9uGn4E3b2yPrnJn3gylY/NfD3t40luyfAla0YvGgHSQvPQWcI9p/
Tj6n/JuVAuu8wYFjexBeKlJwmhPAn3uR/C03Bbamiw6fvk39w6IU9B4aGuMx
gfZbkoIRR5W/O6Uw9V8KnK0W9fp3gvylPAVT8gss7JypH1yZgpL9uoJKPeJv
Ve3zD1OkC6/xyf4peP+9LL4ogd7v1KVAz3ORS2EE1aPqFHx07PGHlUPx1ZKC
LXMOz+9ZR3jNSkXIzvF/9u6m/Wun4vex/bPSBfS+RT8VAddGnd3bRP0Aw1Sc
sl7pNsyIif9U1J8wz2tQkL7G7eu7pml3cSc8NkkFR3q87c5IqufNU+HT9H1N
1V/m/jAVrbttH85+QO9xbVPxetOnK2vyqL7ipELPOcVGUkD1i3MqRtSe031Q
yNwvp+L9eJ6dvAfdL3ulIu2YfEfeXarfeakw+MT+7vmL+AE/FWGNKm9ZFVP/
pSL/cmFJ6T5Psn8q9umYinR/M/dRqYi9+5M/aBDVx1mpMN4Wl2G/n85XkQrR
JO36aUsIb3NToR98NfBJb+IPRamwXG8btrOR8kdJKj557L5SsJLiQ5mKLDZn
9LNpxIfK28/Lwlw21Zf8rTIVz+fkcVxWU7+vKhX/RcR+2rOXed+UCpWF4aGG
WKrP6lJh471pZv63ALJ/KuxyTrdV7iH8aUnFjXGmsW97UT5gSVEffGfG3scU
v9pSbDuh+XNtKfmDvhRnyqxHawwhfmsohe4EzdcDmf4ZW4pBiqXnJy6x7tif
sRQ/5obdtmbeF5hI4bKk8GObKZ2nuRQmX1+2dXsiIvtL8fdls++Jx1sp/qXQ
CQ9MrFtNeMCRgvvYPGvARapHnKWwkPLDlVoU71wpRk7QzRzgwfA/KQp6K36V
1FL88KQ4bKOzL/Ih4QFfCutcW7OPHI2O/Qqk8GBZVjio6P2vRIrKbfIDIQuY
+wgpZp9laWYsoHotS4pJ+ffPjGD8WyHF3WcV768XUP7JlUIjQ/RABepHFknB
3/ahz9HBxAdKpBhcOkh6rhPhoVKKWwMOVRuZ03mVS+EaydJapEX4WCmFlqdV
cCubzqdKiuFSz02bi6i+UUnh9qn46vUvxMfqpPCPep6WOpPyiVoKw+jB4nE9
iC+3SBHbpfVVywHm78Fk8OjyS3hvDP09l7YMaaNuvimqJ76nL8P37Btb37+g
eslQhr8y8aB6Q6b/K0Mmv+/W6kL6vbEM4vwPJSeLmfcSMtRfyzCzsKL4NZeh
snxud6UG2QsyOH4d9sgtm/zZVobVYV01rxyieoMjQ6G/701cpHhwlmFqxlah
ax29L+XKwF9YzJ4QSPbykkGV6xTrU8L0/2Rw8PYP9mmjfjFfhugD3homuwkf
BDJcGtV4x20/vT+QyKA59HvCIRuqR9Jl0PK6u0AxmfA7SwbnE9nFmz/T/hQy
VJwqEZ6YSv2O3Hb5Js5LW/Ko3iySoVlQsf3xAuqflbTv/2+D66QmLtm//Xy7
3RwwwJv8vVyGkonpYd0fMPEvQ5Owh0kln/rjVTLEaIWMWdVM86r29YK/k/I1
qJ9SJ0OxXR87+S6G/8va+d6w+2U8wu8WGRL8Kgu/HiT+xUrDjq5xCY3bKb61
0yBcq/9k0TIm/6dhebOvy9V86r8bpiFzo/yH0I7G7DQcYZkN76WVTvZPQ6ib
YWrGT9qvSRpe2yzvHVJMfw9lnoZPt6ruZk6m/I40FM5xG7U5mfZjm4bAaLOI
oEc05qQhYa3ti0g58THnNHhfFm/wO0D9J24apkcUyn9XUz7wSoOaldu7cTf1
Z3hpEMgSC0Y+oHjgp6FSmDbHdsbEjvMSpKFsiPD6pa5M/k9DxaWGHt8zqP5M
TwPHUp30fGoo2T8N9R6Xpk0xov6MIg1yzeWHhryl/JCbhvz4nS8P3qR4K0pD
8U4L5+IUyr8ladgVvzinSkb5XJmG2qfz1ylnkH3K0zD2VX6n4cuIr1amwdl8
/JTioUz/Jw2HpzrPPrOIvq9Kg83tTbyG/nS+de32ebnvQNlT6g+p2/czrqmL
LovwqCUNLqxXu375EV9gyXGhpm5CJyPCM205Oh0b/f20FvFdfTkOh25xGfH/
/F8O/jnj88k85u9F5Gi2TDHdFkb5xFiOSfbn+3NTmf6vHI1vV9k2PyJ/NJcj
3eNjacNrsgfkMGB/G/+UuW+xlaObH+fq7jbqR3DkWNx/4h2XIgb/5egn//b7
VCzFO1cOdlrwEdMyilcvOc5I9k41K6D98ORYGz4/ZUAl8S2+HKdVjw/s/ONK
8S/HMan2sE5ahK8SOQ4Gqx70ukf8PF2OsoTuG+KZ+/gsOYIH/cn0mc/wPzm2
3vs1PLEf3cfkyqEeOP/11oF0vkVyDHOx2hA1mOqFknZ5ruevZK1n/j5KDtsX
sxcN+kzry+VIuRZY7NVI9VSlHDJ//dOuevT3DlVyqPplbNVTUj9NJcfC7bc/
Vywj+9XJkZhztzBVSvislqPXwZTcU4kUby1yzLrdFrxwEnP/uxnahnXcxxE+
ZP/N+DZXbnBazbyH3YxBdeLDZj/oPtBwM5IrGryiD3VHh/03o83uhV6VOfFB
480wK3iw9u1lih+TzXDfNnbYgTtM/3czLLcuMHwdQfUuNrfzvfr0M792W/0f
VvXPIg==
      "]]}, {}}, {}, {}, {}, {}},
  AspectRatio->NCache[GoldenRatio^(-1), 0.6180339887498948],
  Axes->{True, True},
  AxesLabel->{None, None},
  AxesOrigin->{0., 0},
  AxesStyle->Directive[16],
  DisplayFunction->Identity,
  Frame->{{False, False}, {False, False}},
  FrameLabel->{{None, None}, {None, None}},
  FrameTicks->{{Automatic, Automatic}, {Automatic, Automatic}},
  GridLines->{None, None},
  GridLinesStyle->Directive[
    GrayLevel[0.5, 0.4]],
  ImagePadding->All,
  LabelStyle->GrayLevel[0],
  Method->{"CoordinatesToolOptions" -> {"DisplayFunction" -> ({
        (Identity[#]& )[
         Part[#, 1]], 
        (Identity[#]& )[
         Part[#, 2]]}& ), "CopiedValueFunction" -> ({
        (Identity[#]& )[
         Part[#, 1]], 
        (Identity[#]& )[
         Part[#, 2]]}& )}},
  PlotRange->{{0., 1000.}, {0, 4}},
  PlotRangeClipping->True,
  PlotRangePadding->{{
     Scaled[0.02], 
     Scaled[0.02]}, {0, 0}},
  Ticks->{Automatic, Automatic},
  TicksStyle->Directive[16]]], "Output",
 CellChangeTimes->{3.909592620335515*^9},
 CellLabel->
  "Out[574]=",ExpressionUUID->"dd426340-9ccf-4978-9240-926e1153d50d"]
}, Open  ]],

Cell[BoxData["\[IndentingNewLine]"], "Input",
 CellChangeTimes->{3.909544770841793*^9},
 CellLabel->
  "In[576]:=",ExpressionUUID->"82f9ae70-8065-45d3-890e-49d2b08b68d6"],

Cell[BoxData[
 RowBox[{"EmitSound", "[", 
  RowBox[{"Sound", "[", 
   RowBox[{"{", 
    RowBox[{
     RowBox[{"SoundNote", "[", "\"\<C\>\"", "]"}], ",", 
     RowBox[{"SoundNote", "[", "\"\<G\>\"", "]"}], ",", 
     RowBox[{"SoundNote", "[", "\"\<A\>\"", "]"}]}], "}"}], "]"}], 
  "]"}]], "Input",
 CellChangeTimes->{{3.8948468387487864`*^9, 3.8948468489678264`*^9}, 
   3.897732804497039*^9, 3.8977381837159777`*^9, {3.897759979240881*^9, 
   3.8977599806938705`*^9}, {3.8977600111899257`*^9, 
   3.8977601358688116`*^9}, {3.897841952756502*^9, 3.8978419795245056`*^9}},
 CellLabel->
  "In[577]:=",ExpressionUUID->"e4d32282-78da-433c-a27d-1efa78369f04"]
},
WindowSize->{1243, 1262},
WindowMargins->{{Automatic, -1668}, {Automatic, 44}},
Magnification:>1.5 Inherited,
FrontEndVersion->"11.3 for Microsoft Windows (64-bit) (2018\:5e743\:670812\
\:65e5)",
StyleDefinitions->"Default.nb"
]
(* End of Notebook Content *)

(* Internal cache information *)
(*CellTagsOutline
CellTagsIndex->{}
*)
(*CellTagsIndex
CellTagsIndex->{}
*)
(*NotebookFileOutline
Notebook[{
Cell[558, 20, 513, 11, 43, "Input",ExpressionUUID->"3d30a11d-61c1-47de-9153-16c53b743ceb"],
Cell[1074, 33, 642, 15, 66, "Input",ExpressionUUID->"291e0fd9-e424-4562-b82d-73082372ff25"],
Cell[1719, 50, 295, 7, 43, "Input",ExpressionUUID->"11fae366-7878-4038-b060-be918d075c96"],
Cell[2017, 59, 278, 7, 43, "Input",ExpressionUUID->"b5de1ba7-f640-4881-97e9-7be080b74d21"],
Cell[2298, 68, 392, 9, 43, "Input",ExpressionUUID->"dfabe776-7435-43e8-8683-a02e28126f46"],
Cell[2693, 79, 262, 7, 43, "Input",ExpressionUUID->"a24738db-6f9d-41cc-964d-31b6f0e608bd"],
Cell[2958, 88, 1459, 24, 43, "Input",ExpressionUUID->"bec315a3-361b-4d0b-9ebc-55dca753219a"],
Cell[4420, 114, 843, 15, 43, "Input",ExpressionUUID->"7164fa8b-1134-4710-98dd-0610438b55da"],
Cell[5266, 131, 172, 3, 73, "Input",ExpressionUUID->"8b3623de-2181-435e-9ba0-c73c5776d44f"],
Cell[5441, 136, 8348, 183, 567, "Input",ExpressionUUID->"d6b2468d-0dfa-4ab2-9a42-ad3b7607d2aa"],
Cell[13792, 321, 172, 3, 73, "Input",ExpressionUUID->"7ea592d9-f5fd-45ef-950b-153fa4df4325"],
Cell[CellGroupData[{
Cell[13989, 328, 562, 13, 66, "Input",ExpressionUUID->"9014147d-4258-4f6e-a329-946030c49fba"],
Cell[14554, 343, 638, 9, 49, "Output",ExpressionUUID->"a03d112c-2745-4a8f-8620-05d0085f4c93"]
}, Open  ]],
Cell[CellGroupData[{
Cell[15229, 357, 221, 5, 43, "Input",ExpressionUUID->"9a650922-4703-4c39-9941-c0c522a10f30"],
Cell[15453, 364, 441, 7, 49, "Output",ExpressionUUID->"dd437ba3-cddb-4125-92c5-b58bf1d47cdb"]
}, Open  ]],
Cell[CellGroupData[{
Cell[15931, 376, 291, 6, 43, "Input",ExpressionUUID->"1e15e23a-5b4a-4109-ac38-6ca1dff2d220"],
Cell[16225, 384, 778, 12, 110, "Output",ExpressionUUID->"65065015-ad58-4e08-9eab-ee0ceb280994"]
}, Open  ]],
Cell[CellGroupData[{
Cell[17040, 401, 280, 6, 96, "Input",ExpressionUUID->"5ab12ac4-c61c-4513-87a3-4331c8f5d1c3"],
Cell[17323, 409, 2654, 37, 110, "Output",ExpressionUUID->"dcd94c9c-d645-48d3-9fba-15cf559dea8d"]
}, Open  ]],
Cell[19992, 449, 170, 3, 164, "Input",ExpressionUUID->"177ac385-d22d-4bb9-b161-3cb5e2e9d407"],
Cell[CellGroupData[{
Cell[20187, 456, 1090, 30, 234, "Input",ExpressionUUID->"8ca29d35-2d33-46ce-a69f-8b7dcb14b999"],
Cell[21280, 488, 322, 5, 110, "Output",ExpressionUUID->"5e3adf24-9677-4cc6-87e4-dd9649482acd"]
}, Open  ]],
Cell[CellGroupData[{
Cell[21639, 498, 1139, 31, 234, "Input",ExpressionUUID->"40d87712-60d0-4079-ac36-9ba6a8b5ddfb"],
Cell[22781, 531, 314, 5, 110, "Output",ExpressionUUID->"92187703-29b9-4727-8fab-6de12fa4145f"]
}, Open  ]],
Cell[CellGroupData[{
Cell[23132, 541, 1192, 31, 234, "Input",ExpressionUUID->"56a2a6c2-431a-4b0a-aff9-14dd2583fbb9"],
Cell[24327, 574, 314, 5, 110, "Output",ExpressionUUID->"5cacc218-fc8b-4b64-a2f4-b1848e6c8d79"]
}, Open  ]],
Cell[CellGroupData[{
Cell[24678, 584, 1192, 31, 234, "Input",ExpressionUUID->"ab05abed-520e-4434-8438-75cf6d546cad"],
Cell[25873, 617, 320, 5, 110, "Output",ExpressionUUID->"3b1d7340-766f-4a0f-a782-460d140df784"]
}, Open  ]],
Cell[CellGroupData[{
Cell[26230, 627, 1242, 32, 234, "Input",ExpressionUUID->"5c7cb72b-dd3c-4bf0-9863-afe0935fb6a4"],
Cell[27475, 661, 313, 5, 110, "Output",ExpressionUUID->"0376e01f-d8bc-4855-94ed-6c9dc077cc8b"]
}, Open  ]],
Cell[CellGroupData[{
Cell[27825, 671, 1191, 31, 234, "Input",ExpressionUUID->"cf4933d7-be10-4d3a-bea6-da8304c21759"],
Cell[29019, 704, 315, 5, 110, "Output",ExpressionUUID->"eb13e3a7-350a-4e29-abbb-4d64f4d297a4"]
}, Open  ]],
Cell[CellGroupData[{
Cell[29371, 714, 1190, 31, 234, "Input",ExpressionUUID->"419e6e89-1908-4fbd-8c0d-f85a59841bb1"],
Cell[30564, 747, 317, 5, 110, "Output",ExpressionUUID->"4250651c-b56c-4b12-92fe-beda394615b9"]
}, Open  ]],
Cell[CellGroupData[{
Cell[30918, 757, 390, 9, 96, "Input",ExpressionUUID->"ddd87574-e35e-4ae9-85a9-57deae2a4857"],
Cell[31311, 768, 466, 10, 110, "Output",ExpressionUUID->"5a53edda-4693-4c41-bf06-508c26f143d5"]
}, Open  ]],
Cell[31792, 781, 170, 3, 164, "Input",ExpressionUUID->"3b56a338-7892-4135-8242-ed0b6b793f1d"],
Cell[CellGroupData[{
Cell[31987, 788, 3552, 59, 391, "Input",ExpressionUUID->"a8a11302-60fa-4f29-bd12-4c44f3321f5e"],
Cell[35542, 849, 7067, 111, 801, "Output",ExpressionUUID->"026ab4f2-ecb6-40a4-96b9-c1e680b3bf16"]
}, Open  ]],
Cell[42624, 963, 172, 3, 164, "Input",ExpressionUUID->"bb0f274b-f301-4af8-9120-7e0fb1f80cca"],
Cell[CellGroupData[{
Cell[42821, 970, 1275, 27, 391, "Input",ExpressionUUID->"872d8d29-96cb-41bc-ad84-90eedd530c90"],
Cell[44099, 999, 15755, 275, 879, "Output",ExpressionUUID->"dd426340-9ccf-4978-9240-926e1153d50d"]
}, Open  ]],
Cell[59869, 1277, 170, 3, 164, "Input",ExpressionUUID->"82f9ae70-8065-45d3-890e-49d2b08b68d6"],
Cell[60042, 1282, 654, 14, 148, "Input",ExpressionUUID->"e4d32282-78da-433c-a27d-1efa78369f04"]
}
]
*)
