# Supplementary material for: WE economy: Potential of mutual aid distribution based on moral responsibility and risk vulnerability
Source: PLoS One. 2024 May 16;19(5):e0301928. doi: 10.1371/journal.pone.0301928 (PMC11098405; doi:10.1371/journal.pone.0301928)
Supplement: S1 File — (ZIP) [file pone.0301928.s002.zip › JV-M_model_Fig1C_1D.nb]

(* Content-type: application/vnd.wolfram.mathematica *)

(*** Wolfram Notebook File ***)
(* http://www.wolfram.com/nb *)

(* CreatedBy='Mathematica 11.3' *)

(*CacheID: 234*)
(* Internal cache information:
NotebookFileLineBreakTest
NotebookFileLineBreakTest
NotebookDataPosition[       158,          7]
NotebookDataLength[     68629,       1463]
NotebookOptionsPosition[     63630,       1376]
NotebookOutlinePosition[     64021,       1393]
CellTagsIndexPosition[     63978,       1390]
WindowFrame->Normal*)

(* Beginning of Notebook Content *)
Notebook[{
Cell[BoxData[
 RowBox[{
  StyleBox[
   RowBox[{"n", "=", "1000"}],
   FontSize->14], 
  RowBox[{"(*", "\:4eba\:6570", "*)"}], ";"}]], "Input",
 CellChangeTimes->{{3.78000613908243*^9, 3.7800061410485353`*^9}, {
   3.7800061829702377`*^9, 3.7800062225187626`*^9}, 3.7800111868498716`*^9, 
   3.78012027007485*^9, 3.780120491490986*^9, 3.7801751099043674`*^9, 
   3.7852978187592173`*^9, 3.785373068377532*^9, 3.829255502429088*^9},
 CellLabel->
  "In[578]:=",ExpressionUUID->"3d30a11d-61c1-47de-9153-16c53b743ceb"],

Cell[BoxData[
 RowBox[{
  RowBox[{
   RowBox[{"m", "[", "0", "]"}], "=", 
   RowBox[{"Table", "[", 
    RowBox[{"1", ",", 
     RowBox[{"{", 
      RowBox[{"i", ",", "1", ",", "n"}], "}"}]}], "]"}]}], 
  RowBox[{"(*", "\:5bcc\:306e\:521d\:671f\:5206\:5e03", "*)"}], 
  ";"}]], "Input",
 CellChangeTimes->{{3.7800062573529997`*^9, 3.7800062973935804`*^9}, {
   3.7800063315477653`*^9, 3.780006339628281*^9}, {3.7800063942317944`*^9, 
   3.7800064356674457`*^9}, {3.7851850290922823`*^9, 3.7851850338821306`*^9}, 
   3.829255510341872*^9, 3.829264377639785*^9},
 CellLabel->
  "In[579]:=",ExpressionUUID->"291e0fd9-e424-4562-b82d-73082372ff25"],

Cell[BoxData[
 RowBox[{
  RowBox[{"\[Rho]m", "=", 
   RowBox[{"Table", "[", 
    RowBox[{
     RowBox[{"(", 
      RowBox[{"0.2", "+", 
       RowBox[{
        FractionBox["0.8", "n"], "*", "i"}]}], ")"}], ",", 
     RowBox[{"{", 
      RowBox[{"i", ",", "1", ",", "n"}], "}"}]}], "]"}]}], 
  RowBox[{"(*", "\:9053\:5fb3\:7684\:8cac\:4efb\:306e\:8a2d\:5b9a", "*)"}], 
  ";"}]], "Input",
 CellChangeTimes->{{3.9095469850779295`*^9, 3.909546986470773*^9}, 
   3.9095470210814056`*^9, {3.909547057623608*^9, 3.909547063859621*^9}, {
   3.9095471007688913`*^9, 3.9095472968096557`*^9}, {3.9095473364101496`*^9, 
   3.909547385644745*^9}, {3.9095484997597747`*^9, 3.9095485306620846`*^9}, {
   3.90959290222431*^9, 3.9095929071416044`*^9}, {3.9095936754796176`*^9, 
   3.909593680307892*^9}},ExpressionUUID->"a09990c8-2df4-428b-94aa-\
485de3d344a6"],

Cell[BoxData[
 RowBox[{
  RowBox[{
   RowBox[{"ii", "[", "0", "]"}], "=", "0"}], ";"}]], "Input",
 CellChangeTimes->{{3.780025320987832*^9, 3.78002532950239*^9}, 
   3.780025484229308*^9, 3.8292555276402383`*^9},
 CellLabel->
  "In[581]:=",ExpressionUUID->"11fae366-7878-4038-b060-be918d075c96"],

Cell[BoxData[
 RowBox[{
  RowBox[{
   RowBox[{"jj", "[", "0", "]"}], "=", "0"}], ";"}]], "Input",
 CellChangeTimes->{{3.7800254980091915`*^9, 3.7800255029655113`*^9}, 
   3.8292555322739315`*^9},
 CellLabel->
  "In[582]:=",ExpressionUUID->"b5de1ba7-f640-4881-97e9-7be080b74d21"],

Cell[BoxData[
 RowBox[{
  RowBox[{"s", "=", "0"}], 
  RowBox[{"(*", "\:5bcc\:306e\:7dcf\:4ea4\:63db\:91cf", "*)"}], 
  ";"}]], "Input",
 CellChangeTimes->{{3.8292573576371975`*^9, 3.8292573587522182`*^9}, {
  3.8292574744598904`*^9, 3.8292575236404552`*^9}, {3.8292643859596024`*^9, 
  3.829264390767871*^9}},
 CellLabel->
  "In[583]:=",ExpressionUUID->"dfabe776-7435-43e8-8683-a02e28126f46"],

Cell[BoxData[
 RowBox[{
  StyleBox[
   RowBox[{"\[Lambda]", "=", "0.25"}],
   Background->RGBColor[1, 0.85, 0.85]], 
  RowBox[{"(*", "\:8caf\:84c4\:7387", "*)"}], ";"}]], "Input",
 CellLabel->
  "In[584]:=",ExpressionUUID->"a24738db-6f9d-41cc-964d-31b6f0e608bd"],

Cell[BoxData[
 RowBox[{
  StyleBox[
   RowBox[{"\[Delta]w", "=", "0.1"}],
   Background->RGBColor[1, 0.85, 0.85]], 
  RowBox[{"(*", "\:640d\:76ca\:7387", "*)"}], ";"}]], "Input",
 CellChangeTimes->{{3.7800065512188663`*^9, 3.7800065703580875`*^9}, {
   3.780007596905789*^9, 3.7800076076221113`*^9}, 3.7801751993319407`*^9, 
   3.780177258259259*^9, 3.7801773017759657`*^9, 3.780177342326905*^9, {
   3.7801780120979495`*^9, 3.7801780154196367`*^9}, {3.7851850480799913`*^9, 
   3.785185075762636*^9}, 3.785185851399935*^9, 3.785373873394215*^9, 
   3.829255539567762*^9, {3.8292575516019864`*^9, 3.8292575532725563`*^9}, 
   3.82925765686847*^9, 3.8292589118576975`*^9, 3.829260600683658*^9, 
   3.8292628690619316`*^9, 3.829262928568199*^9, 3.8292629709650116`*^9, 
   3.8292643982784047`*^9, 3.8292650306818123`*^9, 3.829265410689646*^9, 
   3.8292656983276377`*^9, 3.8292659768972683`*^9, 3.8292666589938154`*^9, {
   3.8292722394691334`*^9, 3.829272239905949*^9}, 3.8292726971580114`*^9, 
   3.8292729495008655`*^9, 3.8292731800186305`*^9, {3.8292733747507763`*^9, 
   3.8292733749314594`*^9}, {3.829276037454605*^9, 3.829276037900482*^9}, {
   3.862688361271633*^9, 3.862688361541687*^9}, {3.8626987040970836`*^9, 
   3.8626987338401513`*^9}, {3.8626996276008883`*^9, 
   3.8626996531110587`*^9}, {3.909544856207822*^9, 3.9095448831249967`*^9}, 
   3.90954520178058*^9},
 CellLabel->
  "In[585]:=",ExpressionUUID->"bec315a3-361b-4d0b-9ebc-55dca753219a"],

Cell[BoxData[
 RowBox[{
  RowBox[{"tmax", "=", "1000000"}], 
  RowBox[{"(*", "\:7e70\:308a\:8fd4\:3057\:56de\:6570", "*)"}], 
  ";"}]], "Input",
 CellChangeTimes->{{3.780008580174608*^9, 3.7800085856319404`*^9}, 
   3.7800108020311966`*^9, {3.780010851854395*^9, 3.780010866092286*^9}, 
   3.780089642658536*^9, 3.780092132140647*^9, 3.780120166778257*^9, 
   3.780120529475758*^9, 3.780175114231393*^9, 3.7852978235404973`*^9, {
   3.7853730714252605`*^9, 3.7853730783172874`*^9}, {3.8292555498174243`*^9, 
   3.8292555541263723`*^9}, 3.8292723609259033`*^9, 3.8292760689178944`*^9, 
   3.8627010916935062`*^9, 3.8627012305967903`*^9, 3.862701802686118*^9, 
   3.862702326491025*^9, 3.8627087840685472`*^9, {3.862708871916737*^9, 
   3.8627088734350266`*^9}},
 CellLabel->
  "In[586]:=",ExpressionUUID->"7164fa8b-1134-4710-98dd-0610438b55da"],

Cell[BoxData["\[IndentingNewLine]"], "Input",
 CellChangeTimes->{3.8627089260473337`*^9},
 CellLabel->
  "In[587]:=",ExpressionUUID->"8b3623de-2181-435e-9ba0-c73c5776d44f"],

Cell[BoxData[
 RowBox[{"Do", "[", 
  RowBox[{
   RowBox[{
    RowBox[{
     RowBox[{"m", "[", 
      RowBox[{"t", "+", "1"}], "]"}], "=", 
     RowBox[{"m", "[", "t", "]"}]}], 
    RowBox[{"(*", "\:5bcc\:306e\:4ea4\:63db", "*)"}], ";", 
    RowBox[{
     RowBox[{"ii", "[", 
      RowBox[{"t", "+", "1"}], "]"}], "=", 
     RowBox[{"ii", "[", "t", "]"}]}], ";", 
    RowBox[{
     RowBox[{"jj", "[", 
      RowBox[{"t", "+", "1"}], "]"}], "=", 
     RowBox[{"jj", "[", "t", "]"}]}], ";", 
    RowBox[{
     RowBox[{"ii", "[", 
      RowBox[{"t", "+", "1"}], "]"}], "=", 
     RowBox[{"RandomInteger", "[", 
      RowBox[{"{", 
       RowBox[{"1", ",", "n"}], "}"}], "]"}]}], ";", 
    RowBox[{
     RowBox[{"jj", "[", 
      RowBox[{"t", "+", "1"}], "]"}], "=", 
     RowBox[{"RandomInteger", "[", 
      RowBox[{"{", 
       RowBox[{"1", ",", 
        RowBox[{"n", "-", "1"}]}], "}"}], "]"}]}], ";", 
    RowBox[{"If", "[", 
     RowBox[{
      RowBox[{
       RowBox[{"ii", "[", 
        RowBox[{"t", "+", "1"}], "]"}], "\[LessEqual]", 
       RowBox[{"jj", "[", 
        RowBox[{"t", "+", "1"}], "]"}]}], ",", 
      RowBox[{
       RowBox[{"jj", "[", 
        RowBox[{"t", "+", "1"}], "]"}], "=", 
       RowBox[{
        RowBox[{"jj", "[", 
         RowBox[{"t", "+", "1"}], "]"}], "+", "1"}]}], ",", 
      RowBox[{
       RowBox[{"jj", "[", 
        RowBox[{"t", "+", "1"}], "]"}], "=", 
       RowBox[{"jj", "[", 
        RowBox[{"t", "+", "1"}], "]"}]}]}], "]"}], ";", 
    RowBox[{"\[Delta]", "=", 
     RowBox[{"RandomReal", "[", 
      RowBox[{"{", 
       RowBox[{
        RowBox[{"-", "\[Delta]w"}], ",", "\[Delta]w"}], "}"}], "]"}]}], ";", 
    RowBox[{
     RowBox[{"m", "[", 
      RowBox[{"t", "+", "1"}], "]"}], "=", 
     RowBox[{"ReplacePart", "[", 
      RowBox[{
       RowBox[{"m", "[", 
        RowBox[{"t", "+", "1"}], "]"}], ",", "\[IndentingNewLine]", 
       RowBox[{"{", 
        RowBox[{
         RowBox[{
          RowBox[{"ii", "[", 
           RowBox[{"t", "+", "1"}], "]"}], "\[Rule]", 
          RowBox[{
           RowBox[{"\[Lambda]", "*", 
            StyleBox[
             RowBox[{
              RowBox[{"m", "[", "t", "]"}], "[", 
              RowBox[{"[", 
               RowBox[{"ii", "[", 
                RowBox[{"t", "+", "1"}], "]"}], "]"}], "]"}],
             Background->RGBColor[1, 0.85, 0.85]]}], "\[IndentingNewLine]", 
           "+", 
           RowBox[{
            RowBox[{"(", 
             RowBox[{"1", "-", "\[Lambda]"}], ")"}], "*", 
            RowBox[{"(", 
             RowBox[{"1", "-", 
              StyleBox[
               RowBox[{"\[Rho]m", "[", 
                RowBox[{"[", 
                 RowBox[{"ii", "[", 
                  RowBox[{"t", "+", "1"}], "]"}], "]"}], "]"}],
               Background->RGBColor[1, 0.85, 0.85]]}], ")"}], "*", 
            StyleBox[
             RowBox[{
              RowBox[{"m", "[", "t", "]"}], "[", 
              RowBox[{"[", 
               RowBox[{"ii", "[", 
                RowBox[{"t", "+", "1"}], "]"}], "]"}], "]"}],
             Background->RGBColor[1, 0.85, 0.85]]}], "\[IndentingNewLine]", 
           "+", 
           RowBox[{
            RowBox[{"(", 
             RowBox[{"1", "+", "\[Delta]"}], ")"}], "*", 
            RowBox[{"(", 
             RowBox[{"1", "-", "\[Lambda]"}], ")"}], "*", 
            StyleBox[
             RowBox[{"\[Rho]m", "[", 
              RowBox[{"[", 
               RowBox[{"ii", "[", 
                RowBox[{"t", "+", "1"}], "]"}], "]"}], "]"}],
             Background->RGBColor[1, 0.85, 0.85]], "*", 
            StyleBox[
             RowBox[{
              RowBox[{"m", "[", "t", "]"}], "[", 
              RowBox[{"[", 
               RowBox[{"ii", "[", 
                RowBox[{"t", "+", "1"}], "]"}], "]"}], "]"}],
             Background->RGBColor[1, 0.85, 0.85]]}]}]}], ",", 
         "\[IndentingNewLine]", 
         RowBox[{
          RowBox[{"jj", "[", 
           RowBox[{"t", "+", "1"}], "]"}], "\[Rule]", 
          RowBox[{
           RowBox[{"\[Lambda]", "*", 
            StyleBox[
             RowBox[{
              RowBox[{"m", "[", "t", "]"}], "[", 
              RowBox[{"[", 
               RowBox[{"jj", "[", 
                RowBox[{"t", "+", "1"}], "]"}], "]"}], "]"}],
             Background->RGBColor[0.88, 1, 0.88]]}], "\[IndentingNewLine]", 
           "+", 
           RowBox[{
            RowBox[{"(", 
             RowBox[{"1", "-", "\[Lambda]"}], ")"}], "*", 
            RowBox[{"(", 
             RowBox[{"1", "-", 
              StyleBox[
               RowBox[{"\[Rho]m", "[", 
                RowBox[{"[", 
                 RowBox[{"jj", "[", 
                  RowBox[{"t", "+", "1"}], "]"}], "]"}], "]"}],
               Background->RGBColor[0.88, 1, 0.88]]}], ")"}], "*", 
            StyleBox[
             RowBox[{
              RowBox[{"m", "[", "t", "]"}], "[", 
              RowBox[{"[", 
               RowBox[{"jj", "[", 
                RowBox[{"t", "+", "1"}], "]"}], "]"}], "]"}],
             Background->RGBColor[0.88, 1, 0.88]]}], "\[IndentingNewLine]", 
           "+", 
           RowBox[{
            RowBox[{"(", 
             RowBox[{"1", "+", "\[Delta]"}], ")"}], "*", 
            RowBox[{"(", 
             RowBox[{"1", "-", "\[Lambda]"}], ")"}], "*", 
            StyleBox[
             RowBox[{"\[Rho]m", "[", 
              RowBox[{"[", 
               RowBox[{"jj", "[", 
                RowBox[{"t", "+", "1"}], "]"}], "]"}], "]"}],
             Background->RGBColor[0.88, 1, 0.88]], "*", 
            StyleBox[
             RowBox[{
              RowBox[{"m", "[", "t", "]"}], "[", 
              RowBox[{"[", 
               RowBox[{"jj", "[", 
                RowBox[{"t", "+", "1"}], "]"}], "]"}], "]"}],
             Background->RGBColor[0.88, 1, 0.88]]}]}]}]}], "}"}]}], "]"}]}], 
    ";", "\[IndentingNewLine]", "\[IndentingNewLine]", 
    RowBox[{"s", "=", 
     RowBox[{"s", "+", 
      RowBox[{
       RowBox[{"Abs", "[", "\[Delta]", "]"}], "*", 
       RowBox[{"(", 
        RowBox[{"1", "-", "\[Lambda]"}], ")"}], "*", 
       RowBox[{"(", 
        RowBox[{
         RowBox[{
          RowBox[{"\[Rho]m", "[", 
           RowBox[{"[", 
            RowBox[{"ii", "[", 
             RowBox[{"t", "+", "1"}], "]"}], "]"}], "]"}], "*", 
          RowBox[{
           RowBox[{"m", "[", "t", "]"}], "[", 
           RowBox[{"[", 
            RowBox[{"ii", "[", 
             RowBox[{"t", "+", "1"}], "]"}], "]"}], "]"}]}], "+", 
         RowBox[{
          RowBox[{"\[Rho]m", "[", 
           RowBox[{"[", 
            RowBox[{"jj", "[", 
             RowBox[{"t", "+", "1"}], "]"}], "]"}], "]"}], "*", 
          RowBox[{
           RowBox[{"m", "[", "t", "]"}], "[", 
           RowBox[{"[", 
            RowBox[{"jj", "[", 
             RowBox[{"t", "+", "1"}], "]"}], "]"}], "]"}]}]}], ")"}]}]}]}]}], 
   ",", "\[IndentingNewLine]", 
   RowBox[{"{", 
    RowBox[{"t", ",", "0", ",", "tmax", ",", "1"}], "}"}]}], "]"}]], "Input",
 CellChangeTimes->{{3.7800085946595144`*^9, 3.7800085995058317`*^9}, {
   3.7800086466358533`*^9, 3.780008752869671*^9}, {3.78000881551169*^9, 
   3.7800088375911036`*^9}, 3.7800089781601343`*^9, {3.7800095355148993`*^9, 
   3.7800095461345778`*^9}, {3.7800096117197914`*^9, 3.7800096240965796`*^9}, 
   3.7800099278460793`*^9, {3.78001000215485*^9, 3.7800100042129827`*^9}, {
   3.7800100480357866`*^9, 3.7800100539731665`*^9}, {3.7800101044584165`*^9, 
   3.78001010503445*^9}, {3.7800101509723997`*^9, 3.78001015141144*^9}, {
   3.780010210373209*^9, 3.7800102265102406`*^9}, {3.7800103844583764`*^9, 
   3.7800104049746933`*^9}, {3.7800104925193186`*^9, 3.780010532337877*^9}, {
   3.7800244829110575`*^9, 3.7800245062105417`*^9}, {3.7800245553727207`*^9, 
   3.7800245715887384`*^9}, {3.780024708821556*^9, 3.780024782599289*^9}, {
   3.780024871610016*^9, 3.780024887663022*^9}, {3.7800252533395042`*^9, 
   3.780025261925048*^9}, {3.7800253759663696`*^9, 3.7800253825047874`*^9}, {
   3.7800255110880375`*^9, 3.7800255930122957`*^9}, 3.78002564542666*^9, 
   3.780025704069417*^9, {3.7800257468681717`*^9, 3.78002576423934*^9}, {
   3.780026021210779*^9, 3.780026111728603*^9}, {3.78002614394765*^9, 
   3.780026172772502*^9}, {3.780026235850548*^9, 3.7800262553888054`*^9}, {
   3.780026352295022*^9, 3.780026372130294*^9}, {3.7800266416235857`*^9, 
   3.780026646778936*^9}, {3.780080060688077*^9, 3.7800801048022165`*^9}, {
   3.780080341396846*^9, 3.780080418170762*^9}, {3.7800804879904966`*^9, 
   3.7800805122348385`*^9}, 3.7800805582679663`*^9, {3.780080607441019*^9, 
   3.7800806116826735`*^9}, {3.7800806598292828`*^9, 3.7800806639041*^9}, {
   3.780081903592387*^9, 3.780081942864641*^9}, {3.7800842552213616`*^9, 
   3.7800843379357023`*^9}, 3.7800845457276692`*^9, {3.7800870399223547`*^9, 
   3.7800870783573074`*^9}, {3.780087119818559*^9, 3.7800871725972133`*^9}, {
   3.7800872103253317`*^9, 3.7800873701888685`*^9}, {3.7800874026190233`*^9, 
   3.780087435714695*^9}, {3.780118244133424*^9, 3.7801182480895014`*^9}, {
   3.780118282736243*^9, 3.7801182930436077`*^9}, {3.780118325620392*^9, 
   3.780118341436812*^9}, {3.7801184001902876`*^9, 3.780118540124941*^9}, {
   3.780118576861269*^9, 3.780118628924619*^9}, {3.7801187638389635`*^9, 
   3.7801187788525305`*^9}, 3.7801188938526344`*^9, {3.7801190805001783`*^9, 
   3.7801190870212817`*^9}, {3.780119123604597*^9, 3.780119133917556*^9}, {
   3.7801191748164186`*^9, 3.7801192515320415`*^9}, {3.7801193032235537`*^9, 
   3.7801193074792757`*^9}, {3.7801195247827225`*^9, 3.780119646372047*^9}, {
   3.780175075680664*^9, 3.7801750772614365`*^9}, {3.78518509079649*^9, 
   3.785185177976348*^9}, 3.785185217353592*^9, {3.7851852748631926`*^9, 
   3.785185453233836*^9}, 3.785185499849393*^9, 3.7851855769339743`*^9, 
   3.7851859205737805`*^9, 3.7852977949625177`*^9, {3.829256270118594*^9, 
   3.829256284072468*^9}, {3.829256469467016*^9, 3.8292564862517776`*^9}, {
   3.829257244838191*^9, 3.82925726084338*^9}, 3.829257343529244*^9, {
   3.8292574257745533`*^9, 3.829257435718065*^9}, 3.829264405024272*^9, {
   3.862698750755167*^9, 3.862698801004299*^9}, {3.8626988449292955`*^9, 
   3.86269889354735*^9}, {3.862698983750249*^9, 3.862698993487916*^9}, {
   3.8626993042574234`*^9, 3.8626993130354433`*^9}, {3.862699356569335*^9, 
   3.862699371322132*^9}, {3.862699426358389*^9, 3.8626994307694516`*^9}, 
   3.8627028130691843`*^9, {3.862709117291133*^9, 3.8627091265087724`*^9}, {
   3.909544894300161*^9, 3.9095449022444096`*^9}, 3.9095452178083744`*^9, 
   3.9095455930815954`*^9, {3.9095456341906223`*^9, 3.909545647148674*^9}, {
   3.909547852471505*^9, 3.909548043579112*^9}, 3.9095482560932183`*^9, {
   3.909548321826562*^9, 3.909548343085166*^9}, 3.9095483975310583`*^9, {
   3.909592919836367*^9, 3.9095929374389706`*^9}},
 CellLabel->
  "In[588]:=",ExpressionUUID->"d6b2468d-0dfa-4ab2-9a42-ad3b7607d2aa"],

Cell[BoxData["\[IndentingNewLine]"], "Input",
 CellChangeTimes->{3.7853730143868637`*^9},
 CellLabel->
  "In[589]:=",ExpressionUUID->"7ea592d9-f5fd-45ef-950b-153fa4df4325"],

Cell[CellGroupData[{

Cell[BoxData[
 RowBox[{"Sum", "[", 
  RowBox[{
   RowBox[{
    RowBox[{"m", "[", "1000000", "]"}], "[", 
    RowBox[{"[", 
     RowBox[{"ii", "[", "a", "]"}], "]"}], "]"}], ",", 
   RowBox[{"{", 
    RowBox[{"a", ",", "1", ",", "1000"}], "}"}]}], "]"}]], "Input",
 CellChangeTimes->{{3.862708494620345*^9, 3.8627085128949847`*^9}, 
   3.8627085450134554`*^9, {3.8627085856780796`*^9, 3.862708708854768*^9}, 
   3.862708828042309*^9, {3.862708898069892*^9, 3.862708901752861*^9}},
 CellLabel->
  "In[590]:=",ExpressionUUID->"9014147d-4258-4f6e-a329-946030c49fba"],

Cell[BoxData["1005.1515273648757`"], "Output",
 CellChangeTimes->{{3.8627086100071054`*^9, 3.8627087119741397`*^9}, {
   3.86270881600272*^9, 3.8627088310565305`*^9}, 3.8627089972288218`*^9, 
   3.862709324307078*^9, 3.8627098099904284`*^9, 3.8627653090247436`*^9, 
   3.8627684006618814`*^9, 3.862769246199193*^9, 3.862769349101856*^9, 
   3.8627694011431737`*^9, 3.86276946589546*^9, 3.8627749900557528`*^9, 
   3.909544680983314*^9, 3.9095449901567597`*^9, 3.909545263249338*^9, 
   3.9095486544067087`*^9, 3.9095580932078295`*^9, 3.909593023725387*^9},
 CellLabel->
  "Out[590]=",ExpressionUUID->"43eda785-d971-4672-a1bc-98d719890eaf"]
}, Open  ]],

Cell[CellGroupData[{

Cell[BoxData[
 RowBox[{"\[Lambda]", 
  RowBox[{"(*", "\:8caf\:84c4\:7387", "*)"}]}]], "Input",
 CellChangeTimes->{3.8627654586839914`*^9},
 CellLabel->
  "In[591]:=",ExpressionUUID->"9a650922-4703-4c39-9941-c0c522a10f30"],

Cell[BoxData["0.25`"], "Output",
 CellChangeTimes->{3.862765464121335*^9, 3.8627684006984386`*^9, 
  3.8627692462429733`*^9, 3.86276934914053*^9, 3.862769401184451*^9, 
  3.8627694659338064`*^9, 3.862774990079136*^9, 3.90954468101661*^9, 
  3.909544990177514*^9, 3.9095452632706213`*^9, 3.9095486544303246`*^9, 
  3.90955809323561*^9, 3.9095930237540326`*^9},
 CellLabel->
  "Out[591]=",ExpressionUUID->"7677338f-cabd-4fbf-9a60-f0612cb3cc13"]
}, Open  ]],

Cell[CellGroupData[{

Cell[BoxData[
 RowBox[{"\[Delta]w", 
  RowBox[{"(*", "\:640d\:76ca\:7387", "*)"}]}]], "Input",
 CellChangeTimes->{{3.829259405037418*^9, 3.829259421011617*^9}, {
  3.862699840545171*^9, 3.86269984942391*^9}},
 CellLabel->
  "In[592]:=",ExpressionUUID->"1e15e23a-5b4a-4109-ac38-6ca1dff2d220"],

Cell[BoxData["0.1`"], "Output",
 CellChangeTimes->{
  3.862688404714463*^9, 3.8626990617707105`*^9, 3.862699488513179*^9, {
   3.8626996356230583`*^9, 3.8626996617019215`*^9}, 3.862699863106001*^9, 
   3.8627001425156574`*^9, 3.8627011848213124`*^9, 3.862708343301272*^9, 
   3.8627088160277667`*^9, 3.8627089972526846`*^9, 3.8627093243256717`*^9, 
   3.86270981001103*^9, 3.8627653090594053`*^9, 3.8627684007344866`*^9, 
   3.862769246280056*^9, 3.8627693491820755`*^9, 3.8627694012209044`*^9, 
   3.8627694659768744`*^9, 3.8627749901046257`*^9, 3.9095446810565357`*^9, 
   3.9095449901974773`*^9, 3.9095452632950735`*^9, 3.909548654485364*^9, 
   3.9095580932674885`*^9, 3.909593023787122*^9},
 CellLabel->
  "Out[592]=",ExpressionUUID->"23164d89-d4e9-4efc-83e1-833ff1c82b90"]
}, Open  ]],

Cell[CellGroupData[{

Cell[BoxData[
 RowBox[{"s", 
  RowBox[{"(*", "\:5bcc\:306e\:7dcf\:4ea4\:63db\:91cf", "*)"}]}]], "Input",
 CellChangeTimes->{3.8292573910131683`*^9, 3.829259212159172*^9, 
  3.8292644164732213`*^9},
 CellLabel->
  "In[593]:=",ExpressionUUID->"5ab12ac4-c61c-4513-87a3-4331c8f5d1c3"],

Cell[BoxData["43849.195363973886`"], "Output",
 CellChangeTimes->{
  3.829257394844062*^9, 3.829257444153747*^9, {3.82925753317597*^9, 
   3.8292575600337543`*^9}, 3.829257663952458*^9, 3.8292588793870697`*^9, {
   3.8292589189311037`*^9, 3.829258940376177*^9}, {3.8292590048161774`*^9, 
   3.8292590262201867`*^9}, 3.829259098384144*^9, {3.8292593236350927`*^9, 
   3.8292593425364914`*^9}, 3.8292594290933576`*^9, {3.8292597893066864`*^9, 
   3.8292598132093496`*^9}, 3.829260608033442*^9, 3.8292628769895077`*^9, {
   3.8292629166891627`*^9, 3.829263001250636*^9}, 3.8292646437569504`*^9, 
   3.829264824593535*^9, 3.8292648798235617`*^9, 3.829264930035219*^9, 
   3.82926497818123*^9, 3.8292650371446037`*^9, 3.8292652067023125`*^9, 
   3.829265252371459*^9, 3.8292653038242455`*^9, 3.8292653540973644`*^9, 
   3.8292654171539745`*^9, 3.829265487156184*^9, 3.829265533154333*^9, 
   3.8292655905489173`*^9, 3.8292656325472126`*^9, {3.8292656817930765`*^9, 
   3.829265704776343*^9}, 3.8292657683675747`*^9, 3.829265810475027*^9, 
   3.829265860388054*^9, 3.8292659129160595`*^9, 3.8292659836953616`*^9, 
   3.829266667181691*^9, 3.8292667392315445`*^9, 3.8292668476600037`*^9, 
   3.829266898554608*^9, 3.8292669529602556`*^9, 3.8292722468783755`*^9, 
   3.829272397287712*^9, 3.8292724742023277`*^9, 3.8292725191285534`*^9, 
   3.8292725692454057`*^9, 3.829272609015325*^9, 3.829272648708357*^9, 
   3.8292727017208834`*^9, 3.829272778187894*^9, 3.8292728187684765`*^9, 
   3.829272854817145*^9, 3.829272893661375*^9, 3.8292729559488387`*^9, 
   3.8292729960918818`*^9, 3.8292730332841*^9, 3.829273069296355*^9, 
   3.829273107748805*^9, 3.829273182835079*^9, 3.829273225097966*^9, 
   3.8292732603926735`*^9, 3.8292732998124824`*^9, 3.8292733362427626`*^9, 
   3.8292733772996655`*^9, 3.829273421170327*^9, 3.8292734572387037`*^9, 
   3.8292734940703983`*^9, 3.829273533418684*^9, 3.8292761200361547`*^9, 
   3.829278509986634*^9, 3.862688404755149*^9, 3.8626990618053203`*^9, 
   3.8626994885972824`*^9, {3.862699635682041*^9, 3.862699661757978*^9}, 
   3.862699863168541*^9, 3.8627001425863523`*^9, 3.862701184911262*^9, 
   3.8627083433292866`*^9, 3.8627088160524435`*^9, 3.8627089972768984`*^9, 
   3.8627093243472023`*^9, 3.862709810028989*^9, 3.862765309085347*^9, 
   3.8627684007711425`*^9, 3.862769246327942*^9, 3.8627693492201605`*^9, 
   3.8627694012588015`*^9, 3.8627694660182343`*^9, 3.8627749901261916`*^9, 
   3.9095446810965023`*^9, 3.909544990222395*^9, 3.909545263320654*^9, 
   3.909548654526228*^9, 3.9095580932974725`*^9, 3.909593023818241*^9},
 CellLabel->
  "Out[593]=",ExpressionUUID->"8df03d9b-b065-404c-a397-c67fd8a0e2cc"]
}, Open  ]],

Cell[BoxData["\[IndentingNewLine]"], "Input",
 CellChangeTimes->{3.862708743838519*^9},
 CellLabel->
  "In[594]:=",ExpressionUUID->"177ac385-d22d-4bb9-b161-3cb5e2e9d407"],

Cell[CellGroupData[{

Cell[BoxData[
 RowBox[{
  RowBox[{"g1", "=", 
   RowBox[{"Sort", "[", 
    RowBox[{"m", "[", "1000", "]"}], "]"}]}], ";", 
  RowBox[{"gini1", "=", 
   RowBox[{
    FractionBox[
     RowBox[{"2", "*", 
      RowBox[{"Sum", "[", 
       RowBox[{
        RowBox[{"i", "*", 
         RowBox[{"g1", "[", 
          RowBox[{"[", "i", "]"}], "]"}]}], ",", 
        RowBox[{"{", 
         RowBox[{"i", ",", "1", ",", "n"}], "}"}]}], "]"}]}], 
     RowBox[{"n", "*", 
      RowBox[{"Sum", "[", 
       RowBox[{
        RowBox[{"g1", "[", 
         RowBox[{"[", "i", "]"}], "]"}], ",", 
        RowBox[{"{", 
         RowBox[{"i", ",", "1", ",", "n"}], "}"}]}], "]"}]}]], "-", 
    FractionBox[
     RowBox[{"n", "+", "1"}], "n"]}]}]}]], "Input",
 CellChangeTimes->{{3.7802801035698304`*^9, 3.780280104672882*^9}, {
  3.7802809884300804`*^9, 3.7802809901494427`*^9}, {3.780281064883213*^9, 
  3.780281066169772*^9}, {3.7853730878863125`*^9, 3.7853731096620417`*^9}, {
  3.785373528087453*^9, 3.7853735359096875`*^9}},
 CellLabel->
  "In[595]:=",ExpressionUUID->"8ca29d35-2d33-46ce-a69f-8b7dcb14b999"],

Cell[BoxData["0.021129010770147394`"], "Output",
 CellChangeTimes->{3.8627749901706986`*^9, 3.9095446811486173`*^9, 
  3.9095449902581396`*^9, 3.9095452633666525`*^9, 3.9095486545874033`*^9, 
  3.909558093347864*^9, 3.909593023873757*^9},
 CellLabel->
  "Out[595]=",ExpressionUUID->"e28f0250-3eda-4019-a86f-8a95b4b57cb1"]
}, Open  ]],

Cell[CellGroupData[{

Cell[BoxData[
 RowBox[{
  RowBox[{"g2", "=", 
   RowBox[{"Sort", "[", 
    RowBox[{"m", "[", "3000", "]"}], "]"}]}], ";", 
  RowBox[{"gini2", "=", 
   RowBox[{
    FractionBox[
     RowBox[{"2", "*", 
      RowBox[{"Sum", "[", 
       RowBox[{
        RowBox[{"i", "*", 
         RowBox[{"g2", "[", 
          RowBox[{"[", "i", "]"}], "]"}]}], ",", 
        RowBox[{"{", 
         RowBox[{"i", ",", "1", ",", "n"}], "}"}]}], "]"}]}], 
     RowBox[{"n", "*", 
      RowBox[{"Sum", "[", 
       RowBox[{
        RowBox[{"g2", "[", 
         RowBox[{"[", "i", "]"}], "]"}], ",", 
        RowBox[{"{", 
         RowBox[{"i", ",", "1", ",", "n"}], "}"}]}], "]"}]}]], "-", 
    FractionBox[
     RowBox[{"n", "+", "1"}], "n"]}]}]}]], "Input",
 CellChangeTimes->{{3.7802801035698304`*^9, 3.780280104672882*^9}, {
  3.7802809884300804`*^9, 3.7802809901494427`*^9}, {3.780281064883213*^9, 
  3.780281066169772*^9}, {3.7853730878863125`*^9, 3.7853731096620417`*^9}, {
  3.785373154030054*^9, 3.7853731614469023`*^9}, {3.785373553194852*^9, 
  3.785373553700032*^9}},
 CellLabel->
  "In[596]:=",ExpressionUUID->"40d87712-60d0-4079-ac36-9ba6a8b5ddfb"],

Cell[BoxData["0.03603172972175517`"], "Output",
 CellChangeTimes->{3.862774990192828*^9, 3.9095446811728344`*^9, 
  3.909544990279535*^9, 3.9095452633902903`*^9, 3.9095486546211214`*^9, 
  3.9095580933768406`*^9, 3.909593023904004*^9},
 CellLabel->
  "Out[596]=",ExpressionUUID->"37e36163-b2c2-448d-8bdc-a17f70d1a36b"]
}, Open  ]],

Cell[CellGroupData[{

Cell[BoxData[
 RowBox[{
  RowBox[{"g3", "=", 
   RowBox[{"Sort", "[", 
    RowBox[{"m", "[", "10000", "]"}], "]"}]}], ";", 
  RowBox[{"gini3", "=", 
   RowBox[{
    FractionBox[
     RowBox[{"2", "*", 
      RowBox[{"Sum", "[", 
       RowBox[{
        RowBox[{"i", "*", 
         RowBox[{"g3", "[", 
          RowBox[{"[", "i", "]"}], "]"}]}], ",", 
        RowBox[{"{", 
         RowBox[{"i", ",", "1", ",", "n"}], "}"}]}], "]"}]}], 
     RowBox[{"n", "*", 
      RowBox[{"Sum", "[", 
       RowBox[{
        RowBox[{"g3", "[", 
         RowBox[{"[", "i", "]"}], "]"}], ",", 
        RowBox[{"{", 
         RowBox[{"i", ",", "1", ",", "n"}], "}"}]}], "]"}]}]], "-", 
    FractionBox[
     RowBox[{"n", "+", "1"}], "n"]}]}]}]], "Input",
 CellChangeTimes->{{3.7802801035698304`*^9, 3.780280104672882*^9}, {
  3.7802809884300804`*^9, 3.7802809901494427`*^9}, {3.780281064883213*^9, 
  3.780281066169772*^9}, {3.7853730878863125`*^9, 3.7853731096620417`*^9}, {
  3.785373154030054*^9, 3.7853731614469023`*^9}, {3.7853732068181877`*^9, 
  3.7853732132103386`*^9}, {3.7853735701632705`*^9, 3.785373570749255*^9}},
 CellLabel->
  "In[597]:=",ExpressionUUID->"56a2a6c2-431a-4b0a-aff9-14dd2583fbb9"],

Cell[BoxData["0.06789789606899621`"], "Output",
 CellChangeTimes->{3.862774990214757*^9, 3.9095446811983323`*^9, 
  3.909544990305464*^9, 3.909545263414301*^9, 3.909548654663884*^9, 
  3.9095580934067464`*^9, 3.9095930239378347`*^9},
 CellLabel->
  "Out[597]=",ExpressionUUID->"54d34b30-6bdb-4eef-9957-418726e48ce6"]
}, Open  ]],

Cell[CellGroupData[{

Cell[BoxData[
 RowBox[{
  RowBox[{"g4", "=", 
   RowBox[{"Sort", "[", 
    RowBox[{"m", "[", "30000", "]"}], "]"}]}], ";", 
  RowBox[{"gini4", "=", 
   RowBox[{
    FractionBox[
     RowBox[{"2", "*", 
      RowBox[{"Sum", "[", 
       RowBox[{
        RowBox[{"i", "*", 
         RowBox[{"g4", "[", 
          RowBox[{"[", "i", "]"}], "]"}]}], ",", 
        RowBox[{"{", 
         RowBox[{"i", ",", "1", ",", "n"}], "}"}]}], "]"}]}], 
     RowBox[{"n", "*", 
      RowBox[{"Sum", "[", 
       RowBox[{
        RowBox[{"g4", "[", 
         RowBox[{"[", "i", "]"}], "]"}], ",", 
        RowBox[{"{", 
         RowBox[{"i", ",", "1", ",", "n"}], "}"}]}], "]"}]}]], "-", 
    FractionBox[
     RowBox[{"n", "+", "1"}], "n"]}]}]}]], "Input",
 CellChangeTimes->{{3.7802801035698304`*^9, 3.780280104672882*^9}, {
  3.7802809884300804`*^9, 3.7802809901494427`*^9}, {3.780281064883213*^9, 
  3.780281066169772*^9}, {3.7853730878863125`*^9, 3.7853731096620417`*^9}, {
  3.785373154030054*^9, 3.7853731614469023`*^9}, {3.7853732068181877`*^9, 
  3.7853732527504587`*^9}, {3.785373587250988*^9, 3.7853735877235136`*^9}},
 CellLabel->
  "In[598]:=",ExpressionUUID->"ab05abed-520e-4434-8438-75cf6d546cad"],

Cell[BoxData["0.12046469817302619`"], "Output",
 CellChangeTimes->{3.862774990238903*^9, 3.9095446812285986`*^9, 
  3.909544990325409*^9, 3.9095452634403324`*^9, 3.909548654715201*^9, 
  3.909558093436737*^9, 3.9095930239710693`*^9},
 CellLabel->
  "Out[598]=",ExpressionUUID->"9469b331-9608-4e03-ae40-151d750e80cf"]
}, Open  ]],

Cell[CellGroupData[{

Cell[BoxData[
 RowBox[{
  RowBox[{"g5", "=", 
   RowBox[{"Sort", "[", 
    RowBox[{"m", "[", "100000", "]"}], "]"}]}], ";", 
  RowBox[{"gini5", "=", 
   RowBox[{
    FractionBox[
     RowBox[{"2", "*", 
      RowBox[{"Sum", "[", 
       RowBox[{
        RowBox[{"i", "*", 
         RowBox[{"g5", "[", 
          RowBox[{"[", "i", "]"}], "]"}]}], ",", 
        RowBox[{"{", 
         RowBox[{"i", ",", "1", ",", "n"}], "}"}]}], "]"}]}], 
     RowBox[{"n", "*", 
      RowBox[{"Sum", "[", 
       RowBox[{
        RowBox[{"g5", "[", 
         RowBox[{"[", "i", "]"}], "]"}], ",", 
        RowBox[{"{", 
         RowBox[{"i", ",", "1", ",", "n"}], "}"}]}], "]"}]}]], "-", 
    FractionBox[
     RowBox[{"n", "+", "1"}], "n"]}]}]}]], "Input",
 CellChangeTimes->{{3.7802801035698304`*^9, 3.780280104672882*^9}, {
  3.7802809884300804`*^9, 3.7802809901494427`*^9}, {3.780281064883213*^9, 
  3.780281066169772*^9}, {3.7853730878863125`*^9, 3.7853731096620417`*^9}, {
  3.785373154030054*^9, 3.7853731614469023`*^9}, {3.7853732068181877`*^9, 
  3.785373274460041*^9}, {3.785373603074888*^9, 3.7853736036417737`*^9}, {
  3.7853736637180986`*^9, 3.785373667876901*^9}},
 CellLabel->
  "In[599]:=",ExpressionUUID->"5c7cb72b-dd3c-4bf0-9863-afe0935fb6a4"],

Cell[BoxData["0.21581091600530056`"], "Output",
 CellChangeTimes->{3.862774990264343*^9, 3.9095446812555428`*^9, 
  3.909544990345398*^9, 3.909545263465433*^9, 3.909548654745783*^9, 
  3.9095580934662514`*^9, 3.909593024006072*^9},
 CellLabel->
  "Out[599]=",ExpressionUUID->"5798d9f6-124d-450c-b55d-046d021288e7"]
}, Open  ]],

Cell[CellGroupData[{

Cell[BoxData[
 RowBox[{
  RowBox[{"g6", "=", 
   RowBox[{"Sort", "[", 
    RowBox[{"m", "[", "300000", "]"}], "]"}]}], ";", 
  RowBox[{"gini6", "=", 
   RowBox[{
    FractionBox[
     RowBox[{"2", "*", 
      RowBox[{"Sum", "[", 
       RowBox[{
        RowBox[{"i", "*", 
         RowBox[{"g6", "[", 
          RowBox[{"[", "i", "]"}], "]"}]}], ",", 
        RowBox[{"{", 
         RowBox[{"i", ",", "1", ",", "n"}], "}"}]}], "]"}]}], 
     RowBox[{"n", "*", 
      RowBox[{"Sum", "[", 
       RowBox[{
        RowBox[{"g6", "[", 
         RowBox[{"[", "i", "]"}], "]"}], ",", 
        RowBox[{"{", 
         RowBox[{"i", ",", "1", ",", "n"}], "}"}]}], "]"}]}]], "-", 
    FractionBox[
     RowBox[{"n", "+", "1"}], "n"]}]}]}]], "Input",
 CellChangeTimes->{{3.7802801035698304`*^9, 3.780280104672882*^9}, {
  3.7802809884300804`*^9, 3.7802809901494427`*^9}, {3.780281064883213*^9, 
  3.780281066169772*^9}, {3.7853730878863125`*^9, 3.7853731096620417`*^9}, {
  3.785373154030054*^9, 3.7853731614469023`*^9}, {3.7853732068181877`*^9, 
  3.785373301117131*^9}, {3.7853736219347477`*^9, 3.785373622442325*^9}},
 CellLabel->
  "In[600]:=",ExpressionUUID->"cf4933d7-be10-4d3a-bea6-da8304c21759"],

Cell[BoxData["0.3558950084660919`"], "Output",
 CellChangeTimes->{3.862774990288166*^9, 3.9095446812934427`*^9, 
  3.909544990363496*^9, 3.9095452634913435`*^9, 3.9095486547786307`*^9, 
  3.9095580934965677`*^9, 3.9095930240382853`*^9},
 CellLabel->
  "Out[600]=",ExpressionUUID->"822f478f-a936-4552-9c77-2848f30f54bf"]
}, Open  ]],

Cell[CellGroupData[{

Cell[BoxData[
 RowBox[{
  RowBox[{"g7", "=", 
   RowBox[{"Sort", "[", 
    RowBox[{"m", "[", "1000000", "]"}], "]"}]}], ";", 
  RowBox[{"gini7", "=", 
   RowBox[{
    FractionBox[
     RowBox[{"2", "*", 
      RowBox[{"Sum", "[", 
       RowBox[{
        RowBox[{"i", "*", 
         RowBox[{"g7", "[", 
          RowBox[{"[", "i", "]"}], "]"}]}], ",", 
        RowBox[{"{", 
         RowBox[{"i", ",", "1", ",", "n"}], "}"}]}], "]"}]}], 
     RowBox[{"n", "*", 
      RowBox[{"Sum", "[", 
       RowBox[{
        RowBox[{"g7", "[", 
         RowBox[{"[", "i", "]"}], "]"}], ",", 
        RowBox[{"{", 
         RowBox[{"i", ",", "1", ",", "n"}], "}"}]}], "]"}]}]], "-", 
    FractionBox[
     RowBox[{"n", "+", "1"}], "n"]}]}]}]], "Input",
 CellChangeTimes->{{3.7802801035698304`*^9, 3.780280104672882*^9}, {
  3.7802809884300804`*^9, 3.7802809901494427`*^9}, {3.780281064883213*^9, 
  3.780281066169772*^9}, {3.7853730878863125`*^9, 3.7853731096620417`*^9}, {
  3.785373154030054*^9, 3.7853731614469023`*^9}, {3.7853732068181877`*^9, 
  3.785373358286265*^9}, {3.7853736385317*^9, 3.7853736390413427`*^9}},
 CellLabel->
  "In[601]:=",ExpressionUUID->"419e6e89-1908-4fbd-8c0d-f85a59841bb1"],

Cell[BoxData["0.5688728343638068`"], "Output",
 CellChangeTimes->{3.8627749903220205`*^9, 3.9095446813307223`*^9, 
  3.9095449903865175`*^9, 3.909545263515444*^9, 3.909548654812274*^9, 
  3.9095580935266323`*^9, 3.9095930240712595`*^9},
 CellLabel->
  "Out[601]=",ExpressionUUID->"ec92be21-c6d9-42ec-8df0-3211394fb86e"]
}, Open  ]],

Cell[CellGroupData[{

Cell[BoxData[
 RowBox[{"ginidata", "=", 
  RowBox[{"{", 
   RowBox[{
   "gini1", ",", "gini2", ",", "gini3", ",", "gini4", ",", "gini5", ",", 
    "gini6", ",", "gini7"}], "}"}]}]], "Input",
 CellChangeTimes->{{3.909545358227146*^9, 3.909545390805354*^9}, {
  3.909545422591012*^9, 3.9095454498691425`*^9}},
 CellLabel->
  "In[602]:=",ExpressionUUID->"ddd87574-e35e-4ae9-85a9-57deae2a4857"],

Cell[BoxData[
 RowBox[{"{", 
  RowBox[{
  "0.021129010770147394`", ",", "0.03603172972175517`", ",", 
   "0.06789789606899621`", ",", "0.12046469817302619`", ",", 
   "0.21581091600530056`", ",", "0.3558950084660919`", ",", 
   "0.5688728343638068`"}], "}"}]], "Output",
 CellChangeTimes->{3.9095454534275503`*^9, 3.9095486548432264`*^9, 
  3.90955809355667*^9, 3.9095930241044464`*^9},
 CellLabel->
  "Out[602]=",ExpressionUUID->"952f8e5c-1807-4a6e-9359-820b77fe8a45"]
}, Open  ]],

Cell[BoxData["\[IndentingNewLine]"], "Input",
 CellChangeTimes->{3.829255840555195*^9},
 CellLabel->
  "In[603]:=",ExpressionUUID->"3b56a338-7892-4135-8242-ed0b6b793f1d"],

Cell[CellGroupData[{

Cell[BoxData[
 RowBox[{"Histogram", "[", 
  RowBox[{
   RowBox[{"{", 
    RowBox[{
     RowBox[{"m", "[", "10000", "]"}], ",", 
     RowBox[{"m", "[", "100000", "]"}], ",", 
     RowBox[{"m", "[", "1000000", "]"}]}], "}"}], ",", 
   RowBox[{"{", 
    RowBox[{"0", ",", "3", ",", "0.1"}], "}"}], ",", 
   RowBox[{"ChartStyle", "\[Rule]", "\"\<BlueGreenYellow\>\""}], ",", 
   RowBox[{"LabelStyle", "\[Rule]", "Black"}], ",", 
   RowBox[{"LabelStyle", "\[Rule]", 
    RowBox[{"(", 
     RowBox[{"FontFamily", "\[Rule]", "\"\<Arial\>\""}], ")"}]}], ",", 
   RowBox[{"LabelStyle", "\[Rule]", 
    RowBox[{"(", 
     RowBox[{"FontSize", "\[Rule]", "16"}], ")"}]}], ",", 
   RowBox[{"AxesStyle", "\[Rule]", 
    RowBox[{"Directive", "[", "16", "]"}]}], ",", 
   RowBox[{"TicksStyle", "\[Rule]", 
    RowBox[{"Directive", "[", "16", "]"}]}], ",", 
   RowBox[{"ChartBaseStyle", "\[Rule]", 
    RowBox[{"Opacity", "[", "0.6", "]"}]}]}], "]"}]], "Input",
 CellChangeTimes->{{3.7851972581532784`*^9, 3.7851972859206085`*^9}, {
   3.7851973370882297`*^9, 3.7851973888868103`*^9}, {3.7851974189082794`*^9, 
   3.7851974369539957`*^9}, {3.7851974774425354`*^9, 3.785197479831825*^9}, 
   3.785197657963996*^9, {3.7851977356010046`*^9, 3.7851977388123884`*^9}, {
   3.785197794042511*^9, 3.785197794193104*^9}, 3.78519784129558*^9, {
   3.785197916782298*^9, 3.785197928746105*^9}, {3.78519796592945*^9, 
   3.785197989953359*^9}, 3.785198050542241*^9, {3.7851980968331685`*^9, 
   3.7851981127353177`*^9}, {3.785198202351659*^9, 3.785198217474247*^9}, {
   3.7851982578170776`*^9, 3.785198284680193*^9}, 3.785198387118868*^9, 
   3.785198463652452*^9, {3.7851991331182547`*^9, 3.7851991763055644`*^9}, 
   3.7851992288439894`*^9, 3.785199604249509*^9, {3.7852036902809763`*^9, 
   3.7852036925194254`*^9}, {3.785301504328125*^9, 3.7853015285002413`*^9}, {
   3.785301702501954*^9, 3.7853017286115613`*^9}, {3.7853022237409315`*^9, 
   3.7853022259753475`*^9}, {3.7853024475865316`*^9, 3.7853024606647644`*^9}, 
   3.7853026758226805`*^9, {3.7853027664795885`*^9, 3.7853028064799633`*^9}, 
   3.785303160556115*^9, {3.785303208806409*^9, 3.7853032345253286`*^9}, {
   3.785303345666608*^9, 3.7853033460728483`*^9}, 3.7853034783480544`*^9, {
   3.7853035334421206`*^9, 3.785303545192299*^9}, {3.7853485779466553`*^9, 
   3.785348581759181*^9}, {3.7853486408999376`*^9, 3.7853486586187325`*^9}, {
   3.785348865881359*^9, 3.7853488926261544`*^9}, {3.785349039735736*^9, 
   3.7853490530795255`*^9}, {3.785349276579877*^9, 3.7853493138924417`*^9}, {
   3.7853493813144193`*^9, 3.7853493844081936`*^9}, 3.7853498221754026`*^9, {
   3.785350144520031*^9, 3.7853501587298813`*^9}, {3.7853570076081676`*^9, 
   3.785357016576932*^9}, {3.828120607479864*^9, 3.8281206465429726`*^9}, {
   3.8281491694035606`*^9, 3.828149179377794*^9}, {3.8281492713437557`*^9, 
   3.8281492794306235`*^9}, {3.8292560353846846`*^9, 
   3.8292560724107056`*^9}, {3.8627001297132387`*^9, 3.862700134361968*^9}, 
   3.862701193819125*^9, {3.86270123738558*^9, 3.8627012406797204`*^9}, {
   3.862702120504671*^9, 3.862702141798704*^9}, {3.862702333016507*^9, 
   3.8627023447055864`*^9}, 3.8627087943294725`*^9, {3.862708909265231*^9, 
   3.862708912818215*^9}, 3.862709061631588*^9, {3.862709396910389*^9, 
   3.8627094058229623`*^9}, {3.8627692536596165`*^9, 
   3.8627692647392616`*^9}, {3.9095450701416473`*^9, 3.9095450814969416`*^9}, 
   3.909545304401116*^9, {3.9095580078889227`*^9, 3.9095580124848075`*^9}},
 CellLabel->
  "In[604]:=",ExpressionUUID->"a8a11302-60fa-4f29-bd12-4c44f3321f5e"],

Cell[BoxData[
 GraphicsBox[{
   {RGBColor[0.987148, 0.8073604000000001, 0.49470040000000004`], Opacity[
    0.6], EdgeForm[{Opacity[0.476], Thickness[Small]}], {{}, 
     {RGBColor[0.122103, 0.00901808, 0.39826], Opacity[0.6], EdgeForm[{
      Opacity[0.476], Thickness[Small]}], RectangleBox[{0.5, 0.}, {0.6000000000000001, 1},
       RoundingRadius->0], RectangleBox[{0.6000000000000001, 0.}, {0.7000000000000001, 7},
       RoundingRadius->0], RectangleBox[{0.7000000000000001, 0.}, {0.8, 40},
       RoundingRadius->0], RectangleBox[{0.8, 0.}, {0.9, 145},
       RoundingRadius->0], RectangleBox[{0.9, 0.}, {1., 338},
       RoundingRadius->0], RectangleBox[{1., 0.}, {1.1, 294},
       RoundingRadius->0], RectangleBox[{1.1, 0.}, {1.2000000000000002, 116},
       RoundingRadius->0], RectangleBox[{1.2000000000000002, 0.}, {1.3, 44},
       RoundingRadius->0], RectangleBox[{1.3, 0.}, {1.4000000000000001, 8},
       RoundingRadius->0], RectangleBox[{1.4000000000000001, 0.}, {1.5, 5},
       RoundingRadius->0], RectangleBox[{1.5, 0.}, {1.6, 2},
       RoundingRadius->0]}, {}, {}}, {{}, 
     {RGBColor[0.175507, 0.652273, 0.528496], Opacity[0.6], EdgeForm[{Opacity[
      0.476], Thickness[Small]}], RectangleBox[{0.1, 0.}, {0.2, 3},
       RoundingRadius->0], RectangleBox[{0.2, 0.}, {0.30000000000000004, 9},
       RoundingRadius->0], RectangleBox[{0.30000000000000004, 0.}, {0.4, 22},
       RoundingRadius->0], RectangleBox[{0.4, 0.}, {0.5, 38},
       RoundingRadius->0], RectangleBox[{0.5, 0.}, {0.6000000000000001, 55},
       RoundingRadius->0], RectangleBox[{0.6000000000000001, 0.}, {0.7000000000000001, 95},
       RoundingRadius->0], RectangleBox[{0.7000000000000001, 0.}, {0.8, 96},
       RoundingRadius->0], RectangleBox[{0.8, 0.}, {0.9, 129},
       RoundingRadius->0], RectangleBox[{0.9, 0.}, {1., 129},
       RoundingRadius->0], RectangleBox[{1., 0.}, {1.1, 108},
       RoundingRadius->0], RectangleBox[{1.1, 0.}, {1.2000000000000002, 87},
       RoundingRadius->0], RectangleBox[{1.2000000000000002, 0.}, {1.3, 64},
       RoundingRadius->0], RectangleBox[{1.3, 0.}, {1.4000000000000001, 42},
       RoundingRadius->0], RectangleBox[{1.4000000000000001, 0.}, {1.5, 31},
       RoundingRadius->0], RectangleBox[{1.5, 0.}, {1.6, 19},
       RoundingRadius->0], RectangleBox[{1.6, 0.}, {1.7000000000000002, 16},
       RoundingRadius->0], RectangleBox[{1.7000000000000002, 0.}, {1.8, 13},
       RoundingRadius->0], RectangleBox[{1.8, 0.}, {1.9000000000000001, 8},
       RoundingRadius->0], RectangleBox[{1.9000000000000001, 0.}, {2., 8},
       RoundingRadius->0], RectangleBox[{2., 0.}, {2.1, 3},
       RoundingRadius->0], RectangleBox[{2.1, 0.}, {2.2, 6},
       RoundingRadius->0], RectangleBox[{2.2, 0.}, {2.3000000000000003, 2},
       RoundingRadius->0], RectangleBox[{2.3000000000000003, 0.}, {2.4000000000000004, 5},
       RoundingRadius->0], RectangleBox[{2.4000000000000004, 0.}, {2.5, 2},
       RoundingRadius->0], RectangleBox[{2.5, 0.}, {2.6, 3},
       RoundingRadius->0], RectangleBox[{2.6, 0.}, {2.7, 1},
       RoundingRadius->0], RectangleBox[{2.7, 0.}, {2.8000000000000003, 2},
       RoundingRadius->0], RectangleBox[{2.8000000000000003, 0.}, {2.9000000000000004, 2},
       RoundingRadius->0], RectangleBox[{2.9000000000000004, 0.}, {3., 1},
       RoundingRadius->0]}, {}, {}}, {{}, 
     {RGBColor[0.914809, 0.897673, 0.350652], Opacity[0.6], EdgeForm[{Opacity[
      0.476], Thickness[Small]}], RectangleBox[{0., 0.}, {0.1, 111},
       RoundingRadius->0], RectangleBox[{0.1, 0.}, {0.2, 109},
       RoundingRadius->0], RectangleBox[{0.2, 0.}, {0.30000000000000004, 84},
       RoundingRadius->0], RectangleBox[{0.30000000000000004, 0.}, {0.4, 87},
       RoundingRadius->0], RectangleBox[{0.4, 0.}, {0.5, 56},
       RoundingRadius->0], RectangleBox[{0.5, 0.}, {0.6000000000000001, 58},
       RoundingRadius->0], RectangleBox[{0.6000000000000001, 0.}, {0.7000000000000001, 65},
       RoundingRadius->0], RectangleBox[{0.7000000000000001, 0.}, {0.8, 60},
       RoundingRadius->0], RectangleBox[{0.8, 0.}, {0.9, 42},
       RoundingRadius->0], RectangleBox[{0.9, 0.}, {1., 44},
       RoundingRadius->0], RectangleBox[{1., 0.}, {1.1, 27},
       RoundingRadius->0], RectangleBox[{1.1, 0.}, {1.2000000000000002, 18},
       RoundingRadius->0], RectangleBox[{1.2000000000000002, 0.}, {1.3, 30},
       RoundingRadius->0], RectangleBox[{1.3, 0.}, {1.4000000000000001, 25},
       RoundingRadius->0], RectangleBox[{1.4000000000000001, 0.}, {1.5, 18},
       RoundingRadius->0], RectangleBox[{1.5, 0.}, {1.6, 11},
       RoundingRadius->0], RectangleBox[{1.6, 0.}, {1.7000000000000002, 15},
       RoundingRadius->0], RectangleBox[{1.7000000000000002, 0.}, {1.8, 12},
       RoundingRadius->0], RectangleBox[{1.8, 0.}, {1.9000000000000001, 11},
       RoundingRadius->0], RectangleBox[{1.9000000000000001, 0.}, {2., 6},
       RoundingRadius->0], RectangleBox[{2., 0.}, {2.1, 10},
       RoundingRadius->0], RectangleBox[{2.1, 0.}, {2.2, 12},
       RoundingRadius->0], RectangleBox[{2.2, 0.}, {2.3000000000000003, 6},
       RoundingRadius->0], RectangleBox[{2.3000000000000003, 0.}, {2.4000000000000004, 1},
       RoundingRadius->0], RectangleBox[{2.4000000000000004, 0.}, {2.5, 8},
       RoundingRadius->0], RectangleBox[{2.5, 0.}, {2.6, 9},
       RoundingRadius->0], RectangleBox[{2.6, 0.}, {2.7, 3},
       RoundingRadius->0], RectangleBox[{2.8000000000000003, 0.}, {2.9000000000000004, 3},
       RoundingRadius->0], RectangleBox[{2.9000000000000004, 0.}, {3., 5},
       RoundingRadius->
        0]}, {}, {}}}, {{{{}, {}, {}, {}, {}, {}, {}, {}, {}, {}, {}}, {}}, \
{{{}, {}, {}, {}, {}, {}, {}, {}, {}, {}, {}, {}, {}, {}, {}, {}, {}, {}, {}, \
{}, {}, {}, {}, {}, {}, {}, {}, {}, {}}, {}}, {{{}, {}, {}, {}, {}, {}, {}, \
{}, {}, {}, {}, {}, {}, {}, {}, {}, {}, {}, {}, {}, {}, {}, {}, {}, {}, {}, \
{}, {}, {}}, {}}}},
  AspectRatio->NCache[GoldenRatio^(-1), 0.6180339887498948],
  Axes->{True, True},
  AxesLabel->{None, None},
  AxesOrigin->{-0.06, 0.},
  AxesStyle->Directive[16],
  FrameLabel->{{None, None}, {None, None}},
  FrameTicks->{{Automatic, Automatic}, {Automatic, Automatic}},
  GridLines->{None, None},
  GridLinesStyle->Directive[
    GrayLevel[0.5, 0.4]],
  LabelStyle->GrayLevel[0],
  PlotRange->{{0., 3.}, {All, All}},
  PlotRangePadding->{{
     Scaled[0.02], 
     Scaled[0.02]}, {
     Scaled[0.02], 
     Scaled[0.05]}},
  Ticks->{Automatic, Automatic},
  TicksStyle->Directive[16]]], "Output",
 CellChangeTimes->{3.9095446819844775`*^9, 3.9095449905297403`*^9, 
  3.909545084733418*^9, 3.909545263656417*^9, 3.9095453074038067`*^9, 
  3.9095486550304747`*^9, 3.909558093749264*^9, 3.909593024286156*^9},
 CellLabel->
  "Out[604]=",ExpressionUUID->"3e58459c-2620-4c5c-857c-a22f1dffc125"]
}, Open  ]],

Cell[BoxData["\[IndentingNewLine]"], "Input",
 CellChangeTimes->{3.9095580207687516`*^9},
 CellLabel->
  "In[605]:=",ExpressionUUID->"e5950b4d-98ac-44c0-84c0-0dfe8412a475"],

Cell[CellGroupData[{

Cell[BoxData[
 RowBox[{"ListPlot", "[", 
  RowBox[{
   RowBox[{"m", "[", "1000000", "]"}], ",", 
   RowBox[{"PlotRange", "\[Rule]", 
    RowBox[{"{", 
     RowBox[{"0", ",", "4"}], "}"}]}], ",", 
   RowBox[{"PlotStyle", "\[Rule]", 
    RowBox[{"PointSize", "[", "0.01", "]"}]}], ",", 
   RowBox[{"LabelStyle", "\[Rule]", "Black"}], ",", 
   RowBox[{"LabelStyle", "\[Rule]", 
    RowBox[{"(", 
     RowBox[{"FontFamily", "\[Rule]", "\"\<Arial\>\""}], ")"}]}], ",", 
   RowBox[{"LabelStyle", "\[Rule]", 
    RowBox[{"(", 
     RowBox[{"FontSize", "\[Rule]", "16"}], ")"}]}], ",", 
   RowBox[{"AxesStyle", "\[Rule]", 
    RowBox[{"Directive", "[", "16", "]"}]}], ",", 
   RowBox[{"TicksStyle", "\[Rule]", 
    RowBox[{"Directive", "[", "16", "]"}]}]}], "]"}]], "Input",
 CellChangeTimes->{{3.9095574446774635`*^9, 3.9095574729059744`*^9}, {
   3.909557505112859*^9, 3.9095575057797375`*^9}, 3.9095577552541437`*^9, {
   3.9095577931137953`*^9, 3.9095578177411203`*^9}, 3.9095579272047377`*^9, 
   3.9095583171139846`*^9, {3.9095618341063166`*^9, 3.909561854501543*^9}, {
   3.9095922717179823`*^9, 3.9095922973560467`*^9}, 3.909592392659284*^9, {
   3.909592503997241*^9, 3.909592527853051*^9}},
 CellLabel->
  "In[606]:=",ExpressionUUID->"db7ca918-bad1-4dfe-8240-de7ecdfc0f1e"],

Cell[BoxData[
 GraphicsBox[{{}, {{}, 
    {RGBColor[0.368417, 0.506779, 0.709798], PointSize[0.01], 
     AbsoluteThickness[1.6], PointBox[CompressedData["
1:eJw9W3lczOv3z1rhJntkGRHZs7YQ76whTAsSZVpVWqZ9r6mZmmlqKltlSWO5
lT1EZZ0QSSURKZexRCSyFsKv36vzfO8/9/V45lnOOe/zPsvzabSjj6VLVxUV
lcZuKir////O/1oW9MI0C7uzLxbQP8B+7ZZv0RPZWA1F/S6+nWz1msaaGBcf
sej+f0oaD8TL+G0HLSZ8pLEWDvEuXElL/0Dj4bAvSbMp6sLmOQjbXb783rNv
NNaB3n47c7c5b2k8FuXlnGIV50Yaj8NXz4hPoQ8aaKwH27S9b4OM2X4TcWHO
uRztwV9oPBmvl/U/2jX3E42nYqqj3qH51m001kdKi/Bqw4+vNJ6OrycuHRSv
eknjGeAedfaqUntP45lwEtjestvOzpsF4Yj6ntv/p6/Z8H2WNMvgKdPPHGRK
hO4esz/T2ADtg7ub75/B7mOIZYGCdeMuP6GxETaEGvRMEjbT2Bg1URq/POey
8Vz8TFBu66P7hsbz8MBPm7M6tInGJhiYXeQdYszkn4/TMg3LkFFs/wVIaz9X
1fSL3Rewlzx4+WITjQVAw5mhdxO/sPuZQjF0/oHDF37QvCnCe5ptvFL/neYX
ot5TddDxbLKPYCHMV6em/b38nOYXwacy26ToE+lXsAjlpxvO53xm+l2MEVMP
rAw98I7mFyNfw32EcQW77xIYl6dPahrM1i/B00O26gsNu6BzfinkVrJLYW8I
D4KlWLOoMjp/BrPXMlgZ91tdcoPwJFiGUMtBceZtTD9mWDrqfMqKd2y9GRau
f7hgXfIrml+Oz80qnn3UyJ6C5Vj3bOlORQqzxwo88x9s5j2S9CVYgdKNa1xt
NzH8rsRDuzu/bDwe0/xKVEYk/pzgwebN4bo1u0dlNjvfHBrHyqIs8hneV2Fq
XnKQ4y3Cq2AVXlw4XG8xkPSlshrjLxvXlg4gPApW48qusLOJ7szf1qB68eKp
LnfZ/dZgst2Q/6Y31tM8F8/qh3stLKbzwYXHvJyY1yZkHwEXm0y9tR49Ue/U
t4ILSI+k2+9h8ltgVovrydhW0g8scKy5bfZQH4anjnl7N9WMVrKHwgIPpndf
ujqQrbfEuAl7ar+MJXvCEoU7bqY7FjN7WyLra3HBKXWSR2GJskVf7EpzmPxW
UB3VbWePY+x8KwxqyJlTeY7wKbDCocLs3tO/tNB6K2RgYB+VBsYf1kipqMpa
PZrmYY1JDwe7VLYxvFvDhBsi+jmd8KCwxobH5VUZVY9o/VpMeuo7QzCIrV+L
Ww96Rh59S/4oWIuqLnOz3HPJnoq1+MZJUznNbaX167D4klvFobckD9bhbdfe
Oq3n2fnr8DIndswaTbKHYh12vBwSJ3a9TevXw7xeGvJlLOEJ6+F8tqHH9d3M
futhLL1QOFyD8KFYj7CZuuptNxnf2kAcmnXHZRjNwwZP80fkfRzO/NkGyjqD
2ca6xO8KG3zwdde7M5/xwwb0XDhk8jB7hp8N2CwxqjniSfsLNuDbvyducVOe
0foN+OGVWz/pf/i0RbTd5WZfW5IXtgic2byqv5zpzxbLa+53SUv6RettofNH
GR3d5z6t3wjP29dr0p8y/W/ERJ2iEzhM/CPYiMs3hSN29Sf+VWxEzp+Fx0z8
WLzahFL3PRg4l91/E/IuNUx0yKqh9Zuw49eJLTEWdD/FJkg9/95o798Nnevt
sEPiaOQX1r1zDDv8tDt18WYz4UVgh0sXaksd8hh+7TAvL+/q3amMX+wRtnHq
QNl48hfYo2akV1OmM+0nsMfX5T3XT9MmvlLY47Oj5eANqQz/m/Fu8vzuE5uJ
H7AZu0dt8C4zv0vnb8bO1XKVGwWEN8VmVCxTsR4Vz+TnoX8d51lhPu3P4UG6
JMrTzbOO9uPBdI8KJ92N9MfjYfbAJ54ZJuTPAh6MH42d492F8CfnIXZW4Ov9
c5m/8FDQZ3GrXgLdR8lDQGTPG6v5DH8O8HZc+LD/IZKH44ATlS6qwuN0Hzhg
ap+i5dO5/Tv1wXNAZen5CX/fMn5xwD4D8crvcRQP5Q7QsagovPWF+YsDFruc
/NnPmORXOiB3wBInpRfzX0c4YkiUdzaNOY54KOn1ya3+L53viJ/PPHYOuEf8
wnNEy7n3ZnsDmX0d0fS14H6iFTvfESelI+skNxleHfHtVNiCC9/I/kpHWO39
Z+zzy4zfnVDYkJkTsYL8ieME62rPmqn/82cnTJpQY+y8hvbnOUFv7/1/nQ3I
HgInvPtyoJ/KbNpf7oQhOndGwIrwrHDCrQ/5c0usiW+VTpgxwcBudTyL3844
U1An/LuH+JbjjBaLkcbjTjP9O2Px0d7rMhS0nueMIN2Sk2YjWLx2xvtzAYdO
yAivcmdsaR515NY98l+FMz4ERsW+0GfnO0Pxx9KS15vFbxcMbpsmrrdk8rsg
Z5BN7Tq2H1wwYcd6G5vtvcn+LuC1970ePIbFOxe0L/5x9J4G8YvcBYULetql
+7B45YLR0qRI02t/6HwXWPvskVlNJr5QcUXIhzdHtUro9xxXTL4tm4UuD0h+
VwwNtq67Opzh3xV7VihvD17WTue7Yliz9u7pQ6rofFckTVMxyOnC+NIV1366
9k18SHyidIX3NC9R3PNKOn8L9io3/HF3IHtztmDqqVHrCzaw87eAf7O/pOTy
Uzp/CwrwasbUq4yftmD1zeYTZwdW0/lbUJXwb3a+nMWbLXg/f567fhnlU8ot
KAxIMkt8Sb9XcQNn0TWfydvIXhw3vOg9833AfhZP3dA3ppQz0IP8h+cGd9UD
XVw0unbqS+CGbXNdRvfg0O/lbij12Jn7uUCF9O+Gfa5rTV9cI75WukEUb2yx
woPlH+5YPOp0kf438leOO2z51eNXq1O+BHccXxYSlnaE8MpzR6SFsJuvBeFH
4I4LTncT9E3+6RzL3bHzxRn+nRW1JL87fg4tWDzrjUbnvNIdHsL09uX7GH97
4M/DX793lZA+OR7422zwR5FO+oEHMnRN538sIP/ieSD/mefzb/NYPtkxf3D5
zVQbuq/cAx6Xhi1QrCF5FR4oFXeVtx2neKT0QIv7xRXzr7L8dyue53KDPl0j
PuVsxfL8z5r/9CZ+xFas8nU4JMggPuZtxfF21dCk2ez8rTiTvbDLdE/Gv1tR
f/zuEZteTP6tKHfUVnt6gvxbuRUtW7bq1Y9n9Ykn9lzbLzxqSWOOJ4wrH8dz
uqt26geeGDeiIcHrIvEdzxPpKn8XOX9i+YknwodcskqPoPvLPbF626UziiyG
f09olSzot/Y/2k/pCamzQXjZH1ZvecHqa8wD39KfdL4XlrRPeJza9pDk94LT
xnlxry8x/vGCa0Pq3+ZW4gOBF4wefMlcE0X3k3uB98CvLSSG8iOFFyKWrs6V
RBCfKb1QN04SLglk53ujl7y4OnAsred4Y9HSJsWgZJZPeMN2RtHQEguyH88b
N558OHRZSPoVeOO74IIspYXh3xuGr0zLR4cx/vWGRNtB2v0L0783Mn+ssip7
RfFFxQfpjeppGVvo9xwfvBmy8+LIrcz/fND3xaVF9Y6EB54PHLTV5CNvsHrA
B382O7mlX6b7yn0Qc3R6zuTgcjrfB6ZXhjvnTCB8KH3wbs+F8znjia9U+FiR
u/zYyJ00r8mH6r8jjOrV7tF9+LjSqlX8bhHhX5+PMxrzwzY/JP8GH0c2Nll5
q5N+uHwYzHLyjTlI/sDj49fK8T8Ot1D84vNRdYQ7bZeE+EjAx4ycJXnzbUn/
qXzkLP582m434zM+3LYVz6+aROfl8ZHqH3Y2FSyf5eOjYYr2rQriuyo+Jv4c
f+TWMsoPlHwEjSm7NLyY/L2Fj78ztz4buorxny9+21SfvjWT7Knpi5tOGRfF
O1g+4IvJs5trQg+S/vV9MX3RkKLjLL+EL96bqte9Pkz8wfWFTb95q2SqDC++
GFF5qqh4AO3H98Woc61DZo4jPhf44u/Sd9YRRyjepfqi8P1KweHvN0h+X5zP
3Nvw4A3dP88XBUE145scaKzwxUDDuGXbdqp1jqt8IcqsLlogI35UdsjzZPqr
9Aayd4sves8V5V6bxOp/P+yZmDxZlkV8pOmHpS9X5a7PySf5/eD6fYtNWSLp
W98PES6j+6nuLCb5/aD2fnnewE3k31w/jM8ss3hcT+fz/DD2X9V+Wt0J33w/
yE+9F67sQ/Fa4IeWZOWvM6aEr1Q/pCUd3jP7Ct1P7geHevV2syHkD3l+KBxS
nFA+kfIPhR+g/kOQ8Y32r/LDgy/VvDD2e6Ufng0Tvi3xpvyixQ/fjzieqBex
+O8Pj8PpXayaGP798VA/ykPHm+Wj/jD04QvqKmm9vj+mxHcvEXlcJvn9kdJ8
+sqVA4Rfrj86KF2suZvyXZ4/5qUZfgrKovP4/hCIlrSLfrL47Y+pug/UTXsz
+f1xsm+YcrImp1N/cn8Ue43NPH2Dye+PHaMbh8xm/SmFP55KXC5GWlJ8rPLH
F7MPPe2D7pD8/uhamRMgGkf82uIPN+00O+9ylv8HwEmiHly2nuTTDEDmydJK
zfPkv5wA7Kv8cWTO+hKSPwD3M1r21y9m+UkA/MzmPvrnBe3HDcC4Xu+09p5j
8SoAKiWL+i43zCP5A7A3VMe26garHwJQ9GdJmPwO4SU1AGfiX2hou5E/ywPw
e372iXNt5C95AbDOzDzwpob8URGA7/PzNvaoJX6vCkCl1mTnj9NYvhGAFT27
jsjadpXkD0ByvlN4tjGTPxDrv+5QH/6S7KcZiNcDEtddPUT8yQlEvlOXjT9b
CR/6gfiak7n2XAqLz4HYvsXN5KsP+R+3Y2yz96SjF+V3vEDEO0w45z+K1vMD
MaxNbdq8Job/QPDCZ37rfoDZPxAhmyPG944lfpQHom6Ph8wzk+JdXiCqK0Vn
+3PJ3xSBeP74TeINZyZ/IE7fnWiUZkL5nDIQPiHnp5gUEH5aAnEY+f7zcgif
KkEwen6oz2kv4ivNIKid/eS3X5fsxwnCwr6ep3VHMPmDMIsncnvdm9YjCHem
ZbV6WhA/c4Mw/LxT1o1XlI/xgqBlG1tVLCR88oNQaOgSaPSF8j9BEBxX/tjF
G0D8mxqEwSkb1k0zYfE0qCN/b05cf5XslRcERYRRasRSwoMiCEt/W8ZZNTD5
gxAQ3me/ataozvOVQbBZuN/1ieuwznFLx32E9+tG7aH1KsEIVU0X1qoTvjWD
sV/dfZljDPP/YDyULjJt0iM+1g/GLwvdlt6RrD4KhtFog6Uf7QjP3GBYTzz9
tv0I6YvXMdaLOaC+meTjB6NyQuPV2f9SfSgIxvC0tDKhDuE9NRg9g7727vuH
9C8PhuRUsuO1bmTPvGAUfN4rTrx7k+QPxurexTPWXiM8VgWjdqPE734TrVcG
wyI+fvbv9V1J/mDMWZ61hrON8V8Iyl7s2h8eRHyrGYIb+/aN+ecP5VucEEwy
WdZ3S2/Kx/RDEHEH6pw55B8IwZOCXNuqHXQeNwQTL86Lf8XyO14I5h9cv+Ny
Cs3zQ7D9ZlJVax+qxwQh4AoPej+6RXhIDcHKhk9L9txn9g+B2s+9iw5ZMvlD
cPFdzI6oWawfEoL3K1UNVm4vJflD8GKr5+rfzsRfyhCYH7ll+9eK5G0Jgebi
259M6wmvKqHYOGvs79VP6H6aoUi4sMPEppj4jRMKDW/OPLEO4UU/FNNMbu85
oUF4QSg2D6oc1LvHiM79uKFIrTvjNcmgR+eYF4rDRyJ2yOwUJH8oGjSCX14u
YPlzKFQir9wNfdaz8/epoeC8ze2jnULxVh6K/v4V3NZdjP9Csefzm3F3T7P+
Siiajvaz9SshfVeFAvmPtl+u+03yh+JV1y0566ZR/tESigWOM6wOelL8UQnD
wUTd65cb6PeaYcg2/HLbwpz4hxOGcu3+iaF/iE/1w3Bs1kvbuRsZ/sPwwLKr
aPp0ko8bhjk/V2ysO36J7B8G2+pkvpk2w38YBipGX6k8zPonYdhQdTjW6BT5
d2oYrrVtdV1Tw/g/DPNPujqN2Uz+nBeGtqPTj/UefY7kD4NkqujYhLz/SP4w
mLVc7bumkeKjMgy3vdJeZZ1n+U8YrKd6VOv4M/uHw9748uLAfYz/w/F1w3jz
mkxm/3AMtp//Ze5w+r1+OL6v3uqf0ZX8D+FQqxk/pHIH6Z8bDk5x4/2BxpSf
8cKRbbBCTxbE8t9wOL9vvFh3hPAm6FjvPSLX8xv5V2o4lvDbjdV7k37l4fAY
PHuuhwnZKy8cr/otNbTqR/FcEQ6LpTvvTq4kvFf9/3kKsykL6TxlOOI+V37N
5xA/tITjYW7mDLE2679GoP/xg3/2vib9aEbgt3ijQ69pxE+cCAx8Vi+VNFC9
oh8BgZXMcl8M4QUR8Izhi0xFF0n+CKwx2XT0xRbWL4nA9XCetzHrh/IjEJLT
bbGKG3uPiIDH8n8zNuZT/pYagXX5ayYNOET6l0egcfSk7f/qkr/lRWCPY+wD
/pS+nfpVRID31/r0uffEX1URMPnsOKZxLOFHGYGWbPNRKWcIjy0R8KtcYzHq
E+VvKpH4vIO3w/4d4VszEt8OOewoE7J+TCRWPt68sVSb4T8SZ6pPfDQPJHsg
EvmLgjR+viW8cSMxrJ/5b6OLt0j+SBiWDzljOZR+z48Erz7S9PQX9j4RiV/N
WTVTulP8Te34vcVLuf1gmpdHomp6auGTc2M75c2LxPHPwh7F+1l/MRJPXqw2
HNRO9VpVJDxrDYsDxazfEImvJs7X5o5n+V8kdlaadi3zYe9fUZhxUOWDtIj4
UzMKe20nn9IPIP/iROGCru5l950s/4vCnP0Dd3B1enXeB1EYvOrsy7Ec2p8b
BY+er/U1+tHveVGY6n957LcNDP9RiOUuDPuvD3vficLYzO522yfQfGoUWn6r
/h0YS/iQR8EyymzZwpLTZP8oJB0bLrMOZflfFA6MHWl9yO8ayR+FHSpL2uz1
Cc/KKJTMWdbvqQrL/6NQ26fm1ug6Vv9F4xX2ZUrHUDzTjIb9PM1/jAJYPywa
zs7HlIt2XSD5o/E9ZqRIZEd8g2jUt+/vE1RD8YUbDcUbjdCQ+yz/i8apIB+N
S9+oXuJHo89uy361haz+jca42rHa3FLCZ2o0AioyLqWFUb9KHo2WcF8rHQ/C
Q140yu0lKnGRVP8roiE3tT079HoZyR+NDLPU7Z9VWL8jGnnOoaO/2leQ/NHY
lDv6iOkI1n8UoDoq4fx0L8KvmgBJL3/XbT5GfKIpQEl1ae2NOMKTlgDdfR4f
azhCfM0RoGL918GWy0g+PQHsrzUtDD9xhvQlQHxPo0fRt4g/DQXQsLk8Z9o3
8k8IMFyz0bDwF8UPMwEGV/xcOnoT+SdXgKAqDc8pT8d0rrcRwDj72gXVNsrn
eQJUBu98OsCP6gc3AbQTGsvFvyh/4wuwfb7R95/rSJ4QAYovlfTQfUPnCQRQ
P3x9xknTrp3rJQJkfEmzaHUn/aUKYD756PN7r0j+DAGsbI0bBl4lf5MLMMtR
+WbTfyRfrgCpNVLdD0dIH3kCHO8x/UP/KLJXoQBP/hGUr9/E3kMFwPsLNSV3
iB9KBVjhezR48z7Kj6o67tPqdnhTC51XK0D5/b4zf7D6SynAHHdzqclh4qtG
Abhf2hNlf6n/1SLAi/FlX99lkz+2CTrwK5q70J+938Ug6V3OgDEKwo9aDPhr
B3Hd7Y6R/WNwcEJT4UL2Xq0Vg5Bt+b0+B5N9ODHIdb4+iOtF+teLQfd9Rxut
JxOe9WNgadlSnT+F/MswBn4ua2Vzhw/u/D1i8OrfDSofHxH/mMXg+9YS67T9
5N/cGOyseLn38UPKl2xiELTlgPOIx8RPvBi0r1+7cEIprXeLwewF1nihodm5
Pz8GiyP0UxxeUf0ZEoNm65Ou5QIR2T8G1/J7uw62pnpFEgPf8cVGwz7Se1Nq
x/5e3x0WR1L9ldFx36EPZh12SyH7x+DDwUoVl3bqj+fGYNDmm3kGRVQv5MUg
3+hQxlwNigeFMfi58dWulQep36OIwaxL+78X5RJ/lMbgLC/TbpmC9quKQdW+
g0lLW0lftTHYk7Y2vXUV8Z0yBqPPzDYRFZE/NsYg9tK3WT1zWb4Tgwyt+vaa
aZR/tcVAdLF8ieFJ9n4ai7XKvntTHWheLRZHx67srbeN8m/NWCgbLRuGPKd8
VCsWKnNG7S8sZ/3BWOSq/QhsP0n+oheLod0P3z21gvID/VioqX6ITL5L9zWM
RZ7UuXqRE+XHiIVksuT7XVbPm3XsN1t9whp3wiM3FmE7vBcM+0H1iE0sslft
LrLsRXzMi8Uri4qT6awedIvFzKv8oqYhJB8/Fl+WeusFsvftkNiOirUr/8hw
ln/H4ntA9m7buCudY0ksFl9I2zCD9aNTY3Gi4LdXz7t0fkYsHmhxx00ypPxP
Hos5ahUNGWuJX3JjkeH+X9TnRZTP5XXcN0PqfjiD+K4wFnXShtxMBYvfsag1
GOyxtnhQpz5KO/R3Ub5r/w0Wz2PxtLQoAz1o/9pYbDeadnrnX/InZSxcn24e
5nSI8N8Yi/IVn++/6EH9hZZYDK+I2nD4BOmjLRayH5tP38sk/1ARInKC6qIp
i2isJsRNiSJgRP1Rsr8QJl4fBMsCyL+1hKjV+TBo8XF6/+IIYZNUuvxCNMVv
PSGurNIJ83dk9aIQwW8jAy9oEx8aClE6svJBsTXrHwox1vKgk2Ix7WcmhOGQ
tSo3/2aQ/YU4qTtuTsK0nWR/IWb7Txm30ZG9Bwix+u6bAecuEf7chOBWOIQI
U8gf+EJU7e0xvYstnRcixOTv3Sq7Sdn7uhD9Uz5Jc70oHkuEmH/21rnDPYkv
UoW4UHHvcdln8ocMIXS2t3fhrysi+wux+d3vXr5hpJ9cIbqaayYOF50g+wuh
frZ04+gUyn8Lhcg694436QjlHwoh7FeOKvHKIPuWdui/zN+/LYH4okoIN+fA
sfFXKP7UdshrO3HRPD7xq1KId783a46/QvdrFMKz576H33bQ/Vo67tff7Biy
Sd42IeR7Z2em7s8h/xfhu972oTo3z5L/i9BysX/Fwn6UL2iKYPgqdNPYMeRf
WiJoBc5cO1pE9uaIMDyn+681BXqd++uJsGDiQM/PaUfI/iKoSzylqtuoHjIU
QV75oW7sSva9iwjLhr6uK5hLfGAmwmT9Ov2L/xIfcUUQ+Dy86qxK+LURITvP
6LuRnOItT4RFL6/3V4ZRP8xNhNtvN40wySX+4IuQH23fImw4SPbvGJ/cFRFj
GEr+L8L6+QOGvWwifUlEsF8Q91oeT/pMFaHUduXaUzq0X4YIRquq99yX0Vgu
Qlny6gMXj1C9kyvCwJFBM581EX/nifCu5vt/F2UULwtFuBt/tj7vLMVThQie
78SLtD1ov1IRyt12DO9hzfLZDnnnj4uqV6H8rFYE7QErD8pVWX0vwrD8l1vH
mDP+F+H1g3OPemRSfdnSoe/tngGWsyhfaBPhfF4Xx6pw4k+VOLSJqzQqdlH9
pRaHiIqWx/fTyZ6acfgmSTqsW0n5klYciu9tKLr7keTjxCFjla7FivvER3px
uHxa32HKOoo/+nHoVaMYUutM/WjDOAzbPTa36Es02T8OC0PdFMHjKJ8zi8PD
+09G1+fQfblxGLunPki9gOSzicOk+yPs9ROIr3kd98vYbl8tIXnd4lB65+/6
ojriH34cBAmuUc9vEj+GxKG3768BQX3Y90FxeHr03csfFcTHkjhUPq/f/l6f
fp8ahz/3woNngOrLjDhEjj9q4RdB/iGPQ3rgshGpWYTX3Dg4qz5YNYq9H+fF
4WtX5a8uG0k/hXG4eTFjqFKfvU926Gt7fcpcHcJfaRzG5ZlO6OeTS/aPA2Ka
yyKKqF6qjcOaaIVWnj2rb+LQffmrkK5vD5P9O+QdlT+3YRjFp5Y49Lsanq37
8RTZPw7vYT7qTDvxi0o8nOsPOZ7L7Ndpb7V4HE/ernFASnjQjMfiVrFD5XOK
R1rxCDNVfpDaE59y4pGtve99djnxpV48mtMUccmLCa/68TBWti982E79J8N4
6IcGuZ7zo/wI8SgI1dx9AoRns3hM578P1PahMTceTamDulxh/SebePA8Tt47
G8/qy3jM1XX+NSqA+NYtHtVTU940X2f9pnhMfHptzvmBdP+QeMy4bffcR5X6
wYJ4NJRsyIp6RPwtiUemtQ538nzyv9R4XPz05V6GL8mbEY9cHsdN6yDxmTwe
82/Nrh46nvwjNx5/Stam1imJX/M67lOwcAVXQP3ywniIN0o3pEWz+B+PUQcs
0wrnDezcrzQeLXK9ionbSD9V8ajtfu3nXDnVv7XxOO3gGe1vzuJ/hz6bjyuG
TCa8Ncajr09T1LHbzP7x+LAl12tgK9UfbfEw1xj0WlPIvo8Vo23byd/3biWT
/4vxe8nact/j1I/VFGO898mUMgn5o5YY5r6TKj33Uj7DEePB5O3TDP5S/aIn
RuyZOeu6J1A81hejKHJnTp+FzP5iDB5V+2m3PvveTYxb4aaZ/BMs/xfD1qPJ
6mB/Vv+J8e6YU17FOOJ7GzF8IuzrTnah83hi2A91PJJ48ADZX4wDaX0StNeQ
fvlibFJL6+tiSPwSIsaLcN0JXiup/yUQY5yVjq7/J8KrRIzm9fruI9j3lqli
DDu92eFTObO/GC4V8tfc+cQv8o7912a0962g/DxXjJFb+ZIVT8i/88QoK/0R
qulG/YTCjvtdGHBtN5fWKzrke32s9cUz0m9px/6TbjxU02D1vBgH296/O9lE
8taKsV1a+Um1G+N/Mea7mt0RW1P+1ijGHo59g2U+8XuLGNKiwZF5j6lf0SZG
l0e97/+uYP0fCba3n/pRcJn2U5PAT3SlcWkNrdeUYJa7XtmpH2QPLQkqJ1jO
fuVP+TpHAstnO123fCd/1JOgKvNegSiX+FhfgvHjp06t6UL3M5RAXDLxzb40
9n2bBI/kiq+9zhEfm0kQkvU65bmQ9RMlUP3H2aK4y3Xyfwle7tdZlXycvS9I
8P6UXe9f1ofI/h3yjJzlmT2a6lu+BJNjKou6ZVI+GSLBzampw4JnEh4FEgSE
Zq5Z7k34kEhwYLNbz7hyVv9JoP1uYKLaS7JfhgQflIZPvu9n8V+C72o+3f5l
37vkdujni6X6rDmUz+VJoCt9allxnfKTQgmeiuVp1enExwoJbMPPnXe+SN+f
lXbcb1/6868tBWR/Caof7zp+fBjJXyuBUfMrq+vfKZ9USmBsfqiWI6X3+kYJ
jga8MbjJp3ynpUOfsfP27dOjeNImgeP13L09uzD+T0C8JLJK7TfhWy0BLaPe
TeRcZP2fBMzQapjYWkT9CK0EWHU5c3K6H+GDk4A5s7ZwxHOJf/QS4HFJoWow
jvShn4Ari69808kjfzdMwGP/O1NfbiP/QAL6lL/WH25P/m2WgMQASeLoXjTP
TYDRpGcl//xk9k/A0fQb70IXEX/zErBvyOAH03KpPndLwNSd4R9rxex7gwSY
Pte1TNGj/llIAlTPP/q5fjXxuyABDyqFQfde7iL7J+Dht+qD6eeJP1MTkHZv
tFWdD/FlRgLqeg01vn2V8m95AqoObZvnqkn1e24CXMvzj4YoCY95CfipWVx2
4hz5b2EC/PO/Dwwopnip6Liv0RMXraOkv9IEvNt8yujO+91k/wS09XCUqugQ
P9QmwLbmd1/zlySPsmO99ln9KFXqXzQmgPfM+aPNtj1k/471k87l9bjJ6v8E
eFt8cTA6RvhSkSJzScHj/fspnqhJYaLW71tDI+WzmlKcv5AneTl9P9lfCs6b
Hg0GrRM6z+NIIV96oZ88lcV/Kbz158TOfUH+qy9FtHJDcqw6+aOhFM6XRl3o
o0v5G6TYaDIqoXsE3c9MirVptVn7PhI+uVKMDtbyDlvF4r8UekNGvd7pTf0b
nhQ2N84kTVtL+aSbFO+nnb7T6k1440vxt+jRnSHJVD+GSOGv22StepHuK5Bi
fZXavWYXwrtEiu6XxmzRGEzjVCn6TfANfDSF+DNDit9zuqjeOkl4lEuRX7TY
3fkh9TtzpTg38GuPo88pHuRJ8e5OVV3VXbJXoRQL5nf/sOYb3UchxR0l/+qv
ceR/pVKMXHaq73pL8u+qDn30dTrc82Mi2V+KCI2xypJm9j2xFLGnxobuO0Hv
h41S1LUVpW2IoPy8RYq+2WanuHoUD9ukCI24q6vtyP5eKBFVzrcd1jUQf6sl
4vy5K00LV7D8LxGXcpeq9+FTvNBKRPUh07OcBYRXTiKOlW/YVqc+uvN8vUQY
5b0OWVVL+Y5+IjwHFh38MZf0Z5iIsoaFh0TP2Pf2iTi1ctrOvrMo/zVLxIsb
dRo3Ytl7YiKmLj11MuYe5S82iVB7bz72ugH7Hi4Rev37nbGyIH53S8Txpbxj
B8oIf/yOsUP29zUF1O8OScTk808n7S1i70+JiAu9rv56HvGlJBG/VTh5E3QI
P6mJ8BvW95lRCuVDGYn4x//Ks9YxrP+biCC1XxP6HKf4mNshn+N4E98+5H95
ichxPj7NrIsD2T8Rs8any0zqyZ8UHfJm6V3885T6LaWJmKiysndVT8oPqhIR
cHOM09cm8tfaRDzdU/JiylHqTykT0dNyRcCKbMJjYyJeHznyOa6Yxf9EHN2B
WoPFxKdtieAtO7hedwnJq5IE/dERexf9Jyb7JyFi2MJj73R3kP2TcGGNvkFr
cQTZPwkhvz5M2fiV8m1OErrfHerRt4TxfxKyjL1XmIyg/pN+ElyrD+3JzBCS
/ZPwdmpG41L2XokkXDXTenjyKs2bJaFlQtaftZP9yf5JmDI1sVVrPeHFJglG
M06oK39Fkf2TwJtV7pC5ivJxtySsSzHoW/yQ9f+SEJZtnnWgF+v/J3XUd76b
zf+w76867vfc06lbCsVfSRLCFfPMkU94TU2CcVKTtmM28W9GEpb93m146RKt
l3foQyNhWKiC+DM3CQ/OujkUHiX+zEtCbYv3o+mqrP+TBHQ73N58gvCoSML+
JeN6NSwlvivt0HfhqF7ozr7nSEL1yJ39DLpQ/VybhP+sLRaZXiN9K5MQPy31
uUYF5TONSRhzdl7Y9E2uZP8kfH5vde1QFeGtLQmbxs/pmv+F/f2iDNy7MS5/
DCm+qcmQ7n/K7qEWxWNNGUZeDXi4ZQTpX0uG0k3PHv7TTPkLR4YCk9uBMrN9
ZH8ZfGQtN92PU/2jL8Oi96/61rSSPxjK8MDaKGv0I+oPQQbniVPbRrRSP89M
hmmKEf/lDyF+4spwU32Z5fNXxKc2MliP/G/OtN90H54M+ukNur+Nid/cZFj6
YXxJvQ7VS3wZbM72Pqh4TPE4RIYnzsMvm47bS/aXYYlFyz2THYRniQzz7ZIE
6uoBZH8ZJvVyHvLtBfFLhgz1x/avqDtaSPaX4crS6UVZq4Z03i9XhhWXuGtd
nlA+lifDq7NT3P8rJr4olGGGxcfoLdnUX1LIEB+dqVfjcJ7sL4NjqCBGknGS
7C9D3brDXT27Un+4VoYPWQVnfpbR+4dShoP9vZs396P+XqMM7mu+cfOm0H1b
ZDjfPn+2vynxcZsM686bGFg2EZ5VkrE7Odd110TiG7VkvE45PvZnE+U/msno
MXKuWuhd8k+tZPiObEqcWET25STjD88qYNc/rP+bjDL1htKTd+h7Df1kLNZ4
GGtqR/oyTEb0ZpMfoXNY/ZeMeX65854dpvzULBmzdl67v8BDRvZPRnWF8QKD
HKpPbJLR7slrG+4oJ/sno/vnjw+0xbSfWzICpsT4DQDFS34yxvhMTJi8zpvs
37FeVUc7nE/1oiAZjZtFY76KKV+VJMN+p+vAfyspnqcmY/j9rMqdtcSfGcnY
EVWzrbob+3ufZPSZMvfthAuB5P/JWK8R0+36Y1b/J8Pp98eE3k+onixMxhRx
ZOOwf4LI/smYOWL2nglP6XvP0mTYjf/Jtb5L8bAqGdYLktYdciF/qU3GuEkb
u93fQ/yqTMalqVv3bvuX+KQxGVuHHxvPsdPp3K8lGTc9P3hKKgjfbclYcd/y
H7sF5K8qKbh3f0nr43NSsn8KTnwtHfxqCtVXmik4rTIj/dxW8netFHQ1KSi+
Wsb+XiIFKlWqdy7uJ3zrpcBAsVLiWUb5nX4KKq1nTn2eS/o1TMEpffkJ09wE
sn8K6tKv//ibWbbg/wD21Cvv
      "]]}, {}}, {}, {}, {}, {}},
  AspectRatio->NCache[GoldenRatio^(-1), 0.6180339887498948],
  Axes->{True, True},
  AxesLabel->{None, None},
  AxesOrigin->{0., 0},
  AxesStyle->Directive[16],
  DisplayFunction->Identity,
  Frame->{{False, False}, {False, False}},
  FrameLabel->{{None, None}, {None, None}},
  FrameTicks->{{Automatic, Automatic}, {Automatic, Automatic}},
  GridLines->{None, None},
  GridLinesStyle->Directive[
    GrayLevel[0.5, 0.4]],
  ImagePadding->All,
  LabelStyle->GrayLevel[0],
  Method->{"CoordinatesToolOptions" -> {"DisplayFunction" -> ({
        (Identity[#]& )[
         Part[#, 1]], 
        (Identity[#]& )[
         Part[#, 2]]}& ), "CopiedValueFunction" -> ({
        (Identity[#]& )[
         Part[#, 1]], 
        (Identity[#]& )[
         Part[#, 2]]}& )}},
  PlotRange->{{0., 1000.}, {0, 4}},
  PlotRangeClipping->True,
  PlotRangePadding->{{
     Scaled[0.02], 
     Scaled[0.02]}, {0, 0}},
  Ticks->{Automatic, Automatic},
  TicksStyle->Directive[16]]], "Output",
 CellChangeTimes->{3.9095930243923645`*^9},
 CellLabel->
  "Out[606]=",ExpressionUUID->"8e24eb64-cf1f-4348-bd38-46310f8fb975"]
}, Open  ]],

Cell[BoxData["\[IndentingNewLine]"], "Input",
 CellChangeTimes->{3.909544770841793*^9},
 CellLabel->
  "In[608]:=",ExpressionUUID->"82f9ae70-8065-45d3-890e-49d2b08b68d6"],

Cell[BoxData[
 RowBox[{"EmitSound", "[", 
  RowBox[{"Sound", "[", 
   RowBox[{"{", 
    RowBox[{
     RowBox[{"SoundNote", "[", "\"\<C\>\"", "]"}], ",", 
     RowBox[{"SoundNote", "[", "\"\<G\>\"", "]"}], ",", 
     RowBox[{"SoundNote", "[", "\"\<A\>\"", "]"}]}], "}"}], "]"}], 
  "]"}]], "Input",
 CellChangeTimes->{{3.8948468387487864`*^9, 3.8948468489678264`*^9}, 
   3.897732804497039*^9, 3.8977381837159777`*^9, {3.897759979240881*^9, 
   3.8977599806938705`*^9}, {3.8977600111899257`*^9, 
   3.8977601358688116`*^9}, {3.897841952756502*^9, 3.8978419795245056`*^9}},
 CellLabel->
  "In[609]:=",ExpressionUUID->"e4d32282-78da-433c-a27d-1efa78369f04"]
},
WindowSize->{1243, 1192},
WindowMargins->{{Automatic, -1893}, {Automatic, 21}},
Magnification:>1.5 Inherited,
FrontEndVersion->"11.3 for Microsoft Windows (64-bit) (2018\:5e743\:670812\
\:65e5)",
StyleDefinitions->"Default.nb"
]
(* End of Notebook Content *)

(* Internal cache information *)
(*CellTagsOutline
CellTagsIndex->{}
*)
(*CellTagsIndex
CellTagsIndex->{}
*)
(*NotebookFileOutline
Notebook[{
Cell[558, 20, 513, 11, 43, "Input",ExpressionUUID->"3d30a11d-61c1-47de-9153-16c53b743ceb"],
Cell[1074, 33, 642, 15, 66, "Input",ExpressionUUID->"291e0fd9-e424-4562-b82d-73082372ff25"],
Cell[1719, 50, 844, 19, 102, "Input",ExpressionUUID->"a09990c8-2df4-428b-94aa-485de3d344a6"],
Cell[2566, 71, 295, 7, 43, "Input",ExpressionUUID->"11fae366-7878-4038-b060-be918d075c96"],
Cell[2864, 80, 278, 7, 43, "Input",ExpressionUUID->"b5de1ba7-f640-4881-97e9-7be080b74d21"],
Cell[3145, 89, 392, 9, 43, "Input",ExpressionUUID->"dfabe776-7435-43e8-8683-a02e28126f46"],
Cell[3540, 100, 262, 7, 43, "Input",ExpressionUUID->"a24738db-6f9d-41cc-964d-31b6f0e608bd"],
Cell[3805, 109, 1459, 24, 43, "Input",ExpressionUUID->"bec315a3-361b-4d0b-9ebc-55dca753219a"],
Cell[5267, 135, 843, 15, 43, "Input",ExpressionUUID->"7164fa8b-1134-4710-98dd-0610438b55da"],
Cell[6113, 152, 172, 3, 73, "Input",ExpressionUUID->"8b3623de-2181-435e-9ba0-c73c5776d44f"],
Cell[6288, 157, 10871, 247, 683, "Input",ExpressionUUID->"d6b2468d-0dfa-4ab2-9a42-ad3b7607d2aa"],
Cell[17162, 406, 172, 3, 73, "Input",ExpressionUUID->"7ea592d9-f5fd-45ef-950b-153fa4df4325"],
Cell[CellGroupData[{
Cell[17359, 413, 562, 13, 66, "Input",ExpressionUUID->"9014147d-4258-4f6e-a329-946030c49fba"],
Cell[17924, 428, 639, 9, 49, "Output",ExpressionUUID->"43eda785-d971-4672-a1bc-98d719890eaf"]
}, Open  ]],
Cell[CellGroupData[{
Cell[18600, 442, 221, 5, 43, "Input",ExpressionUUID->"9a650922-4703-4c39-9941-c0c522a10f30"],
Cell[18824, 449, 442, 7, 49, "Output",ExpressionUUID->"7677338f-cabd-4fbf-9a60-f0612cb3cc13"]
}, Open  ]],
Cell[CellGroupData[{
Cell[19303, 461, 291, 6, 43, "Input",ExpressionUUID->"1e15e23a-5b4a-4109-ac38-6ca1dff2d220"],
Cell[19597, 469, 778, 12, 49, "Output",ExpressionUUID->"23164d89-d4e9-4efc-83e1-833ff1c82b90"]
}, Open  ]],
Cell[CellGroupData[{
Cell[20412, 486, 280, 6, 43, "Input",ExpressionUUID->"5ab12ac4-c61c-4513-87a3-4331c8f5d1c3"],
Cell[20695, 494, 2654, 37, 49, "Output",ExpressionUUID->"8df03d9b-b065-404c-a397-c67fd8a0e2cc"]
}, Open  ]],
Cell[23364, 534, 170, 3, 73, "Input",ExpressionUUID->"177ac385-d22d-4bb9-b161-3cb5e2e9d407"],
Cell[CellGroupData[{
Cell[23559, 541, 1090, 30, 104, "Input",ExpressionUUID->"8ca29d35-2d33-46ce-a69f-8b7dcb14b999"],
Cell[24652, 573, 321, 5, 49, "Output",ExpressionUUID->"e28f0250-3eda-4019-a86f-8a95b4b57cb1"]
}, Open  ]],
Cell[CellGroupData[{
Cell[25010, 583, 1139, 31, 104, "Input",ExpressionUUID->"40d87712-60d0-4079-ac36-9ba6a8b5ddfb"],
Cell[26152, 616, 318, 5, 49, "Output",ExpressionUUID->"37e36163-b2c2-448d-8bdc-a17f70d1a36b"]
}, Open  ]],
Cell[CellGroupData[{
Cell[26507, 626, 1192, 31, 104, "Input",ExpressionUUID->"56a2a6c2-431a-4b0a-aff9-14dd2583fbb9"],
Cell[27702, 659, 316, 5, 49, "Output",ExpressionUUID->"54d34b30-6bdb-4eef-9957-418726e48ce6"]
}, Open  ]],
Cell[CellGroupData[{
Cell[28055, 669, 1192, 31, 104, "Input",ExpressionUUID->"ab05abed-520e-4434-8438-75cf6d546cad"],
Cell[29250, 702, 316, 5, 49, "Output",ExpressionUUID->"9469b331-9608-4e03-ae40-151d750e80cf"]
}, Open  ]],
Cell[CellGroupData[{
Cell[29603, 712, 1242, 32, 104, "Input",ExpressionUUID->"5c7cb72b-dd3c-4bf0-9863-afe0935fb6a4"],
Cell[30848, 746, 314, 5, 49, "Output",ExpressionUUID->"5798d9f6-124d-450c-b55d-046d021288e7"]
}, Open  ]],
Cell[CellGroupData[{
Cell[31199, 756, 1191, 31, 104, "Input",ExpressionUUID->"cf4933d7-be10-4d3a-bea6-da8304c21759"],
Cell[32393, 789, 319, 5, 49, "Output",ExpressionUUID->"822f478f-a936-4552-9c77-2848f30f54bf"]
}, Open  ]],
Cell[CellGroupData[{
Cell[32749, 799, 1190, 31, 104, "Input",ExpressionUUID->"419e6e89-1908-4fbd-8c0d-f85a59841bb1"],
Cell[33942, 832, 319, 5, 49, "Output",ExpressionUUID->"ec92be21-c6d9-42ec-8df0-3211394fb86e"]
}, Open  ]],
Cell[CellGroupData[{
Cell[34298, 842, 390, 9, 43, "Input",ExpressionUUID->"ddd87574-e35e-4ae9-85a9-57deae2a4857"],
Cell[34691, 853, 469, 10, 49, "Output",ExpressionUUID->"952f8e5c-1807-4a6e-9359-820b77fe8a45"]
}, Open  ]],
Cell[35175, 866, 170, 3, 73, "Input",ExpressionUUID->"3b56a338-7892-4135-8242-ed0b6b793f1d"],
Cell[CellGroupData[{
Cell[35370, 873, 3554, 59, 174, "Input",ExpressionUUID->"a8a11302-60fa-4f29-bd12-4c44f3321f5e"],
Cell[38927, 934, 6777, 107, 363, "Output",ExpressionUUID->"3e58459c-2620-4c5c-857c-a22f1dffc125"]
}, Open  ]],
Cell[45719, 1044, 172, 3, 73, "Input",ExpressionUUID->"e5950b4d-98ac-44c0-84c0-0dfe8412a475"],
Cell[CellGroupData[{
Cell[45916, 1051, 1275, 27, 174, "Input",ExpressionUUID->"db7ca918-bad1-4dfe-8240-de7ecdfc0f1e"],
Cell[47194, 1080, 15590, 272, 879, "Output",ExpressionUUID->"8e24eb64-cf1f-4348-bd38-46310f8fb975"]
}, Open  ]],
Cell[62799, 1355, 170, 3, 164, "Input",ExpressionUUID->"82f9ae70-8065-45d3-890e-49d2b08b68d6"],
Cell[62972, 1360, 654, 14, 148, "Input",ExpressionUUID->"e4d32282-78da-433c-a27d-1efa78369f04"]
}
]
*)
