# Supplementary material for: WE economy: Potential of mutual aid distribution based on moral responsibility and risk vulnerability
Source: PLoS One. 2024 May 16;19(5):e0301928. doi: 10.1371/journal.pone.0301928 (PMC11098405; doi:10.1371/journal.pone.0301928)
Supplement: S1 File — (ZIP) [file pone.0301928.s002.zip › JV-M-M_model_Fig2A_2B.nb]

(* Content-type: application/vnd.wolfram.mathematica *)

(*** Wolfram Notebook File ***)
(* http://www.wolfram.com/nb *)

(* CreatedBy='Mathematica 11.3' *)

(*CacheID: 234*)
(* Internal cache information:
NotebookFileLineBreakTest
NotebookFileLineBreakTest
NotebookDataPosition[       158,          7]
NotebookDataLength[     91590,       1822]
NotebookOptionsPosition[     86369,       1733]
NotebookOutlinePosition[     86759,       1750]
CellTagsIndexPosition[     86716,       1747]
WindowFrame->Normal*)

(* Beginning of Notebook Content *)
Notebook[{
Cell[BoxData[
 RowBox[{
  StyleBox[
   RowBox[{"n", "=", "1000"}],
   FontSize->14], 
  RowBox[{"(*", "\:4eba\:6570", "*)"}], ";"}]], "Input",
 CellChangeTimes->{{3.78000613908243*^9, 3.7800061410485353`*^9}, {
   3.7800061829702377`*^9, 3.7800062225187626`*^9}, 3.7800111868498716`*^9, 
   3.78012027007485*^9, 3.780120491490986*^9, 3.7801751099043674`*^9, 
   3.7852978187592173`*^9, 3.785373068377532*^9, 3.829255502429088*^9},
 CellLabel->"In[1]:=",ExpressionUUID->"3d30a11d-61c1-47de-9153-16c53b743ceb"],

Cell[BoxData[
 RowBox[{
  RowBox[{
   RowBox[{"m", "[", "0", "]"}], "=", 
   RowBox[{"Table", "[", 
    RowBox[{"1", ",", 
     RowBox[{"{", 
      RowBox[{"i", ",", "1", ",", "n"}], "}"}]}], "]"}]}], 
  RowBox[{"(*", "\:5bcc\:306e\:521d\:671f\:5206\:5e03", "*)"}], 
  ";"}]], "Input",
 CellChangeTimes->{{3.7800062573529997`*^9, 3.7800062973935804`*^9}, {
   3.7800063315477653`*^9, 3.780006339628281*^9}, {3.7800063942317944`*^9, 
   3.7800064356674457`*^9}, {3.7851850290922823`*^9, 3.7851850338821306`*^9}, 
   3.829255510341872*^9, 3.829264377639785*^9},
 CellLabel->"In[2]:=",ExpressionUUID->"291e0fd9-e424-4562-b82d-73082372ff25"],

Cell[BoxData[
 RowBox[{
  RowBox[{"\[Rho]m", "=", 
   RowBox[{"Table", "[", 
    RowBox[{
     RowBox[{"(", 
      RowBox[{"0.2", "+", 
       RowBox[{
        FractionBox["0.8", "n"], "*", "i"}]}], ")"}], ",", 
     RowBox[{"{", 
      RowBox[{"i", ",", "1", ",", "n"}], "}"}]}], "]"}]}], 
  RowBox[{"(*", "\:9053\:5fb3\:7684\:8cac\:4efb\:306e\:8a2d\:5b9a", "*)"}], 
  ";"}]], "Input",
 CellChangeTimes->{{3.9095469850779295`*^9, 3.909546986470773*^9}, 
   3.9095470210814056`*^9, {3.909547057623608*^9, 3.909547063859621*^9}, {
   3.9095471007688913`*^9, 3.9095472968096557`*^9}, {3.9095473364101496`*^9, 
   3.909547385644745*^9}, {3.9095484997597747`*^9, 3.9095485306620846`*^9}, {
   3.909594705770273*^9, 3.909594714752033*^9}, 3.909598391972602*^9},
 CellLabel->"In[3]:=",ExpressionUUID->"a09990c8-2df4-428b-94aa-485de3d344a6"],

Cell[BoxData[
 RowBox[{
  RowBox[{
   RowBox[{"ii", "[", "0", "]"}], "=", "0"}], ";"}]], "Input",
 CellChangeTimes->{{3.780025320987832*^9, 3.78002532950239*^9}, 
   3.780025484229308*^9, 3.8292555276402383`*^9},
 CellLabel->"In[4]:=",ExpressionUUID->"11fae366-7878-4038-b060-be918d075c96"],

Cell[BoxData[
 RowBox[{
  RowBox[{
   RowBox[{"jj", "[", "0", "]"}], "=", "0"}], ";"}]], "Input",
 CellChangeTimes->{{3.7800254980091915`*^9, 3.7800255029655113`*^9}, 
   3.8292555322739315`*^9},
 CellLabel->"In[5]:=",ExpressionUUID->"b5de1ba7-f640-4881-97e9-7be080b74d21"],

Cell[BoxData[
 RowBox[{
  RowBox[{"s", "=", "0"}], 
  RowBox[{"(*", "\:5bcc\:306e\:7dcf\:4ea4\:63db\:91cf", "*)"}], 
  ";"}]], "Input",
 CellChangeTimes->{{3.8292573576371975`*^9, 3.8292573587522182`*^9}, {
  3.8292574744598904`*^9, 3.8292575236404552`*^9}, {3.8292643859596024`*^9, 
  3.829264390767871*^9}},
 CellLabel->"In[6]:=",ExpressionUUID->"dfabe776-7435-43e8-8683-a02e28126f46"],

Cell[BoxData[
 RowBox[{
  StyleBox[
   RowBox[{"\[Lambda]", "=", "0.25"}],
   Background->RGBColor[1, 0.85, 0.85]], 
  RowBox[{"(*", "\:8caf\:84c4\:7387", "*)"}], ";"}]], "Input",
 CellLabel->"In[7]:=",ExpressionUUID->"a24738db-6f9d-41cc-964d-31b6f0e608bd"],

Cell[BoxData[
 RowBox[{
  StyleBox[
   RowBox[{"\[Delta]w", "=", "0.1"}],
   Background->RGBColor[1, 0.85, 0.85]], 
  RowBox[{"(*", "\:640d\:76ca\:7387", "*)"}], ";"}]], "Input",
 CellChangeTimes->{{3.7800065512188663`*^9, 3.7800065703580875`*^9}, {
   3.780007596905789*^9, 3.7800076076221113`*^9}, 3.7801751993319407`*^9, 
   3.780177258259259*^9, 3.7801773017759657`*^9, 3.780177342326905*^9, {
   3.7801780120979495`*^9, 3.7801780154196367`*^9}, {3.7851850480799913`*^9, 
   3.785185075762636*^9}, 3.785185851399935*^9, 3.785373873394215*^9, 
   3.829255539567762*^9, {3.8292575516019864`*^9, 3.8292575532725563`*^9}, 
   3.82925765686847*^9, 3.8292589118576975`*^9, 3.829260600683658*^9, 
   3.8292628690619316`*^9, 3.829262928568199*^9, 3.8292629709650116`*^9, 
   3.8292643982784047`*^9, 3.8292650306818123`*^9, 3.829265410689646*^9, 
   3.8292656983276377`*^9, 3.8292659768972683`*^9, 3.8292666589938154`*^9, {
   3.8292722394691334`*^9, 3.829272239905949*^9}, 3.8292726971580114`*^9, 
   3.8292729495008655`*^9, 3.8292731800186305`*^9, {3.8292733747507763`*^9, 
   3.8292733749314594`*^9}, {3.829276037454605*^9, 3.829276037900482*^9}, {
   3.862688361271633*^9, 3.862688361541687*^9}, {3.8626987040970836`*^9, 
   3.8626987338401513`*^9}, {3.8626996276008883`*^9, 
   3.8626996531110587`*^9}, {3.909544856207822*^9, 3.9095448831249967`*^9}, 
   3.90954520178058*^9},
 CellLabel->"In[8]:=",ExpressionUUID->"bec315a3-361b-4d0b-9ebc-55dca753219a"],

Cell[BoxData[
 RowBox[{
  StyleBox[
   RowBox[{"\[Xi]", "=", "0.5"}],
   Background->RGBColor[1, 0.85, 0.85]], 
  RowBox[{"(*", "\:8b72\:6e21\:7387", "*)"}], ";"}]], "Input",
 CellChangeTimes->{{3.90958283668324*^9, 3.9095828368548093`*^9}},
 CellLabel->"In[9]:=",ExpressionUUID->"7a09811f-1cc9-4af1-9f66-81b36728f373"],

Cell[BoxData[
 RowBox[{
  RowBox[{"tmax", "=", "1000000"}], 
  RowBox[{"(*", "\:7e70\:308a\:8fd4\:3057\:56de\:6570", "*)"}], 
  ";"}]], "Input",
 CellChangeTimes->{{3.780008580174608*^9, 3.7800085856319404`*^9}, 
   3.7800108020311966`*^9, {3.780010851854395*^9, 3.780010866092286*^9}, 
   3.780089642658536*^9, 3.780092132140647*^9, 3.780120166778257*^9, 
   3.780120529475758*^9, 3.780175114231393*^9, 3.7852978235404973`*^9, {
   3.7853730714252605`*^9, 3.7853730783172874`*^9}, {3.8292555498174243`*^9, 
   3.8292555541263723`*^9}, 3.8292723609259033`*^9, 3.8292760689178944`*^9, 
   3.8627010916935062`*^9, 3.8627012305967903`*^9, 3.862701802686118*^9, 
   3.862702326491025*^9, 3.8627087840685472`*^9, {3.862708871916737*^9, 
   3.8627088734350266`*^9}},
 CellLabel->"In[10]:=",ExpressionUUID->"7164fa8b-1134-4710-98dd-0610438b55da"],

Cell[BoxData[
 RowBox[{
  StyleBox[
   RowBox[{"tp", "=", "10000"}],
   Background->RGBColor[1, 0.85, 0.85]], 
  RowBox[{"(*", "\:518d\:5206\:914d\:5468\:671f", "*)"}], ";"}]], "Input",
 CellLabel->"In[11]:=",ExpressionUUID->"f30d7e61-858e-4b72-8f1d-ac508489389f"],

Cell[BoxData["\[IndentingNewLine]"], "Input",
 CellChangeTimes->{3.8627089260473337`*^9},
 CellLabel->"In[12]:=",ExpressionUUID->"8b3623de-2181-435e-9ba0-c73c5776d44f"],

Cell[BoxData[
 RowBox[{"Do", "[", 
  RowBox[{
   RowBox[{
    RowBox[{"ts", "=", 
     RowBox[{"Mod", "[", 
      RowBox[{"t", ",", "tp"}], "]"}]}], 
    RowBox[{"(*", "\:5270\:4f59", "*)"}], ";", "\[IndentingNewLine]", 
    RowBox[{"If", "[", 
     RowBox[{
      RowBox[{"ts", "==", "0"}], ",", "\[IndentingNewLine]", 
      RowBox[{
       RowBox[{"m", "[", 
        RowBox[{"t", "+", "1"}], "]"}], "=", 
       RowBox[{"Table", "[", 
        RowBox[{
         RowBox[{
          RowBox[{
           RowBox[{"(", 
            RowBox[{"1", "-", 
             RowBox[{"\[Xi]", "*", 
              RowBox[{"\[Rho]m", "[", 
               RowBox[{"[", "i", "]"}], "]"}]}]}], ")"}], "*", 
           RowBox[{
            RowBox[{"m", "[", "t", "]"}], "[", 
            RowBox[{"[", "i", "]"}], "]"}]}], "+", 
          RowBox[{"\[Xi]", "*", 
           FractionBox[
            RowBox[{"\[Rho]m", "[", 
             RowBox[{"[", "i", "]"}], "]"}], 
            RowBox[{"Sum", "[", 
             RowBox[{
              RowBox[{"\[Rho]m", "[", 
               RowBox[{"[", "k", "]"}], "]"}], ",", 
              RowBox[{"{", 
               RowBox[{"k", ",", "1", ",", "n"}], "}"}]}], "]"}]], "*", 
           RowBox[{"Sum", "[", 
            RowBox[{
             RowBox[{
              RowBox[{"\[Rho]m", "[", 
               RowBox[{"[", "k", "]"}], "]"}], "*", 
              RowBox[{
               RowBox[{"m", "[", "t", "]"}], "[", 
               RowBox[{"[", "k", "]"}], "]"}]}], ",", 
             RowBox[{"{", 
              RowBox[{"k", ",", "1", ",", "n"}], "}"}]}], "]"}]}]}], ",", 
         RowBox[{"{", 
          RowBox[{"i", ",", "1", ",", "n"}], "}"}]}], "]"}]}], ",", 
      "\[IndentingNewLine]", 
      RowBox[{
       RowBox[{"m", "[", 
        RowBox[{"t", "+", "1"}], "]"}], "=", 
       RowBox[{"m", "[", "t", "]"}]}]}], "]"}], 
    RowBox[{"(*", "\:518d\:5206\:914d", "*)"}], ";", 
    RowBox[{
     RowBox[{"ii", "[", 
      RowBox[{"t", "+", "1"}], "]"}], "=", 
     RowBox[{"ii", "[", "t", "]"}]}], 
    RowBox[{"(*", "\:5bcc\:306e\:4ea4\:63db", "*)"}], ";", 
    RowBox[{
     RowBox[{"jj", "[", 
      RowBox[{"t", "+", "1"}], "]"}], "=", 
     RowBox[{"jj", "[", "t", "]"}]}], ";", 
    RowBox[{
     RowBox[{"ii", "[", 
      RowBox[{"t", "+", "1"}], "]"}], "=", 
     RowBox[{"RandomInteger", "[", 
      RowBox[{"{", 
       RowBox[{"1", ",", "n"}], "}"}], "]"}]}], ";", 
    RowBox[{
     RowBox[{"jj", "[", 
      RowBox[{"t", "+", "1"}], "]"}], "=", 
     RowBox[{"RandomInteger", "[", 
      RowBox[{"{", 
       RowBox[{"1", ",", 
        RowBox[{"n", "-", "1"}]}], "}"}], "]"}]}], ";", 
    RowBox[{"If", "[", 
     RowBox[{
      RowBox[{
       RowBox[{"ii", "[", 
        RowBox[{"t", "+", "1"}], "]"}], "\[LessEqual]", 
       RowBox[{"jj", "[", 
        RowBox[{"t", "+", "1"}], "]"}]}], ",", 
      RowBox[{
       RowBox[{"jj", "[", 
        RowBox[{"t", "+", "1"}], "]"}], "=", 
       RowBox[{
        RowBox[{"jj", "[", 
         RowBox[{"t", "+", "1"}], "]"}], "+", "1"}]}], ",", 
      RowBox[{
       RowBox[{"jj", "[", 
        RowBox[{"t", "+", "1"}], "]"}], "=", 
       RowBox[{"jj", "[", 
        RowBox[{"t", "+", "1"}], "]"}]}]}], "]"}], ";", 
    RowBox[{"\[Delta]", "=", 
     RowBox[{"RandomReal", "[", 
      RowBox[{"{", 
       RowBox[{
        RowBox[{"-", "\[Delta]w"}], ",", "\[Delta]w"}], "}"}], "]"}]}], ";", 
    RowBox[{
     RowBox[{"m", "[", 
      RowBox[{"t", "+", "1"}], "]"}], "=", 
     RowBox[{"ReplacePart", "[", 
      RowBox[{
       RowBox[{"m", "[", 
        RowBox[{"t", "+", "1"}], "]"}], ",", "\[IndentingNewLine]", 
       RowBox[{"{", 
        RowBox[{
         RowBox[{
          RowBox[{"ii", "[", 
           RowBox[{"t", "+", "1"}], "]"}], "\[Rule]", 
          RowBox[{
           RowBox[{"\[Lambda]", "*", 
            StyleBox[
             RowBox[{
              RowBox[{"m", "[", "t", "]"}], "[", 
              RowBox[{"[", 
               RowBox[{"ii", "[", 
                RowBox[{"t", "+", "1"}], "]"}], "]"}], "]"}],
             Background->RGBColor[1, 0.85, 0.85]]}], "\[IndentingNewLine]", 
           "+", 
           RowBox[{
            RowBox[{"(", 
             RowBox[{"1", "-", "\[Lambda]"}], ")"}], "*", 
            RowBox[{"(", 
             RowBox[{"1", "-", 
              StyleBox[
               RowBox[{"\[Rho]m", "[", 
                RowBox[{"[", 
                 RowBox[{"ii", "[", 
                  RowBox[{"t", "+", "1"}], "]"}], "]"}], "]"}],
               Background->RGBColor[1, 0.85, 0.85]]}], ")"}], "*", 
            StyleBox[
             RowBox[{
              RowBox[{"m", "[", "t", "]"}], "[", 
              RowBox[{"[", 
               RowBox[{"ii", "[", 
                RowBox[{"t", "+", "1"}], "]"}], "]"}], "]"}],
             Background->RGBColor[1, 0.85, 0.85]]}], "\[IndentingNewLine]", 
           "+", 
           RowBox[{
            RowBox[{"(", 
             RowBox[{"1", "+", "\[Delta]"}], ")"}], "*", 
            RowBox[{"(", 
             RowBox[{"1", "-", "\[Lambda]"}], ")"}], "*", 
            StyleBox[
             RowBox[{"\[Rho]m", "[", 
              RowBox[{"[", 
               RowBox[{"ii", "[", 
                RowBox[{"t", "+", "1"}], "]"}], "]"}], "]"}],
             Background->RGBColor[1, 0.85, 0.85]], "*", 
            StyleBox[
             RowBox[{
              RowBox[{"m", "[", "t", "]"}], "[", 
              RowBox[{"[", 
               RowBox[{"ii", "[", 
                RowBox[{"t", "+", "1"}], "]"}], "]"}], "]"}],
             Background->RGBColor[1, 0.85, 0.85]]}]}]}], ",", 
         "\[IndentingNewLine]", 
         RowBox[{
          RowBox[{"jj", "[", 
           RowBox[{"t", "+", "1"}], "]"}], "\[Rule]", 
          RowBox[{
           RowBox[{"\[Lambda]", "*", 
            StyleBox[
             RowBox[{
              RowBox[{"m", "[", "t", "]"}], "[", 
              RowBox[{"[", 
               RowBox[{"jj", "[", 
                RowBox[{"t", "+", "1"}], "]"}], "]"}], "]"}],
             Background->RGBColor[0.88, 1, 0.88]]}], "\[IndentingNewLine]", 
           "+", 
           RowBox[{
            RowBox[{"(", 
             RowBox[{"1", "-", "\[Lambda]"}], ")"}], "*", 
            RowBox[{"(", 
             RowBox[{"1", "-", 
              StyleBox[
               RowBox[{"\[Rho]m", "[", 
                RowBox[{"[", 
                 RowBox[{"jj", "[", 
                  RowBox[{"t", "+", "1"}], "]"}], "]"}], "]"}],
               Background->RGBColor[0.88, 1, 0.88]]}], ")"}], "*", 
            StyleBox[
             RowBox[{
              RowBox[{"m", "[", "t", "]"}], "[", 
              RowBox[{"[", 
               RowBox[{"jj", "[", 
                RowBox[{"t", "+", "1"}], "]"}], "]"}], "]"}],
             Background->RGBColor[0.88, 1, 0.88]]}], "\[IndentingNewLine]", 
           "+", 
           RowBox[{
            RowBox[{"(", 
             RowBox[{"1", "+", "\[Delta]"}], ")"}], "*", 
            RowBox[{"(", 
             RowBox[{"1", "-", "\[Lambda]"}], ")"}], "*", 
            StyleBox[
             RowBox[{"\[Rho]m", "[", 
              RowBox[{"[", 
               RowBox[{"jj", "[", 
                RowBox[{"t", "+", "1"}], "]"}], "]"}], "]"}],
             Background->RGBColor[0.88, 1, 0.88]], "*", 
            StyleBox[
             RowBox[{
              RowBox[{"m", "[", "t", "]"}], "[", 
              RowBox[{"[", 
               RowBox[{"jj", "[", 
                RowBox[{"t", "+", "1"}], "]"}], "]"}], "]"}],
             Background->RGBColor[0.88, 1, 0.88]]}]}]}]}], "}"}]}], "]"}]}], 
    ";", "\[IndentingNewLine]", "\[IndentingNewLine]", 
    RowBox[{"s", "=", 
     RowBox[{"s", "+", 
      RowBox[{
       RowBox[{"Abs", "[", "\[Delta]", "]"}], "*", 
       RowBox[{"(", 
        RowBox[{"1", "-", "\[Lambda]"}], ")"}], "*", 
       RowBox[{"(", 
        RowBox[{
         RowBox[{
          RowBox[{"\[Rho]m", "[", 
           RowBox[{"[", 
            RowBox[{"ii", "[", 
             RowBox[{"t", "+", "1"}], "]"}], "]"}], "]"}], "*", 
          RowBox[{
           RowBox[{"m", "[", "t", "]"}], "[", 
           RowBox[{"[", 
            RowBox[{"ii", "[", 
             RowBox[{"t", "+", "1"}], "]"}], "]"}], "]"}]}], "+", 
         RowBox[{
          RowBox[{"\[Rho]m", "[", 
           RowBox[{"[", 
            RowBox[{"jj", "[", 
             RowBox[{"t", "+", "1"}], "]"}], "]"}], "]"}], "*", 
          RowBox[{
           RowBox[{"m", "[", "t", "]"}], "[", 
           RowBox[{"[", 
            RowBox[{"jj", "[", 
             RowBox[{"t", "+", "1"}], "]"}], "]"}], "]"}]}]}], ")"}]}]}]}]}], 
   ",", "\[IndentingNewLine]", 
   RowBox[{"{", 
    RowBox[{"t", ",", "0", ",", "tmax", ",", "1"}], "}"}]}], "]"}]], "Input",
 CellChangeTimes->{{3.7800085946595144`*^9, 3.7800085995058317`*^9}, {
   3.7800086466358533`*^9, 3.780008752869671*^9}, {3.78000881551169*^9, 
   3.7800088375911036`*^9}, 3.7800089781601343`*^9, {3.7800095355148993`*^9, 
   3.7800095461345778`*^9}, {3.7800096117197914`*^9, 3.7800096240965796`*^9}, 
   3.7800099278460793`*^9, {3.78001000215485*^9, 3.7800100042129827`*^9}, {
   3.7800100480357866`*^9, 3.7800100539731665`*^9}, {3.7800101044584165`*^9, 
   3.78001010503445*^9}, {3.7800101509723997`*^9, 3.78001015141144*^9}, {
   3.780010210373209*^9, 3.7800102265102406`*^9}, {3.7800103844583764`*^9, 
   3.7800104049746933`*^9}, {3.7800104925193186`*^9, 3.780010532337877*^9}, {
   3.7800244829110575`*^9, 3.7800245062105417`*^9}, {3.7800245553727207`*^9, 
   3.7800245715887384`*^9}, {3.780024708821556*^9, 3.780024782599289*^9}, {
   3.780024871610016*^9, 3.780024887663022*^9}, {3.7800252533395042`*^9, 
   3.780025261925048*^9}, {3.7800253759663696`*^9, 3.7800253825047874`*^9}, {
   3.7800255110880375`*^9, 3.7800255930122957`*^9}, 3.78002564542666*^9, 
   3.780025704069417*^9, {3.7800257468681717`*^9, 3.78002576423934*^9}, {
   3.780026021210779*^9, 3.780026111728603*^9}, {3.78002614394765*^9, 
   3.780026172772502*^9}, {3.780026235850548*^9, 3.7800262553888054`*^9}, {
   3.780026352295022*^9, 3.780026372130294*^9}, {3.7800266416235857`*^9, 
   3.780026646778936*^9}, {3.780080060688077*^9, 3.7800801048022165`*^9}, {
   3.780080341396846*^9, 3.780080418170762*^9}, {3.7800804879904966`*^9, 
   3.7800805122348385`*^9}, 3.7800805582679663`*^9, {3.780080607441019*^9, 
   3.7800806116826735`*^9}, {3.7800806598292828`*^9, 3.7800806639041*^9}, {
   3.780081903592387*^9, 3.780081942864641*^9}, {3.7800842552213616`*^9, 
   3.7800843379357023`*^9}, 3.7800845457276692`*^9, {3.7800870399223547`*^9, 
   3.7800870783573074`*^9}, {3.780087119818559*^9, 3.7800871725972133`*^9}, {
   3.7800872103253317`*^9, 3.7800873701888685`*^9}, {3.7800874026190233`*^9, 
   3.780087435714695*^9}, {3.780118244133424*^9, 3.7801182480895014`*^9}, {
   3.780118282736243*^9, 3.7801182930436077`*^9}, {3.780118325620392*^9, 
   3.780118341436812*^9}, {3.7801184001902876`*^9, 3.780118540124941*^9}, {
   3.780118576861269*^9, 3.780118628924619*^9}, {3.7801187638389635`*^9, 
   3.7801187788525305`*^9}, 3.7801188938526344`*^9, {3.7801190805001783`*^9, 
   3.7801190870212817`*^9}, {3.780119123604597*^9, 3.780119133917556*^9}, {
   3.7801191748164186`*^9, 3.7801192515320415`*^9}, {3.7801193032235537`*^9, 
   3.7801193074792757`*^9}, {3.7801195247827225`*^9, 3.780119646372047*^9}, {
   3.780175075680664*^9, 3.7801750772614365`*^9}, {3.78518509079649*^9, 
   3.785185177976348*^9}, 3.785185217353592*^9, {3.7851852748631926`*^9, 
   3.785185453233836*^9}, 3.785185499849393*^9, 3.7851855769339743`*^9, 
   3.7851859205737805`*^9, 3.7852977949625177`*^9, {3.829256270118594*^9, 
   3.829256284072468*^9}, {3.829256469467016*^9, 3.8292564862517776`*^9}, {
   3.829257244838191*^9, 3.82925726084338*^9}, 3.829257343529244*^9, {
   3.8292574257745533`*^9, 3.829257435718065*^9}, 3.829264405024272*^9, {
   3.862698750755167*^9, 3.862698801004299*^9}, {3.8626988449292955`*^9, 
   3.86269889354735*^9}, {3.862698983750249*^9, 3.862698993487916*^9}, {
   3.8626993042574234`*^9, 3.8626993130354433`*^9}, {3.862699356569335*^9, 
   3.862699371322132*^9}, {3.862699426358389*^9, 3.8626994307694516`*^9}, 
   3.8627028130691843`*^9, {3.862709117291133*^9, 3.8627091265087724`*^9}, {
   3.909544894300161*^9, 3.9095449022444096`*^9}, 3.9095452178083744`*^9, 
   3.9095455930815954`*^9, {3.9095456341906223`*^9, 3.909545647148674*^9}, {
   3.909547852471505*^9, 3.909548043579112*^9}, 3.9095482560932183`*^9, {
   3.909548321826562*^9, 3.909548343085166*^9}, 3.9095483975310583`*^9, 
   3.9095829205098886`*^9, {3.909582975319847*^9, 3.9095830187235203`*^9}, 
   3.9095830983278823`*^9, {3.9095831319703035`*^9, 3.909583155241699*^9}, 
   3.909583275193885*^9, {3.9095833640010347`*^9, 3.909583376275532*^9}, {
   3.9095836607153115`*^9, 3.9095836991973624`*^9}, {3.909583748498699*^9, 
   3.9095838082373705`*^9}, {3.909583839846167*^9, 3.9095839198152432`*^9}, {
   3.9095947238206453`*^9, 3.9095947479723606`*^9}, 3.909598944439842*^9},
 CellLabel->"In[13]:=",ExpressionUUID->"d6b2468d-0dfa-4ab2-9a42-ad3b7607d2aa"],

Cell[BoxData["\[IndentingNewLine]"], "Input",
 CellChangeTimes->{3.7853730143868637`*^9},
 CellLabel->"In[14]:=",ExpressionUUID->"7ea592d9-f5fd-45ef-950b-153fa4df4325"],

Cell[CellGroupData[{

Cell[BoxData[
 RowBox[{"Sum", "[", 
  RowBox[{
   RowBox[{
    RowBox[{"m", "[", "1000000", "]"}], "[", 
    RowBox[{"[", 
     RowBox[{"ii", "[", "a", "]"}], "]"}], "]"}], ",", 
   RowBox[{"{", 
    RowBox[{"a", ",", "1", ",", "1000"}], "}"}]}], "]"}]], "Input",
 CellChangeTimes->{{3.862708494620345*^9, 3.8627085128949847`*^9}, 
   3.8627085450134554`*^9, {3.8627085856780796`*^9, 3.862708708854768*^9}, 
   3.862708828042309*^9, {3.862708898069892*^9, 3.862708901752861*^9}},
 CellLabel->"In[15]:=",ExpressionUUID->"9014147d-4258-4f6e-a329-946030c49fba"],

Cell[BoxData["991.6551294790643`"], "Output",
 CellChangeTimes->{{3.8627086100071054`*^9, 3.8627087119741397`*^9}, {
   3.86270881600272*^9, 3.8627088310565305`*^9}, 3.8627089972288218`*^9, 
   3.862709324307078*^9, 3.8627098099904284`*^9, 3.8627653090247436`*^9, 
   3.8627684006618814`*^9, 3.862769246199193*^9, 3.862769349101856*^9, 
   3.8627694011431737`*^9, 3.86276946589546*^9, 3.8627749900557528`*^9, 
   3.909544680983314*^9, 3.9095449901567597`*^9, 3.909545263249338*^9, 
   3.9095486544067087`*^9, 3.9095580932078295`*^9, 3.909583552818113*^9, 
   3.9095842355111866`*^9, 3.909595022808257*^9, 3.9095986554323735`*^9, 
   3.909599195051421*^9},
 CellLabel->"Out[15]=",ExpressionUUID->"bdaae361-5968-47c6-a654-94b69253e299"]
}, Open  ]],

Cell[CellGroupData[{

Cell[BoxData[
 RowBox[{"\[Lambda]", 
  RowBox[{"(*", "\:8caf\:84c4\:7387", "*)"}]}]], "Input",
 CellChangeTimes->{3.8627654586839914`*^9},
 CellLabel->"In[16]:=",ExpressionUUID->"9a650922-4703-4c39-9941-c0c522a10f30"],

Cell[BoxData["0.25`"], "Output",
 CellChangeTimes->{3.862765464121335*^9, 3.8627684006984386`*^9, 
  3.8627692462429733`*^9, 3.86276934914053*^9, 3.862769401184451*^9, 
  3.8627694659338064`*^9, 3.862774990079136*^9, 3.90954468101661*^9, 
  3.909544990177514*^9, 3.9095452632706213`*^9, 3.9095486544303246`*^9, 
  3.90955809323561*^9, 3.9095835528467307`*^9, 3.9095842355391912`*^9, 
  3.909595022846371*^9, 3.9095986554853015`*^9, 3.909599195066057*^9},
 CellLabel->"Out[16]=",ExpressionUUID->"b1cc7de6-b678-4c28-83d5-bb120841c216"]
}, Open  ]],

Cell[CellGroupData[{

Cell[BoxData[
 RowBox[{"\[Delta]w", 
  RowBox[{"(*", "\:640d\:76ca\:7387", "*)"}]}]], "Input",
 CellChangeTimes->{{3.829259405037418*^9, 3.829259421011617*^9}, {
  3.862699840545171*^9, 3.86269984942391*^9}},
 CellLabel->"In[17]:=",ExpressionUUID->"1e15e23a-5b4a-4109-ac38-6ca1dff2d220"],

Cell[BoxData["0.1`"], "Output",
 CellChangeTimes->{
  3.862688404714463*^9, 3.8626990617707105`*^9, 3.862699488513179*^9, {
   3.8626996356230583`*^9, 3.8626996617019215`*^9}, 3.862699863106001*^9, 
   3.8627001425156574`*^9, 3.8627011848213124`*^9, 3.862708343301272*^9, 
   3.8627088160277667`*^9, 3.8627089972526846`*^9, 3.8627093243256717`*^9, 
   3.86270981001103*^9, 3.8627653090594053`*^9, 3.8627684007344866`*^9, 
   3.862769246280056*^9, 3.8627693491820755`*^9, 3.8627694012209044`*^9, 
   3.8627694659768744`*^9, 3.8627749901046257`*^9, 3.9095446810565357`*^9, 
   3.9095449901974773`*^9, 3.9095452632950735`*^9, 3.909548654485364*^9, 
   3.9095580932674885`*^9, 3.909583552872669*^9, 3.909584235565191*^9, 
   3.9095950228834105`*^9, 3.9095986555341673`*^9, 3.9095991950798745`*^9},
 CellLabel->"Out[17]=",ExpressionUUID->"1b5b6147-efc1-46d1-b207-40b3c10a4d9d"]
}, Open  ]],

Cell[CellGroupData[{

Cell[BoxData[
 RowBox[{"s", 
  RowBox[{"(*", "\:5bcc\:306e\:7dcf\:4ea4\:63db\:91cf", "*)"}]}]], "Input",
 CellChangeTimes->{3.8292573910131683`*^9, 3.829259212159172*^9, 
  3.8292644164732213`*^9},
 CellLabel->"In[18]:=",ExpressionUUID->"5ab12ac4-c61c-4513-87a3-4331c8f5d1c3"],

Cell[BoxData["44186.87416494046`"], "Output",
 CellChangeTimes->{
  3.829257394844062*^9, 3.829257444153747*^9, {3.82925753317597*^9, 
   3.8292575600337543`*^9}, 3.829257663952458*^9, 3.8292588793870697`*^9, {
   3.8292589189311037`*^9, 3.829258940376177*^9}, {3.8292590048161774`*^9, 
   3.8292590262201867`*^9}, 3.829259098384144*^9, {3.8292593236350927`*^9, 
   3.8292593425364914`*^9}, 3.8292594290933576`*^9, {3.8292597893066864`*^9, 
   3.8292598132093496`*^9}, 3.829260608033442*^9, 3.8292628769895077`*^9, {
   3.8292629166891627`*^9, 3.829263001250636*^9}, 3.8292646437569504`*^9, 
   3.829264824593535*^9, 3.8292648798235617`*^9, 3.829264930035219*^9, 
   3.82926497818123*^9, 3.8292650371446037`*^9, 3.8292652067023125`*^9, 
   3.829265252371459*^9, 3.8292653038242455`*^9, 3.8292653540973644`*^9, 
   3.8292654171539745`*^9, 3.829265487156184*^9, 3.829265533154333*^9, 
   3.8292655905489173`*^9, 3.8292656325472126`*^9, {3.8292656817930765`*^9, 
   3.829265704776343*^9}, 3.8292657683675747`*^9, 3.829265810475027*^9, 
   3.829265860388054*^9, 3.8292659129160595`*^9, 3.8292659836953616`*^9, 
   3.829266667181691*^9, 3.8292667392315445`*^9, 3.8292668476600037`*^9, 
   3.829266898554608*^9, 3.8292669529602556`*^9, 3.8292722468783755`*^9, 
   3.829272397287712*^9, 3.8292724742023277`*^9, 3.8292725191285534`*^9, 
   3.8292725692454057`*^9, 3.829272609015325*^9, 3.829272648708357*^9, 
   3.8292727017208834`*^9, 3.829272778187894*^9, 3.8292728187684765`*^9, 
   3.829272854817145*^9, 3.829272893661375*^9, 3.8292729559488387`*^9, 
   3.8292729960918818`*^9, 3.8292730332841*^9, 3.829273069296355*^9, 
   3.829273107748805*^9, 3.829273182835079*^9, 3.829273225097966*^9, 
   3.8292732603926735`*^9, 3.8292732998124824`*^9, 3.8292733362427626`*^9, 
   3.8292733772996655`*^9, 3.829273421170327*^9, 3.8292734572387037`*^9, 
   3.8292734940703983`*^9, 3.829273533418684*^9, 3.8292761200361547`*^9, 
   3.829278509986634*^9, 3.862688404755149*^9, 3.8626990618053203`*^9, 
   3.8626994885972824`*^9, {3.862699635682041*^9, 3.862699661757978*^9}, 
   3.862699863168541*^9, 3.8627001425863523`*^9, 3.862701184911262*^9, 
   3.8627083433292866`*^9, 3.8627088160524435`*^9, 3.8627089972768984`*^9, 
   3.8627093243472023`*^9, 3.862709810028989*^9, 3.862765309085347*^9, 
   3.8627684007711425`*^9, 3.862769246327942*^9, 3.8627693492201605`*^9, 
   3.8627694012588015`*^9, 3.8627694660182343`*^9, 3.8627749901261916`*^9, 
   3.9095446810965023`*^9, 3.909544990222395*^9, 3.909545263320654*^9, 
   3.909548654526228*^9, 3.9095580932974725`*^9, 3.909583552902665*^9, 
   3.9095842355911036`*^9, 3.909595022921367*^9, 3.909598655584339*^9, 
   3.9095991950925884`*^9},
 CellLabel->"Out[18]=",ExpressionUUID->"4171c156-d70f-4b22-8e32-b053ffed11a5"]
}, Open  ]],

Cell[BoxData["\[IndentingNewLine]"], "Input",
 CellChangeTimes->{3.862708743838519*^9},
 CellLabel->"In[19]:=",ExpressionUUID->"177ac385-d22d-4bb9-b161-3cb5e2e9d407"],

Cell[CellGroupData[{

Cell[BoxData[
 RowBox[{
  RowBox[{"g1", "=", 
   RowBox[{"Sort", "[", 
    RowBox[{"m", "[", "1000", "]"}], "]"}]}], ";", 
  RowBox[{"gini1", "=", 
   RowBox[{
    FractionBox[
     RowBox[{"2", "*", 
      RowBox[{"Sum", "[", 
       RowBox[{
        RowBox[{"i", "*", 
         RowBox[{"g1", "[", 
          RowBox[{"[", "i", "]"}], "]"}]}], ",", 
        RowBox[{"{", 
         RowBox[{"i", ",", "1", ",", "n"}], "}"}]}], "]"}]}], 
     RowBox[{"n", "*", 
      RowBox[{"Sum", "[", 
       RowBox[{
        RowBox[{"g1", "[", 
         RowBox[{"[", "i", "]"}], "]"}], ",", 
        RowBox[{"{", 
         RowBox[{"i", ",", "1", ",", "n"}], "}"}]}], "]"}]}]], "-", 
    FractionBox[
     RowBox[{"n", "+", "1"}], "n"]}]}]}]], "Input",
 CellChangeTimes->{{3.7802801035698304`*^9, 3.780280104672882*^9}, {
  3.7802809884300804`*^9, 3.7802809901494427`*^9}, {3.780281064883213*^9, 
  3.780281066169772*^9}, {3.7853730878863125`*^9, 3.7853731096620417`*^9}, {
  3.785373528087453*^9, 3.7853735359096875`*^9}},
 CellLabel->"In[20]:=",ExpressionUUID->"8ca29d35-2d33-46ce-a69f-8b7dcb14b999"],

Cell[BoxData["0.021571714714333057`"], "Output",
 CellChangeTimes->{3.8627749901706986`*^9, 3.9095446811486173`*^9, 
  3.9095449902581396`*^9, 3.9095452633666525`*^9, 3.9095486545874033`*^9, 
  3.909558093347864*^9, 3.9095835529480677`*^9, 3.9095842356360364`*^9, 
  3.9095950229946413`*^9, 3.909598655679349*^9, 3.909599195114517*^9},
 CellLabel->"Out[20]=",ExpressionUUID->"dc628689-9cdd-421c-a511-344d77c2ae6a"]
}, Open  ]],

Cell[CellGroupData[{

Cell[BoxData[
 RowBox[{
  RowBox[{"g2", "=", 
   RowBox[{"Sort", "[", 
    RowBox[{"m", "[", "3000", "]"}], "]"}]}], ";", 
  RowBox[{"gini2", "=", 
   RowBox[{
    FractionBox[
     RowBox[{"2", "*", 
      RowBox[{"Sum", "[", 
       RowBox[{
        RowBox[{"i", "*", 
         RowBox[{"g2", "[", 
          RowBox[{"[", "i", "]"}], "]"}]}], ",", 
        RowBox[{"{", 
         RowBox[{"i", ",", "1", ",", "n"}], "}"}]}], "]"}]}], 
     RowBox[{"n", "*", 
      RowBox[{"Sum", "[", 
       RowBox[{
        RowBox[{"g2", "[", 
         RowBox[{"[", "i", "]"}], "]"}], ",", 
        RowBox[{"{", 
         RowBox[{"i", ",", "1", ",", "n"}], "}"}]}], "]"}]}]], "-", 
    FractionBox[
     RowBox[{"n", "+", "1"}], "n"]}]}]}]], "Input",
 CellChangeTimes->{{3.7802801035698304`*^9, 3.780280104672882*^9}, {
  3.7802809884300804`*^9, 3.7802809901494427`*^9}, {3.780281064883213*^9, 
  3.780281066169772*^9}, {3.7853730878863125`*^9, 3.7853731096620417`*^9}, {
  3.785373154030054*^9, 3.7853731614469023`*^9}, {3.785373553194852*^9, 
  3.785373553700032*^9}},
 CellLabel->"In[21]:=",ExpressionUUID->"40d87712-60d0-4079-ac36-9ba6a8b5ddfb"],

Cell[BoxData["0.03676445180254384`"], "Output",
 CellChangeTimes->{3.862774990192828*^9, 3.9095446811728344`*^9, 
  3.909544990279535*^9, 3.9095452633902903`*^9, 3.9095486546211214`*^9, 
  3.9095580933768406`*^9, 3.9095835529730415`*^9, 3.909584235661018*^9, 
  3.909595023034334*^9, 3.909598655731056*^9, 3.90959919512955*^9},
 CellLabel->"Out[21]=",ExpressionUUID->"8500c1cd-1d4e-43e0-937f-59c2acfc8b08"]
}, Open  ]],

Cell[CellGroupData[{

Cell[BoxData[
 RowBox[{
  RowBox[{"g3", "=", 
   RowBox[{"Sort", "[", 
    RowBox[{"m", "[", "10000", "]"}], "]"}]}], ";", 
  RowBox[{"gini3", "=", 
   RowBox[{
    FractionBox[
     RowBox[{"2", "*", 
      RowBox[{"Sum", "[", 
       RowBox[{
        RowBox[{"i", "*", 
         RowBox[{"g3", "[", 
          RowBox[{"[", "i", "]"}], "]"}]}], ",", 
        RowBox[{"{", 
         RowBox[{"i", ",", "1", ",", "n"}], "}"}]}], "]"}]}], 
     RowBox[{"n", "*", 
      RowBox[{"Sum", "[", 
       RowBox[{
        RowBox[{"g3", "[", 
         RowBox[{"[", "i", "]"}], "]"}], ",", 
        RowBox[{"{", 
         RowBox[{"i", ",", "1", ",", "n"}], "}"}]}], "]"}]}]], "-", 
    FractionBox[
     RowBox[{"n", "+", "1"}], "n"]}]}]}]], "Input",
 CellChangeTimes->{{3.7802801035698304`*^9, 3.780280104672882*^9}, {
  3.7802809884300804`*^9, 3.7802809901494427`*^9}, {3.780281064883213*^9, 
  3.780281066169772*^9}, {3.7853730878863125`*^9, 3.7853731096620417`*^9}, {
  3.785373154030054*^9, 3.7853731614469023`*^9}, {3.7853732068181877`*^9, 
  3.7853732132103386`*^9}, {3.7853735701632705`*^9, 3.785373570749255*^9}},
 CellLabel->"In[22]:=",ExpressionUUID->"56a2a6c2-431a-4b0a-aff9-14dd2583fbb9"],

Cell[BoxData["0.06390512546241256`"], "Output",
 CellChangeTimes->{3.862774990214757*^9, 3.9095446811983323`*^9, 
  3.909544990305464*^9, 3.909545263414301*^9, 3.909548654663884*^9, 
  3.9095580934067464`*^9, 3.909583552998779*^9, 3.9095842356870594`*^9, 
  3.909595023080472*^9, 3.9095986557815714`*^9, 3.909599195144511*^9},
 CellLabel->"Out[22]=",ExpressionUUID->"1cea3914-758c-4656-a1ec-c089d360678b"]
}, Open  ]],

Cell[CellGroupData[{

Cell[BoxData[
 RowBox[{
  RowBox[{"g4", "=", 
   RowBox[{"Sort", "[", 
    RowBox[{"m", "[", "30000", "]"}], "]"}]}], ";", 
  RowBox[{"gini4", "=", 
   RowBox[{
    FractionBox[
     RowBox[{"2", "*", 
      RowBox[{"Sum", "[", 
       RowBox[{
        RowBox[{"i", "*", 
         RowBox[{"g4", "[", 
          RowBox[{"[", "i", "]"}], "]"}]}], ",", 
        RowBox[{"{", 
         RowBox[{"i", ",", "1", ",", "n"}], "}"}]}], "]"}]}], 
     RowBox[{"n", "*", 
      RowBox[{"Sum", "[", 
       RowBox[{
        RowBox[{"g4", "[", 
         RowBox[{"[", "i", "]"}], "]"}], ",", 
        RowBox[{"{", 
         RowBox[{"i", ",", "1", ",", "n"}], "}"}]}], "]"}]}]], "-", 
    FractionBox[
     RowBox[{"n", "+", "1"}], "n"]}]}]}]], "Input",
 CellChangeTimes->{{3.7802801035698304`*^9, 3.780280104672882*^9}, {
  3.7802809884300804`*^9, 3.7802809901494427`*^9}, {3.780281064883213*^9, 
  3.780281066169772*^9}, {3.7853730878863125`*^9, 3.7853731096620417`*^9}, {
  3.785373154030054*^9, 3.7853731614469023`*^9}, {3.7853732068181877`*^9, 
  3.7853732527504587`*^9}, {3.785373587250988*^9, 3.7853735877235136`*^9}},
 CellLabel->"In[23]:=",ExpressionUUID->"ab05abed-520e-4434-8438-75cf6d546cad"],

Cell[BoxData["0.08419522882813535`"], "Output",
 CellChangeTimes->{3.862774990238903*^9, 3.9095446812285986`*^9, 
  3.909544990325409*^9, 3.9095452634403324`*^9, 3.909548654715201*^9, 
  3.909558093436737*^9, 3.90958355302275*^9, 3.9095842357120075`*^9, 
  3.90959502312271*^9, 3.909598655829101*^9, 3.9095991951594715`*^9},
 CellLabel->"Out[23]=",ExpressionUUID->"bfcab930-dbd5-4bd4-a787-b91fbd1e6e5a"]
}, Open  ]],

Cell[CellGroupData[{

Cell[BoxData[
 RowBox[{
  RowBox[{"g5", "=", 
   RowBox[{"Sort", "[", 
    RowBox[{"m", "[", "100000", "]"}], "]"}]}], ";", 
  RowBox[{"gini5", "=", 
   RowBox[{
    FractionBox[
     RowBox[{"2", "*", 
      RowBox[{"Sum", "[", 
       RowBox[{
        RowBox[{"i", "*", 
         RowBox[{"g5", "[", 
          RowBox[{"[", "i", "]"}], "]"}]}], ",", 
        RowBox[{"{", 
         RowBox[{"i", ",", "1", ",", "n"}], "}"}]}], "]"}]}], 
     RowBox[{"n", "*", 
      RowBox[{"Sum", "[", 
       RowBox[{
        RowBox[{"g5", "[", 
         RowBox[{"[", "i", "]"}], "]"}], ",", 
        RowBox[{"{", 
         RowBox[{"i", ",", "1", ",", "n"}], "}"}]}], "]"}]}]], "-", 
    FractionBox[
     RowBox[{"n", "+", "1"}], "n"]}]}]}]], "Input",
 CellChangeTimes->{{3.7802801035698304`*^9, 3.780280104672882*^9}, {
  3.7802809884300804`*^9, 3.7802809901494427`*^9}, {3.780281064883213*^9, 
  3.780281066169772*^9}, {3.7853730878863125`*^9, 3.7853731096620417`*^9}, {
  3.785373154030054*^9, 3.7853731614469023`*^9}, {3.7853732068181877`*^9, 
  3.785373274460041*^9}, {3.785373603074888*^9, 3.7853736036417737`*^9}, {
  3.7853736637180986`*^9, 3.785373667876901*^9}},
 CellLabel->"In[24]:=",ExpressionUUID->"5c7cb72b-dd3c-4bf0-9863-afe0935fb6a4"],

Cell[BoxData["0.09393809584724622`"], "Output",
 CellChangeTimes->{3.862774990264343*^9, 3.9095446812555428`*^9, 
  3.909544990345398*^9, 3.909545263465433*^9, 3.909548654745783*^9, 
  3.9095580934662514`*^9, 3.909583553054484*^9, 3.9095842357372494`*^9, 
  3.9095950231572237`*^9, 3.9095986558771105`*^9, 3.9095991951734333`*^9},
 CellLabel->"Out[24]=",ExpressionUUID->"ab580a02-fd5f-4b02-9f7c-22bc810f8d2a"]
}, Open  ]],

Cell[CellGroupData[{

Cell[BoxData[
 RowBox[{
  RowBox[{"g6", "=", 
   RowBox[{"Sort", "[", 
    RowBox[{"m", "[", "300000", "]"}], "]"}]}], ";", 
  RowBox[{"gini6", "=", 
   RowBox[{
    FractionBox[
     RowBox[{"2", "*", 
      RowBox[{"Sum", "[", 
       RowBox[{
        RowBox[{"i", "*", 
         RowBox[{"g6", "[", 
          RowBox[{"[", "i", "]"}], "]"}]}], ",", 
        RowBox[{"{", 
         RowBox[{"i", ",", "1", ",", "n"}], "}"}]}], "]"}]}], 
     RowBox[{"n", "*", 
      RowBox[{"Sum", "[", 
       RowBox[{
        RowBox[{"g6", "[", 
         RowBox[{"[", "i", "]"}], "]"}], ",", 
        RowBox[{"{", 
         RowBox[{"i", ",", "1", ",", "n"}], "}"}]}], "]"}]}]], "-", 
    FractionBox[
     RowBox[{"n", "+", "1"}], "n"]}]}]}]], "Input",
 CellChangeTimes->{{3.7802801035698304`*^9, 3.780280104672882*^9}, {
  3.7802809884300804`*^9, 3.7802809901494427`*^9}, {3.780281064883213*^9, 
  3.780281066169772*^9}, {3.7853730878863125`*^9, 3.7853731096620417`*^9}, {
  3.785373154030054*^9, 3.7853731614469023`*^9}, {3.7853732068181877`*^9, 
  3.785373301117131*^9}, {3.7853736219347477`*^9, 3.785373622442325*^9}},
 CellLabel->"In[25]:=",ExpressionUUID->"cf4933d7-be10-4d3a-bea6-da8304c21759"],

Cell[BoxData["0.09449003836830117`"], "Output",
 CellChangeTimes->{3.862774990288166*^9, 3.9095446812934427`*^9, 
  3.909544990363496*^9, 3.9095452634913435`*^9, 3.9095486547786307`*^9, 
  3.9095580934965677`*^9, 3.909583553081029*^9, 3.909584235762253*^9, 
  3.909595023192691*^9, 3.909598655925758*^9, 3.909599195187397*^9},
 CellLabel->"Out[25]=",ExpressionUUID->"dc7cbe10-b94d-45a2-bef8-f0bb7030954a"]
}, Open  ]],

Cell[CellGroupData[{

Cell[BoxData[
 RowBox[{
  RowBox[{"g7", "=", 
   RowBox[{"Sort", "[", 
    RowBox[{"m", "[", "1000000", "]"}], "]"}]}], ";", 
  RowBox[{"gini7", "=", 
   RowBox[{
    FractionBox[
     RowBox[{"2", "*", 
      RowBox[{"Sum", "[", 
       RowBox[{
        RowBox[{"i", "*", 
         RowBox[{"g7", "[", 
          RowBox[{"[", "i", "]"}], "]"}]}], ",", 
        RowBox[{"{", 
         RowBox[{"i", ",", "1", ",", "n"}], "}"}]}], "]"}]}], 
     RowBox[{"n", "*", 
      RowBox[{"Sum", "[", 
       RowBox[{
        RowBox[{"g7", "[", 
         RowBox[{"[", "i", "]"}], "]"}], ",", 
        RowBox[{"{", 
         RowBox[{"i", ",", "1", ",", "n"}], "}"}]}], "]"}]}]], "-", 
    FractionBox[
     RowBox[{"n", "+", "1"}], "n"]}]}]}]], "Input",
 CellChangeTimes->{{3.7802801035698304`*^9, 3.780280104672882*^9}, {
  3.7802809884300804`*^9, 3.7802809901494427`*^9}, {3.780281064883213*^9, 
  3.780281066169772*^9}, {3.7853730878863125`*^9, 3.7853731096620417`*^9}, {
  3.785373154030054*^9, 3.7853731614469023`*^9}, {3.7853732068181877`*^9, 
  3.785373358286265*^9}, {3.7853736385317*^9, 3.7853736390413427`*^9}},
 CellLabel->"In[26]:=",ExpressionUUID->"419e6e89-1908-4fbd-8c0d-f85a59841bb1"],

Cell[BoxData["0.0917678687476633`"], "Output",
 CellChangeTimes->{3.8627749903220205`*^9, 3.9095446813307223`*^9, 
  3.9095449903865175`*^9, 3.909545263515444*^9, 3.909548654812274*^9, 
  3.9095580935266323`*^9, 3.90958355310802*^9, 3.909584235787466*^9, 
  3.9095950232331457`*^9, 3.909598655976545*^9, 3.9095991952012396`*^9},
 CellLabel->"Out[26]=",ExpressionUUID->"96b54c62-04b6-421b-8620-23c5d96f085e"]
}, Open  ]],

Cell[CellGroupData[{

Cell[BoxData[
 RowBox[{"ginidata", "=", 
  RowBox[{"{", 
   RowBox[{
   "gini1", ",", "gini2", ",", "gini3", ",", "gini4", ",", "gini5", ",", 
    "gini6", ",", "gini7"}], "}"}]}]], "Input",
 CellChangeTimes->{{3.909545358227146*^9, 3.909545390805354*^9}, {
  3.909545422591012*^9, 3.9095454498691425`*^9}},
 CellLabel->"In[27]:=",ExpressionUUID->"ddd87574-e35e-4ae9-85a9-57deae2a4857"],

Cell[BoxData[
 RowBox[{"{", 
  RowBox[{
  "0.021571714714333057`", ",", "0.03676445180254384`", ",", 
   "0.06390512546241256`", ",", "0.08419522882813535`", ",", 
   "0.09393809584724622`", ",", "0.09449003836830117`", ",", 
   "0.0917678687476633`"}], "}"}]], "Output",
 CellChangeTimes->{3.9095454534275503`*^9, 3.9095486548432264`*^9, 
  3.90955809355667*^9, 3.9095835531340094`*^9, 3.9095842358131957`*^9, 
  3.909595023275263*^9, 3.9095986560273542`*^9, 3.909599195216304*^9},
 CellLabel->"Out[27]=",ExpressionUUID->"a86f3b60-f960-45f6-8d81-8b0fb0df6c3c"]
}, Open  ]],

Cell[BoxData["\[IndentingNewLine]"], "Input",
 CellChangeTimes->{3.829255840555195*^9},
 CellLabel->"In[28]:=",ExpressionUUID->"3b56a338-7892-4135-8242-ed0b6b793f1d"],

Cell[CellGroupData[{

Cell[BoxData[
 RowBox[{"Histogram", "[", 
  RowBox[{
   RowBox[{"{", 
    RowBox[{
     RowBox[{"m", "[", "10000", "]"}], ",", 
     RowBox[{"m", "[", "100000", "]"}], ",", 
     RowBox[{"m", "[", "1000000", "]"}]}], "}"}], ",", 
   RowBox[{"{", 
    RowBox[{"0", ",", "3", ",", "0.1"}], "}"}], ",", 
   RowBox[{"ChartStyle", "\[Rule]", "\"\<BlueGreenYellow\>\""}], ",", 
   RowBox[{"LabelStyle", "\[Rule]", "Black"}], ",", 
   RowBox[{"LabelStyle", "\[Rule]", 
    RowBox[{"(", 
     RowBox[{"FontFamily", "\[Rule]", "\"\<Arial\>\""}], ")"}]}], ",", 
   RowBox[{"LabelStyle", "\[Rule]", 
    RowBox[{"(", 
     RowBox[{"FontSize", "\[Rule]", "16"}], ")"}]}], ",", 
   RowBox[{"AxesStyle", "\[Rule]", 
    RowBox[{"Directive", "[", "16", "]"}]}], ",", 
   RowBox[{"TicksStyle", "\[Rule]", 
    RowBox[{"Directive", "[", "16", "]"}]}], ",", 
   RowBox[{"ChartBaseStyle", "\[Rule]", 
    RowBox[{"Opacity", "[", "0.6", "]"}]}]}], "]"}]], "Input",
 CellChangeTimes->{{3.7851972581532784`*^9, 3.7851972859206085`*^9}, {
   3.7851973370882297`*^9, 3.7851973888868103`*^9}, {3.7851974189082794`*^9, 
   3.7851974369539957`*^9}, {3.7851974774425354`*^9, 3.785197479831825*^9}, 
   3.785197657963996*^9, {3.7851977356010046`*^9, 3.7851977388123884`*^9}, {
   3.785197794042511*^9, 3.785197794193104*^9}, 3.78519784129558*^9, {
   3.785197916782298*^9, 3.785197928746105*^9}, {3.78519796592945*^9, 
   3.785197989953359*^9}, 3.785198050542241*^9, {3.7851980968331685`*^9, 
   3.7851981127353177`*^9}, {3.785198202351659*^9, 3.785198217474247*^9}, {
   3.7851982578170776`*^9, 3.785198284680193*^9}, 3.785198387118868*^9, 
   3.785198463652452*^9, {3.7851991331182547`*^9, 3.7851991763055644`*^9}, 
   3.7851992288439894`*^9, 3.785199604249509*^9, {3.7852036902809763`*^9, 
   3.7852036925194254`*^9}, {3.785301504328125*^9, 3.7853015285002413`*^9}, {
   3.785301702501954*^9, 3.7853017286115613`*^9}, {3.7853022237409315`*^9, 
   3.7853022259753475`*^9}, {3.7853024475865316`*^9, 3.7853024606647644`*^9}, 
   3.7853026758226805`*^9, {3.7853027664795885`*^9, 3.7853028064799633`*^9}, 
   3.785303160556115*^9, {3.785303208806409*^9, 3.7853032345253286`*^9}, {
   3.785303345666608*^9, 3.7853033460728483`*^9}, 3.7853034783480544`*^9, {
   3.7853035334421206`*^9, 3.785303545192299*^9}, {3.7853485779466553`*^9, 
   3.785348581759181*^9}, {3.7853486408999376`*^9, 3.7853486586187325`*^9}, {
   3.785348865881359*^9, 3.7853488926261544`*^9}, {3.785349039735736*^9, 
   3.7853490530795255`*^9}, {3.785349276579877*^9, 3.7853493138924417`*^9}, {
   3.7853493813144193`*^9, 3.7853493844081936`*^9}, 3.7853498221754026`*^9, {
   3.785350144520031*^9, 3.7853501587298813`*^9}, {3.7853570076081676`*^9, 
   3.785357016576932*^9}, {3.828120607479864*^9, 3.8281206465429726`*^9}, {
   3.8281491694035606`*^9, 3.828149179377794*^9}, {3.8281492713437557`*^9, 
   3.8281492794306235`*^9}, {3.8292560353846846`*^9, 
   3.8292560724107056`*^9}, {3.8627001297132387`*^9, 3.862700134361968*^9}, 
   3.862701193819125*^9, {3.86270123738558*^9, 3.8627012406797204`*^9}, {
   3.862702120504671*^9, 3.862702141798704*^9}, {3.862702333016507*^9, 
   3.8627023447055864`*^9}, 3.8627087943294725`*^9, {3.862708909265231*^9, 
   3.862708912818215*^9}, 3.862709061631588*^9, {3.862709396910389*^9, 
   3.8627094058229623`*^9}, {3.8627692536596165`*^9, 
   3.8627692647392616`*^9}, {3.9095450701416473`*^9, 3.9095450814969416`*^9}, 
   3.909545304401116*^9, {3.9095580078889227`*^9, 3.9095580124848075`*^9}},
 CellLabel->"In[29]:=",ExpressionUUID->"a8a11302-60fa-4f29-bd12-4c44f3321f5e"],

Cell[BoxData[
 GraphicsBox[{
   {RGBColor[0.987148, 0.8073604000000001, 0.49470040000000004`], Opacity[
    0.6], EdgeForm[{Opacity[0.476], Thickness[Small]}], {{}, 
     {RGBColor[0.122103, 0.00901808, 0.39826], Opacity[0.6], EdgeForm[{
      Opacity[0.476], Thickness[Small]}], 
      RectangleBox[{0.6000000000000001, 0.}, {0.7000000000000001, 2},
       RoundingRadius->0], RectangleBox[{0.7000000000000001, 0.}, {0.8, 39},
       RoundingRadius->0], RectangleBox[{0.8, 0.}, {0.9, 157},
       RoundingRadius->0], RectangleBox[{0.9, 0.}, {1., 344},
       RoundingRadius->0], RectangleBox[{1., 0.}, {1.1, 314},
       RoundingRadius->0], RectangleBox[{1.1, 0.}, {1.2000000000000002, 100},
       RoundingRadius->0], RectangleBox[{1.2000000000000002, 0.}, {1.3, 34},
       RoundingRadius->0], RectangleBox[{1.3, 0.}, {1.4000000000000001, 5},
       RoundingRadius->0], RectangleBox[{1.4000000000000001, 0.}, {1.5, 3},
       RoundingRadius->0], RectangleBox[{1.5, 0.}, {1.6, 2},
       RoundingRadius->0]}, {}, {}}, {{}, 
     {RGBColor[0.175507, 0.652273, 0.528496], Opacity[0.6], EdgeForm[{Opacity[
      0.476], Thickness[Small]}], RectangleBox[{0.6000000000000001, 0.}, {0.7000000000000001, 24},
       RoundingRadius->0], RectangleBox[{0.7000000000000001, 0.}, {0.8, 73},
       RoundingRadius->0], RectangleBox[{0.8, 0.}, {0.9, 194},
       RoundingRadius->0], RectangleBox[{0.9, 0.}, {1., 261},
       RoundingRadius->0], RectangleBox[{1., 0.}, {1.1, 224},
       RoundingRadius->0], RectangleBox[{1.1, 0.}, {1.2000000000000002, 114},
       RoundingRadius->0], RectangleBox[{1.2000000000000002, 0.}, {1.3, 53},
       RoundingRadius->0], RectangleBox[{1.3, 0.}, {1.4000000000000001, 32},
       RoundingRadius->0], RectangleBox[{1.4000000000000001, 0.}, {1.5, 14},
       RoundingRadius->0], RectangleBox[{1.5, 0.}, {1.6, 7},
       RoundingRadius->0], RectangleBox[{1.6, 0.}, {1.7000000000000002, 2},
       RoundingRadius->0], RectangleBox[{1.7000000000000002, 0.}, {1.8, 2},
       RoundingRadius->0]}, {}, {}}, {{}, 
     {RGBColor[0.914809, 0.897673, 0.350652], Opacity[0.6], EdgeForm[{Opacity[
      0.476], Thickness[Small]}], RectangleBox[{0.5, 0.}, {0.6000000000000001, 6},
       RoundingRadius->0], RectangleBox[{0.6000000000000001, 0.}, {0.7000000000000001, 21},
       RoundingRadius->0], RectangleBox[{0.7000000000000001, 0.}, {0.8, 83},
       RoundingRadius->0], RectangleBox[{0.8, 0.}, {0.9, 179},
       RoundingRadius->0], RectangleBox[{0.9, 0.}, {1., 299},
       RoundingRadius->0], RectangleBox[{1., 0.}, {1.1, 201},
       RoundingRadius->0], RectangleBox[{1.1, 0.}, {1.2000000000000002, 113},
       RoundingRadius->0], RectangleBox[{1.2000000000000002, 0.}, {1.3, 62},
       RoundingRadius->0], RectangleBox[{1.3, 0.}, {1.4000000000000001, 24},
       RoundingRadius->0], RectangleBox[{1.4000000000000001, 0.}, {1.5, 4},
       RoundingRadius->0], RectangleBox[{1.5, 0.}, {1.6, 3},
       RoundingRadius->0], RectangleBox[{1.6, 0.}, {1.7000000000000002, 3},
       RoundingRadius->0], RectangleBox[{1.8, 0.}, {1.9000000000000001, 2},
       RoundingRadius->
        0]}, {}, {}}}, {{{{}, {}, {}, {}, {}, {}, {}, {}, {}, {}}, {}}, {{{}, \
{}, {}, {}, {}, {}, {}, {}, {}, {}, {}, {}}, {}}, {{{}, {}, {}, {}, {}, {}, \
{}, {}, {}, {}, {}, {}, {}}, {}}}},
  AspectRatio->NCache[GoldenRatio^(-1), 0.6180339887498948],
  Axes->{True, True},
  AxesLabel->{None, None},
  AxesOrigin->{-0.06, 0.},
  AxesStyle->Directive[16],
  FrameLabel->{{None, None}, {None, None}},
  FrameTicks->{{Automatic, Automatic}, {Automatic, Automatic}},
  GridLines->{None, None},
  GridLinesStyle->Directive[
    GrayLevel[0.5, 0.4]],
  LabelStyle->GrayLevel[0],
  PlotRange->{{0., 3.}, {All, All}},
  PlotRangePadding->{{
     Scaled[0.02], 
     Scaled[0.02]}, {
     Scaled[0.02], 
     Scaled[0.05]}},
  Ticks->{Automatic, Automatic},
  TicksStyle->Directive[16]]], "Output",
 CellChangeTimes->{3.9095446819844775`*^9, 3.9095449905297403`*^9, 
  3.909545084733418*^9, 3.909545263656417*^9, 3.9095453074038067`*^9, 
  3.9095486550304747`*^9, 3.909558093749264*^9, 3.9095835533416862`*^9, 
  3.909584235965005*^9, 3.9095950236111135`*^9, 3.9095986563563166`*^9, 
  3.9095991956774836`*^9},
 CellLabel->"Out[29]=",ExpressionUUID->"5a0b8f0c-b5c2-4f59-bd97-13518bff03fd"]
}, Open  ]],

Cell[BoxData["\[IndentingNewLine]"], "Input",
 CellChangeTimes->{3.9095580207687516`*^9},
 CellLabel->"In[30]:=",ExpressionUUID->"e5950b4d-98ac-44c0-84c0-0dfe8412a475"],

Cell[CellGroupData[{

Cell[BoxData[
 RowBox[{"ListPlot", "[", 
  RowBox[{
   RowBox[{"m", "[", "1000000", "]"}], ",", 
   RowBox[{"PlotRange", "\[Rule]", 
    RowBox[{"{", 
     RowBox[{"0", ",", "4"}], "}"}]}], ",", 
   RowBox[{"PlotStyle", "\[Rule]", 
    RowBox[{"PointSize", "[", "0.01", "]"}]}], ",", 
   RowBox[{"LabelStyle", "\[Rule]", "Black"}], ",", 
   RowBox[{"LabelStyle", "\[Rule]", 
    RowBox[{"(", 
     RowBox[{"FontFamily", "\[Rule]", "\"\<Arial\>\""}], ")"}]}], ",", 
   RowBox[{"LabelStyle", "\[Rule]", 
    RowBox[{"(", 
     RowBox[{"FontSize", "\[Rule]", "16"}], ")"}]}], ",", 
   RowBox[{"AxesStyle", "\[Rule]", 
    RowBox[{"Directive", "[", "16", "]"}]}], ",", 
   RowBox[{"TicksStyle", "\[Rule]", 
    RowBox[{"Directive", "[", "16", "]"}]}]}], "]"}]], "Input",
 CellChangeTimes->{{3.9095574446774635`*^9, 3.9095574729059744`*^9}, {
   3.909557505112859*^9, 3.9095575057797375`*^9}, 3.9095577552541437`*^9, {
   3.9095577931137953`*^9, 3.9095578177411203`*^9}, 3.9095579272047377`*^9, 
   3.9095583171139846`*^9, {3.9095618341063166`*^9, 3.909561854501543*^9}, {
   3.9095922717179823`*^9, 3.9095922973560467`*^9}, 3.909592392659284*^9, {
   3.909592503997241*^9, 3.909592527853051*^9}},
 CellLabel->"In[31]:=",ExpressionUUID->"e85bdd3f-0e0f-41d3-80ac-398f68ef0160"],

Cell[BoxData[
 GraphicsBox[{{}, {{}, 
    {RGBColor[0.368417, 0.506779, 0.709798], PointSize[0.01], 
     AbsoluteThickness[1.6], PointBox[CompressedData["
1:eJw9e3dczt/7f5kZUSSRUSJJKitF9ERImlRauJva2nvczfuu7oYdShGJd4hC
KpWdhBBSRkjSkpCU8u33+J3r4x+P03mdc67rel77nFvWds9Wh2FCQkItw4WE
/t////9fl1Y+X1yiy79Vi/0B76xnrnaS+87GIqjhis9Z+/EbG4uhPyL0+Ub5
LjaWwBux9m2Hp7SxsRQq6/kfK23b2XgGavdnLDx8jOZlEC6ueV6JT+fNwfZe
3ua8RR1sPBftElKrx67tZmN5dKw/dfffZTpPATZJz9sdztH+ith/g6+1q5HW
K8FEpPZZbRnNK8NjwHd1myKtV4W6Z/zrV2fo+8UozjueV9DbycZLcMdHaZCf
QPwvReAnN1e5FbR+GUqnuZgHgfhZDtcRcUni7rSfGhYKzLQSR9P6FQgVmhgT
okv7q0N4iuajbU9oPw18FDI9nfGHxitxudTGXMWM5L0KfS/6F2h/JX40MVp5
ee67TPp+NcZOG2Wt5Enza2CZrdRhZkRjLXDtu7rypWk/oGtL38mkRUy+XKB4
d2a4uCjhsRaqDzJy+08zfrhrkc1due/WZtpvHf6+7D9Unsr2467D4VtCLRWd
RM96KNi2+c+7xPbjrsdSg7IbFieIf21EjQ0rlVCk9dq4KPnYds3/8NuAvJ9z
dQYWsfO4G6DUvVBetIHo24hTM0ZHSEj+YPMb8dLSoyxrOp2/CUe+eH1MePGV
zW/CyjNtzUue0rwOvKubo3JesTFXB61HT8z4a0znb8Zr98d8/WeMXu5mPDD9
5XRCmdbrou7EaLOjP2m9LuIuznb0qqX1WxBQq5M77CfJbwuchd2Ge+0mfdbD
kb5X9wZbaH89yLqPs5/iT/vrwyNAY73MXNpfH+t/31hR30rzBvB/JzF8VSHJ
xwBC8u1nlNsJH0P8URMpgwTJ1xBB/bMXWt9i8hAyQtDA7VHteux8GOFj/5Wf
ynZ0nhHUb/1J/cBn9FcY4YJugemNBUS/Mc4827u6/Tz7HsZ49jH9urbhT7be
GMsX1nzmLKP1xpBMDzMviSf924ovMkJXRU4y+8FWLAn7I3p+KZ2/FXPMpnB8
uxneFVvR+Us5Uu4t4b8NtjY574z3EP3bILj7ZOardtK3bdDmrq65JsnmK7bB
fuMn2Zv/038TjHgzdqT9RCYvmEDq05wDYsWEhwkilnyq2kn2X2GCns9nfC57
Er6mKIsKHnPyJ5uHKYSf/hPy6iF5m8I4usmz9Sjjp8IUofd4X/fPIfzMUNHz
Y62YGMnPDK+MN1oEPyF9McMM5wlZjQcYfRVmUHr573T0aeJ/O5TnnV83N5t9
j+3Iv57s7qNL52/HiN4PJktD6fzteOUcPSU2hPyROdIuTZH2GkvrzXFQO83t
nCfJb2g8RcXc9znDp8Ic0R6WZgFbSb8skPLy8vJzu4l+CygsODny8BGi3wI6
m596hxiT/C1wgVtQ3RpM51ti1rKHDefbCD9LvN4l63CJ/BfXEoX5W0/KWNH5
luiqbh87gUv6a4WQroVTo62YPsIKe901Yi+fJf2xQl3fqfwruYSfFUxvjPp3
3JLws8b7lblct0K2H6xxpfWjM+cm+55rjb2SE4Wv3Cb5W6PmnMvEY7MIvx0I
+Gq81+ofkzd2wO73yZBkig/cHZDVThC/qsf2r9gBhRlG3yz6if6dWHLrqIWp
C+n/TgSki/BeSrMxdyfuqt9fcOsc8b8TFsG7Jjnmkfx34ZOhtFvFNOb/sAtp
baZ7hr8h/Hdh9k5t14vfmXwqdmHhea4KLpL8Och9uLglxIXtJ8PBoq8b+l/w
iR8OEkc2iS9VZN9zODD8VZMZbkTy4SDwhEGV83ymL1kcpKkXNjq0E94chOvO
VLgpzsaNHKhV3fhX/5701wZdW59dSJ/A9pOxgaXpKMk78aSPNlB7WPyssJLR
x7GBefSIqvIZxJ8Nei9+8k/5xOSdZYOnjhYLX/wPbxvYrdWt9RBi/qjRBlX3
c0od2sj+bVGmsTsyWoOtl7HF0rElMkdyWtj5ttjxaNfRdmdGP8cWPYpSq5cs
Jv20haNlScbkhYzeLFu8tNHu1t1C8rYF/4ntQLkao6fRFj9maM5XLiP9sQN+
qvGKVdj3MnbQXXhHsciZ9NkOV0a8NysPYfRy7PDkivk/ZQ+Svx3eZY/RHDOe
8Zdlhy13i6dbapK/tUOH4bfa2xvpfDsss3NTtPtG+mOPLWrtM81HMf5k7JFQ
NdN84znyZ/ZY2b6lTQl0vj2OO4hYP6sn+7ZHSpG0yBQFtj7LHsc+T0zBOJK/
PUaWf6rcu5Tkb4+3qpnVz41J/g54YHf4utU3NpZxAOfT5e2nNMgeHeD0ZfTf
R3vZeRwH5K3Iu3l9D/HvgFup/KxxDSR/BxSJyPs1/kf8O+Cqb9K48vvEvwM2
b5WvHelA+ucITc0xOlpyhL8jJo8QdplgTvboiHLrjNu55I85jpgQ6xuwRoby
JUfc0zLsvz+X0Z/lCB+1nHcr7cnfOsLg09kPJkJsvtER899/XGTfTvjvhtpu
Rde448T/bsjrd9wdo0b2txv5/SKDfZ8ZPZzdyJPklOZXkX/YjWXPnbdV6hP/
u1Fx+KDEuRPE/270zPHuXHic+N+Nc4ZPI7yzSP5OWPt12kcVPpO3jBM4i+pQ
uoXwd0LwtlGRs0Yw/DhOiHFQ8X9EeHOdsKSh9W/GdrY+ywl/536b0O1H/Dvh
5+VfTifPsvlGJ/BG1B8rGE75nzNky+dXWf8m/+OM3siHwk76DB84Q/fJjwVj
9rD9OM5YN0N/141m8q/OWNR5a/lzC5K/M0aGfa9V6yX9c0Z7S/qlL7fY943O
8Lhx9lks6HwXVKiaBSbymf+UcYFH1lGLhmUUz1xQOFluRg7lFxwX2Ddljpcf
Sf7HBcVNC9SbDOh8F3zslsgIvkb8u+DqdXehxerk/1xQOSk/41Mx4e+KA9c7
fefNYnjJuOIjR1dC0Z/wd0VtwJR/+laMPo4rpE5/kLGcTvrviqWDVuV3rpL8
XdG0+ujhKwVsfYUrvoteGzxE9tLoCqfmyOJry8n/u8Hpxif96zlk/27oEruZ
rvzjFzt/aHwzScFuK8nfDZZ3x8yZLUv674beidVN/nHkf9wwSmNp5D0H0j83
hFaL+myfQfJ3w+ZLBpcmxlD+6I7rrd6PynOIf3dYPf5hxt1D9ucOO65ofuM1
ij/uOKAWZ3ZhIfHvjursauMqMfI/7ljaE5vsMYb8rzsa5/ZL3f2f/bsje/Qj
44J+8n8eSCy3nR9xmvTfA63Kv+daP6V8xAP86KhHll3k/zzgU7dH1HQL6f/Q
9xs+b6v/TPgPjW0X9xVTvl3hgbq5u9+O+MjOa/SA/Dq52/8iyf/swdV50+/7
d7N4I7NnKIIfXT4/hvjfgzWh81ZJdND5exBc81vu7EnSvz0ody6vsTpI8W8P
Xpb+LJ3USfnCHkwKuuF6PYHJt3FoP3+L7g9hxL8nWj43yM5RZvuJecK/VFfH
kOpNGU9M+3fh0thKRq+qJyw2pP9Tyyf6PCFTfV2jaZCNjTwxcqBgvrAM2Ysn
hn1z63jwlZ3v6YnIX2er/OO/MPo9wR/U7cxayehP9YSQtIJq12k2n+WJ2gvz
x48sZPjle0J8z7CCmQeZvCo8MXhv+euAu2x9jSfOqZcq661j9DR6Qt6yVmSz
BqOnyxPLuW8fRm4j/+eFG4WVBvaH2P5iXnDX0I9PqmfrZbywznTcPddVTD9U
vaBn03DBWYnRBy+ozpuVKRvM6DHywji9wYMT7EhfveD9L3RZ4WJ2vqcXNIyu
j3/9j/yXFzjf8sbseM2+T/WCqemLmVcHKJ/ywnFPjeSZHEZvvheWVrx7/mYp
+TcvzGhKn7JXl31f44Vfmf2HV+8iffPCjw22Xd7Eb5cXxCPevp76nezfG2Pt
6/OcRzP6xLxRr7cmKncN2YM3osYHrjz5nn2v6o3FVzNmnm6gfNMbeg15mQPy
DF8jb+x/9uB+aSPla94YPjFwxUwNNvb0xvyRNibpp6i+8IbHDL7l4VWEvzcE
IiEWHpPInr0x29ig1y6ZyTffG0rcLTtm6ZB/9cbF5XImO9YT/t5QE8t8eyiF
/K03al9sKIxtZHh2eYOr6zNZ1ov8rw9U3j5Pf1pC+PtgQK/NU2Ep6b8PDE6q
NsgeZP5Q1Qf/zXv3SlyU6kUf6BudPnbzKvveyAcpGQbdX8QZfxwfRDkd+TF7
JuHvg5HPK8e3f6B+hA/q1VevMzjP5lN9cOBV8uYn9oS/Dz6meDUNc2Xz+T7w
uLznjWAU4e+DnbeOHM2RY/Kv8UHaz19i/QpsfaMPrN/08d/Yk/77IEZWeGru
cuLfF1ydznuiXWy9mC/0tIeZRqVTPPBFkVl9uXUM40/VF4HnvH//94L03xcl
r3K+JD9i/tbIF5qG4ydsXkT67wv90cuMBlXZ2NMX28+25PWR/nB9UfZhZkNz
B4sfqb7YM01olUMl+z7LF+7KvbIH3rDv833Rpuyf/c2a+B+it/ejjP4Bwt8X
yz5fNc8dQfz7ojDc+aAm5QNdvojrCvD7zSP/64eN8Z4TN6szPMX8cI1/PLtO
jOoRP0ye+GuVl8Fnxr8fXqqZGytfovzAD1VBA38kPjUz/v3QLvsw9uxiipd+
yFkR9tO5j8nP0w/zw9TWLJ/F9Inrh+smH8N0Iph+p/phRNp68SO5TF+z/BC3
eMMu6W+Evx84ojOcuw0ovvohXjGY05BJ+PvBLfziCqNB8vd+2Fr9Y9SdBIZP
lx+qbR6KTtpC9ac/avGHIx3MzhPzR+6+8X+2rmH0yfjj8sT2af84DG9Vfzy2
NObUj6P83B8FJ6t1mg3I//sj5qzFnXZnwt8fX0VjpHwo3/b0h/38UdZFgZQ/
+ONSX97i2W+Y/FP9wdk+/f3WiWT//mh19X3bS/jm++Nkl4emRA3Vl/5Y3/fi
3Zx6Jr8afzzc7GfANWf7N/oj3T70b7s18e8P4X3X1IIvM30SCsCSqCmZB6i/
KRYA2+OrbRf+pXw0ABIfv2nNH0bxLwCDG1ZrPvQh/gMQW1x0pUOJ7WcUgEM7
dCduW0b5egDcXdL6qmQJ/wDwv7mK+I6g/CEAsmJq37/+Y/unBiCro2nUpBKK
5wHYK3w/2liX4ZEfgPgnJ08MW0n6H4Bzy1MdS/PZfjUBWPX4ocbdVsI/ALVT
Dv73+DgbdwXA6eKx4WG7qP8RiKa+gQF/yv/EAmHJMdY5VUn+PxCr8nkhdePY
96qBCJUa66tG/XwMfb+8IH/qe0avUSCcVNwePXhM/j8Qadb1+rLSFP8DoR2V
PuBI9Q83EBIpuvuGb2DzqYHQa+73lHtE9h+ImqPZ3onUT8oPxGmb063FvuT/
AzHydFzqfbDvawIhtnp0oS/NNwbCpN9+5lk/Jt+uQJwsfBySv5vifxDSJTr/
dt8n/INwcsFUa7v3VI8HYer89rrkpwxP1SCktnaomw9Q/hOEZz/DfDZsJ/yD
8NhOd2qdIdWLQRild1SQRPmjZxAUN9pteitE+AfB7Et9yZ1wiv9ByGmPOHL8
IOWTQRgtrHNUsZfifxD+Kt4JO3qK+lFBKOSZG2UbEP5BEB3p1TlsDsW/IBQr
PdOUu8jk0RWE92HXDm3Tp/onGBIlu1VirrJ5sWDMcR/I+nOM8A9G2ttrNhna
hH8w+sWqq9ocyf8F48PqQ3emKLL9jILR9XfXtA+Hmfw4wSgTPz+v5wPFv2DI
HN5T6GpO+AdjcOqLbJgT/8EYmdB/LWGA8A+GuUvR8CP/83/BmKJ+RPwm1WMV
Q+unG0m7jST+g7Hv4XCHubMZHo3B4H9YMn33ecI/GLrbfzap76D7mhDMCjw3
u5v6d2Ih0BJqX5W6gfAPwbKqrz9DBYxe1RCom7kdu0P1HEJQlf/1oaMJ6X8I
fkqUfFnRR/4vBA6ZULd2Z/OeITgVPJLbs5r4D0HXhWk9yvXEfwgQO3lH63Wy
/xA0vDprUPWK8t8QuL0uOPxBk/L7EAw45OuXijJ+a0IQuD/5SjjlA40huD0Y
8nNCMdl/CMrnahkaU30gFIoWRXOhwnsU/0Kxltfy+U855T+h6J7q4nJgPttf
NRT2bn7BW8geEYoZKo61aveZvhiF4u+Dh9nbZKheDcXVHfkiUx1ZfPcMRbxb
9rpbW6h/FIq+bWIT6yXI/4XCgKMiPXWQ+A/FyXmz7Edqkf8PxZqG2PtfdpD/
C8W4or+yhZvI/kORel7zTE8O2f8Q/UohHj8fMPq6hs6zfWLkoUz1ZxjWfeuT
628h/MPgOGLm8I4VxH8YJM5ULPs7nuGtGoblVVvKNBZTfyIMITbXD2UFEf5h
SPUXNzvtw/IBThgmrDwpd7Cd/F8YxuccfzFTkfqHYQjX+v6IQ/VwahjsS+Zo
5iqxcVYYLORuWC/roPwnDL5GjiuCa6m+DEPuzrcqesMp/wkDN+NuQiT1rxvD
8PbP0qwPayj/CYNieZSHuz/hH44l/CkvRDTJ/sNxc9sEPdF51A8Lx+UNr61n
U7xVDcfgkrLSUZbUnwhH/uewY0+of2EUjg9z0buH7qc44biksfmN3CmWP3iG
o/phmU0g9YO54eh5ayh8kvLx1HBk9vDGlExi/GaF4/5HlZsW45g88sORVnDc
J2kni4cV4VgT0eUzRoXwD8fxVaFLTbQp/odj/ZG0p110X9wVDu6v6LSVLVT/
RqDK9NIt+ZmU/0fgTkl91WS5HsZ/BLRvzdl6/SbpfwQEr0PqelcT/xHoNr+7
1pnue4wicOudjUE05VucCLR3nK9Yt5n0PwJuNnNUhD1I/yPgfGCSz+1a4j8C
i9dNXjYhg+UzWRHg7PpQau7N9Dc/AkeaY/x9dCn+RaB03dgJvYnsvJoIOOVl
tVyJpH5jBNaaiv5JSaf6JwLLX8T/4wZQ/OOirEXzmZ8q20+EC5mTycKFuyke
cjGw/XfZLw7jX4qLbaYjhPWyKD5w0dLZKhhH+ClwoXOi6ucvui9Q5aL/+gir
BB02VucidYrdxPVXqX7kQuhswy+1mYw+HS5ufFY6JU7x0YiLYSHZ+5uoXjHn
gnfuw2W9ZZRfcCFYCfHSe2x/Jy6at0mtkHegeoOLbscliR8/MH4CuciZPUFj
ZPUfJn8u8jv+tW15zfSJP7R+rFqC+Caqx7gYxW99v2ID2y+Ni81dqzrzqb+d
xYWhyZ3/arUYPblcTLioOK46gvDi4oHLfwU67ozfIi50b2YLCb+h/J0L/tpa
CQdhhkclF2l/W37pVbJxDRfvzjqMMCpk+lPHxeP8Nalxz0m/uehd4OEre5Od
38JF+lGzNQJ99n3XEB45RyM9kxl/vVxInvBwXORF+Efi3cXBsNs/CP9IpGap
xz6wJH8QicRe0dF249hYKhK+59f7hY+j+jASC/zeFjgGEP6RuDU153h1A/mL
SLhozE5PmszoVY/EypvP66ruUP0YiRKhjubb1Yx+nUi8HLz7LjeF/EkkIjwK
NINL2Lx5JPTUzrm8p/4XJxJ+rwddzx9i3zsN0S+wUm77TP4mEup7HnXsWcr4
D4yEpmXZ6SIbqj8iseaHybay0Ww9PxLb3DRWCC9k61Mj8Z/G+KLzPYy/tEg0
Ww/2rFeh+iQSj5Q+LMycyuZzI+E0OnLlFS3yV0P8O/++uHE9GxdF4mRs3elO
Y4pfkajiFwkl32D7VQ7hcerZb6NjFM8jsaRnonXpecZ/3dC4P3Zz7yrq70Qi
OPKyv3Qz4T90/lGTSQVahH8kwp+qLSyoZuf1RmLP29OuZtZU/0ZhWFHC7W9V
jD6RKIRtF915/BnjXywK/wm9P53fy/RZKgot/z1drFRN8SEKbRzFr9JHmb9S
iMKE9Zn7hgp6hn8U6uMzAgbD2XnqURhVLsjx1qP8IQpz1hQI/RnB6NOJwjEv
KwnvSMqno1D1fH+26WHmH8yjkN6fFx/c9pHhH4WFGf+G+W0m/KOgm58nccuB
+k1RqLQrPjB/GZNvYBSUxg/264+h+BMFm9/N/bK27Dx+FKrT9FbGaDN+U6Mg
0rxB4p092X8UpORuX911iPKTKPiW7N3R+47N5w6NX9z3O/iC8tUo7Bq2Il0w
ldFXFIVFKtdDdE0pf4uCZHTchZ3r2XmVUXi83ep70yMm/5oheQYvt5b0YPpe
F4X90bKFirqU30ZBsz40wGo8268lCmfzKmY7XiJ/HwU3bpeCdy7Th94o5OkJ
sqQfUPyLxvSMVu2268w+RKIhvXi8Qt48tr9YNI43jjvHoXxbKhqc9505x7ZR
vz4acZKqF8zI3hSicX9248opZuT/ozHB71p3MuW76tFQVj8hbEz5LKIxN/Tn
+697yf6jESN+hlOZwOg1Gtr/x8fv+WPY9+bRsF6yNPjoMcovojF/xMyP6lS/
OEWjucJsmXk94R8NkwDjMl3KhwKjoRd3arnzCqav3KHzFKp/l31h8uJHQ+H1
+oUz7Zm8U6OR635mWFoF4R+Nzzs6/U6VUH0WjWQzkUtOvkw+udGYsqw9fvVK
qlejEXWn9EDgE7L/aMiYZIvuoHqhYmi/kmsPF7Sy+cpo8IM759k1kP+PxqHG
2pxUorcuGivP15yX/Ev5fTT2Rf7YeTCT2VfLkLzTZaU3OlG/bwhPeVFD+W6G
Z2800tacCk5oIv8fA/WGV7tyLcj+Y6C20Ci16wrlwzGQ3WvlXjma/H8MzHX3
Pxn7kOW3MjHIPR4c8IHkrRCDUVdsqsoD2LxqDC5Uhd0UjCX7j8G99376vyup
foqBye1Xnw/VsnmdGIzp6vTP9GD6aBQzFK/nHKjpIv8fA+Xzk9ZPkKL7haH1
a1S8X8Wx9U4xSPcb9sWjmertGLSMGK0knMP0MzAGhzLKzKtlqP6KgURv38Wn
GUzf+DHQ1L+3S1OH8I9B+J+8m4ccmHzSYjBnoZbaU1OK/0P77/tV+l2S4ZEb
g/f1+ct/WRH+Mbhv4pHjO5ntXxSDGh2XrLQK1k+siIH8/pdf/50h+x/id0Op
XeVcxm9NDCYnWLplSjJ662IwOrhkzzN679AYA/1xiocsApk8WmKQesGs7bEu
05euGNQeX7y38CnZfwx6Ouuu1tF9p1AsDvIcPeYvYvMisRB55DUpjeodsVi8
SlyrUPm/+B8LaaNO74BY9r1MLMYuT9CSMv/E8I/FYKrVGbFY6pfFork8kZf9
gvGjHovU/kTJ2R30viEWTqHz1mm5MnnoxOK1isq3Jfco/4tFf9jqhFa63zKP
xah5cufm/sf0gxOL0EyRR5u2MHqchvZ3kR7neJzt5xkL3cbMR6/jGJ6BsYgZ
fn6abQHhHwsb4e2LLbYzPPmxMDMY+Tr5EeEfC1E5xae/RpL9x2JS+YD++xK6
b4+FosfTw8eLKP+LRdnxvW/yygn/WGjd5X27+JDwj4VP3gQp8SzCPxZzlr9b
vNG8j+Efi6KV++ZYjmbyrIlFXLDg771V7Py6WORuKthS7U35fSw2F+es1Exm
8myJxfgA4dQyek/aNYSv/Cn/2g5GX28s/kjOkZvoRPYfhzqOWruMB/N/InEI
rFN5NjqV6aNYHHpmj7pZmkPxPw6JHnt8r0VTfyQOUytXKejR/YVCHM6VVvoZ
Dmf8qsZB+8ar40ZU/6rHYc0Ci96K95T/x2FQZc31qTfI/8ehZeeWU3JXmL0a
xUF2q/20GynsPPM4cJ5rp/UqUf4Xh3T9BWuPvGBjpziUtly7/4nqFc84xFmt
frJCmPEXGIc3VeJjf1+j+B+Hp4l/dp3TYOv5cag82CQ0bQyTf2oclMd8U6mo
YPqcFgff7tsKWrfofjIOUbOezVO5S/E/DvI925xu031jfhxOvfpxMC+R4n8c
/MKtNulfoPo9DldPpZkte072P0SfksqKwe/Uz4+DxQO3TJF0Nq6Lw/lnl42v
CFP+F4f2o/PU361k9tAShzztm0mbIgn/ODjdm1hSSffnvXE4PnrFwp0L6P6H
h9Ljc5SLNBk/Ijy0L5Cb0CPG8BPj4dnA8PBNdD8txUPgKL3M95l0P8ID/4K4
l+02wp+HGrVlZj3ZjD5VHiK8Dg6oUT9enYetAuEZTz2pf86Dvfa3x03LWLzQ
4WH/vSBR7z7K/3notZk2ekwF48+chy+dr35MoX4Gh4f33SpZ09ZS/cfDpF2f
5z7WoX4LD40uGQfnLGH8BvJQMqnxRK0a4c9D1r+BVKN8Ns/noX9twdd+6r+k
8vDyoqrYE7q/TONh5TGblL+rqD/BA3d9WfyEeMKfh3vJ5voxtqy+zOfhbJ/u
2+6dTP+KeOh426RrSPlPBQ9Xng8qzl/M+KvkQXNreG0OqJ/DQ4DrTRMnE4ZP
HQ8ao1Z8+kbvPxp50DqdXSx+i/HbwkPsnesnM25Sv4uHYZN/fqp3ZvLtHcJv
yoi6TYrU/+cj/rLt4ulNjB8RPqTNbtjE3WD6LsaH29bfV79TvSHFx8s0gda4
SWT/fDwSb+AdySb8+UhO2ndbo+w3w5+P0xqtfQ8XM3rU+TivIlv8VJbqPz6G
zSl6MfIL41eHj3dOEtNf9bHzjPiQb1f8XrSG4j8fgzquCaKazH9y+PjqPPjg
ynq2nxMf1Yo/Zsx1ZP7Uk4/EvO6zLvTeOJCPhuQ7685tpP7L0Hy95GvkUf7P
R5JgR7FkD91H8VFb3jQ2fBiTXxofFm6rMuc9J//Px/iL2etnaTN7yeUjJuHj
+e+Ur+TzsXamb0/0J8Z/ER9bM5asinpG+d/QfmXLJBumMH4q+bAU9vl7k96X
1wzJs8TZJfce5X98YAN/f9wFwp+PQw7hI23UKf/jw/bs7dO5Swh/PvriT8w9
spSNe/n4I+tTeGkY9f/isT7rqVg1vbcWiUfT4xsf8oIYvmLxkDhn8+WdMpOv
VDyepCd5SS6l9xHx+KIkte7iSzZWiIfY5kOT7ikxelXjseO/M88XkP2pxyOi
3WFhD4feV8bjsGS34XU3Rp9OPKaY/HUXo/6oUTw23MkszOlg8jaPR+e8L2ed
KF/jxKOr+cCCz3R/5TR0/r117y6HUb8tHqbjVeebdrH9A+NxLGNjqM3SXoZ/
PM4XfOxy6qf4H4+C3dJmL99R/I/H5e9VdZMOMP7T4mHoW3snT5jyv3hANKyj
lfqTufGIuvZsUWYBxf94xNzyUBq/hvFfFA/5LIvZw+m9YUU8Tm/quGPTyeit
jMdCk6uZtxbQfUY8QucrRtj/ZPTXxWPst/q0nmnMXzTGY1oYqpvo/URLPE7d
5Pbd4FD9F4+Ks7G7Tvoz+nrjkTVzh+DGF6bPQgmI9i023P2K6Y9IAkapSCQ/
9G5i+CdAOftV8qKVbF4qAamZZ97nPaf3cgkIFd8lcrSQ7D8BG21HdxvQfadq
AlxW2Kq+b6D+XwKqFw03j9xK9X8COqvlzUfOY/TpJEBN/1D5KXo/ZpQAbdtA
Ofv9TD7mCYhxmO17yZjqv6H5ZTPbJEk+Tgng6C1V+kf3IZ4JeFcjFPy4gdlX
YAIep47bPimS3o8lQEzpuMjSmRT/EyCpt3GR6Hcmn9QEHD7fFmD0v/5fAkQO
V16TEGXzWQkYlDAf255P+d8Q/eqy6wLH0n1NAi4mKfr5xDB5FiVAK8XojUYC
o68iAd3zdmm/82XfVyZAUOcqNWEn4Z+AbRsbmqU3sHFdArJntRYf9Cf7T4C/
3lflqnVsv5Yh/n83zr3UQvfdCfh55fFNw3tMf3sTcG9ntISENxsLJaI+5Ok5
jRuMH5FEBGVnfM6g90NiiUjbWCB9SZ36v4kQ4Q0svULv52QS0RbY7PcwnK1X
SMTGA1s+OFaz81UTsfya7DHVFCZf9UQc/FOV5+JM9yeJuMQzmlRgzPDVSUTL
v+DLh5fRe6pEhA7feGe6BtX/iZAeqOu0ukr2n4jw5s6AA4lk/4lYlzlW+kge
O98zEU66tjVv6b4oMBGuYpsWLbai93OJyK6/cenOYrL/IX53lIRdtKP3KEPn
bXdre0r9kLREZFwf5i5TRPafiFsNdxLGf2L75SaiMdplMu8b2X8iXKJ2Dqaf
Z/2qokR8evHcP+0/sv9E/FgaYf1mAdl/Irjacg9X5tB7rkQ07Ew1fJ1O+X8i
DDjT7axA+V8iDhmrdRXT761aErHmYPWE1jPs/qIrEQ+W9C+avYnq/0TMapVL
ND1A/l+AVUYfnpSoMfsREWDTpSZv5d/k/wWoMTzQKnGDnS8lQE+5Y1wJ3e/I
CNCeNz1zOv3+TEGAfXt7zLtT6L5UgDansBV86o+qCzB9nIH0l+GU/wuwoC1X
Y/mLvwx/AQyMtrmb0PtAIwEuvjWU2EX3v+YCDDTf9D3bTPmfAMYnTm99JkX5
nwBp9+fO+ULfewpgmXuo/gH9fiVQAC3PhvvrKH/lCqBXd8ZBegPlfwJ4ulyR
t7Ol9zgC/PS8kqmSwfxHmgBbJvlOP9JM720FqNQZ+J4/lfnjXAGM0sNWpV+m
+C9Ai+jw0GHUTygakp+VzpZPjtT/F2BCbdrFT9pk/wIUqkdXHppA71kEONJ6
Z9OiIOr/DfFz4NWMuyvpPbUAcU59t8aVMf1pEQz5358ugja67xaAL3F/yQN6
H94rwN+6o2WzSin/T4L8kfYUmQeU/yXhYPaoVrM8yv+SYFb7c0HkC8afVBJa
8/TXbDEg/5+EkY3hS5S/kf0nIWtfzrF14+m9XBI8DpjKXNlL+X8SYjImXxpt
SP2fJFx69n7/Ak2WL+okwX3AIkrrK5OHURJMKrhKfWcYPeZJ2BqxYZatCPue
kwTj+c0arp+p/5cErbWDy01/03ujJLT9t1d8DvVjA5OAeyIbxeh9IzcJPHW5
vh1U//CTUFXr2hl5i+J/EoblOYzcYMbkl5aEJRbzP++9SO+dk9CQPbjzgxI7
LzcJg/uvm7e3MH+fnwT1dW7dI3zY+UVJaHnGfVA4leUfFUmYZzVMvnIn4Z+E
1N8DonOLGX01Sej78+2qxcZBhn8S0hVWxcpsJf+fBJlEMZ0rsUxfWpLw65Dq
sbBhVP8l4emubyM6Qin/T4IwZ5aUJI/Vt0LJ6BPadrXJj+r/ZLSejupYVk74
J6OyZ+O+aLo/kEqG9vCz/yXdIftPRnGOc7fTbUavQjIc00SrFjyk93LJkBTz
K37sTv2fZPAtL+jne9D7kWREhTzdfPAW9f+TYfJqhmOxdyPDPxnKChFuM6l/
aZ6MCVh48Trdf3OS8avF8K/8bfL/ybia4do1z4nqv2SkdC12m/mI7D8Z9jtf
nBXdQP4/Gc1KV6wd0ph/5idDs/Tr/OElFP+TUddu92Q19ePSknGgwGfsm7P0
PjMZETn1X3UOUP83GY2NSlYdnUyf8ofkpb/P++kvsv9kJPdFhrq60/31kPxe
9ra50HudymS0CE2bFqzOzq9Jhl+amV0Z9c/qknFK/vLSKHov3JiMjU33PhzW
p/5/MtaZDntnRfVDVzJ0pt+9mxbMxr1DeD86kjtPhfo/KahvHejOo98XiaRg
+qov1WOVCf8UXDZv27KW3ndKpcCz9sTjnrX0Xj0Fo/i3503KovufFMgLT1M5
Qr9fVU1B3qX7fzSOMH1QT0Extz5vtDLjDykYLym25jqvTev/ANb44Wk=
      "]]}, {}}, {}, {}, {}, {}},
  AspectRatio->NCache[GoldenRatio^(-1), 0.6180339887498948],
  Axes->{True, True},
  AxesLabel->{None, None},
  AxesOrigin->{0., 0},
  AxesStyle->Directive[16],
  DisplayFunction->Identity,
  Frame->{{False, False}, {False, False}},
  FrameLabel->{{None, None}, {None, None}},
  FrameTicks->{{Automatic, Automatic}, {Automatic, Automatic}},
  GridLines->{None, None},
  GridLinesStyle->Directive[
    GrayLevel[0.5, 0.4]],
  ImagePadding->All,
  LabelStyle->GrayLevel[0],
  Method->{"CoordinatesToolOptions" -> {"DisplayFunction" -> ({
        (Identity[#]& )[
         Part[#, 1]], 
        (Identity[#]& )[
         Part[#, 2]]}& ), "CopiedValueFunction" -> ({
        (Identity[#]& )[
         Part[#, 1]], 
        (Identity[#]& )[
         Part[#, 2]]}& )}},
  PlotRange->{{0., 1000.}, {0, 4}},
  PlotRangeClipping->True,
  PlotRangePadding->{{
     Scaled[0.02], 
     Scaled[0.02]}, {0, 0}},
  Ticks->{Automatic, Automatic},
  TicksStyle->Directive[16]]], "Output",
 CellChangeTimes->{3.9095950237795725`*^9, 3.9095986566181593`*^9, 
  3.909598801577344*^9, 3.9095991959985976`*^9},
 CellLabel->"Out[31]=",ImageCache->GraphicsData["CompressedBitmap", "\<\
eJztfQm4pkV15u/917t1N6uIBIi7ycQ4LtF0FJKoMSoxk8z4TJ55ntA04AVB
UBHNOK40OypcNBrFROMyOskzZmYc+wLNJtCACCIK6ugFFAVB1gZEGlrune9U
1al663ynzvfd5nbbmel+uLeb//+WqlOnzvqeU3+29vgj33jM2uPfdNja/V99
3Nq3Hvmmw96+/5+85bjqo+6TOp2xfTqdJx2zf4f+vdjp8K/F6j//a1/6RR//
Wj5Y4f7qdhbn5zqzM6tpbJ0x97vbWT0z25mbd1d3XsfXzc10+M8oXNeZmeuE
p1b3tntev+V1r3K/e9V1sx131erZzvziYtvb2173R+K61Xjd6pklP2+p752v
rptZLa6r3js7N79N3nuAXM5qCYfL/I6213U9J07Hy8NKV396zGHVJ7Ph8tfG
myqSZZw4yDjR/fhn9ZXHdFu+7pU6A/Za3t72NQfCgvB1POyZuTSjsW303vlZ
viq9d/Xs/DZ778sVBhws8zvaXufn1plyf01Wv+c7kRqw9x0fx88dFwSx2Evk
85+Pb8WjxrbingJzdrfT6w/ge4DAuLPpWXMz8RtH8K15z9aPbZQprNUVk80v
ZmPzAmlFtseW8JqtGZnG+v3tRJWtvydsD+C1SvrOMa/1MnFcEfN1UQUQmfMH
jpb0pLElXW3uiG3zStalc+mzqPvws6U9dbnGMC5lEypGfmpnWQZRZuxtM+mt
uTqwMSg8WC3+jBTfQcDA2U6pPh22fMZYy+teLq/rgEkDqwbPeeKvqxGoLyXm
9nizUwrxzYIrl/3NGm8u3zIu7brIiWlEi2m75GuAzCgV6qD4GH0p4brC217W
kh1rT3piL6xtZIstlv/dcZ83suQyv1tnyq1ezq0dzJM8V07W6JHflOvV14eP
E6s46vWsh4zkQ1q+q8AlNdWOltm2GkIyaWxmWcZ3v1wwBkkSfiJKHGnBLtOk
cy5djgXe2vHUGFXRJTUu+XNYuSCJ6RV1W6FhQdu8q6bOK4I1cukyvr/OpY5b
+KFoIy6WHvrE5r5KuIQ1t4u/iT74NiBAiWO3/kVbO56t4th/p8uabcIx0n1I
Vsr25NjxjGNLnOM99gF47NuAEPQxc6kPGY2c9Z/YdSfL1m/6i7CMqseZP6Gz
HOs0Xnuqe5PQKttHxlYvm51ZPXD/Hmah020x824mSJlDKfaW6P3/G4e2sR2Y
Q1W+yZ9QX6clWSkH8t3SGN9uZuqgdvf8nJNqnITpQIJpm4zD8+rKLABoRRqX
fxV2UNt1Ca7/XxZV83K6/H/oPh5mb5Ez7C77W5PvzbvR7eyJZX/Ry+VqlCKF
YGIt5/tfGsjrPoZdtyM5/m0Do6+1ZL7Op8sVOPsjJiO+ek7n0uWNzdakxcQy
v+YAfW26+tuXm7C/j/wZ/jjbe0eLlrYN9r9WoVv1sLq9AuTcNmmHP5a6ONJ3
OyWmaslphi6Yzt42GMavPwW0mq0Bh7bxH0djCKAj23JRnkDSSqZtbWOKoQkY
P5iZm/dP7Oe3BMNbzw7br9mae14RxoAJhlx+b/sxROwCEDzLhJN/lUe1txt9
DthO79mae/6A+QcT+46FSiiGHWPcYSdFlBksu4YJOigKycSieB1Hn7otn9f2
ulcAeeUUesv8rgOjOEyqycR+bcP3PpHntb1OZlAyzNkyvaPtdYEd28JvfZ5t
GDx4tCNWx+sGLZ/Vb3ndq6Sm2sbQ2xDQWg3XdbYhBFZCfp/o89ped4DkkF8/
9Nb9j/u1XbHnDgdG/+i4XwP6tcp/tYsfXsDK+8Huucyf7bGDP29HH/Ne22+p
nvdruvfV2+G9BhnXKp8dssyfGa93v+/binvcr4mdF22bi9w1O8RIdl70r/ei
Xs5F4zv4cLf6olv8F6PHtjz+h9//0T2rHn7ksc5zGu652f2zT9fff+TpGxYP
PmH9I4edfO5fXXXD7Z1nt7p38K33fPJyuo9/6H4aw7Na3d6ly/nWzpj73d3/
7vt/GS9+RrspnPuh//oNHMaPjjv74pZT6BOpvvTxL3/rjmM+fOH/OPufrn3O
z+5+qPHe9Qq5n6t89syG5+yv3PMi5bNx5bPXNy6f/l0TTfcz7n2OMo6hcb31
3Z/ZLLSf8qqefcvTW82sgWn1wQ7sWxu+Pqglu+9jjKDb8hm/qUq/fZe04YoT
6bd8TK/ldc9XFvnJxp5uWMEx49aWbG+IkubpdI1nDI3vXtC4hXISTRmia7/i
WEc4Vu3eliQyJKY+vYFx39D4bq+iCMg/W9WGaXXq/rb/Lntc9QlNo6KAW2E3
BabDb5VJ9AVlZJ93n43j7L5y1n+79uCN1/+UPsuuHSvqD33oY8Z3K5fEsEXK
aQvgY3kT2mu1RVypPGLvMhE/b0zqH4rsMI3XP3roSXMPH37KeXivoQhH2uSr
Z2+he77zX/7ussAGTBP/QoPbQ46Lh/nkTQ9tpiH1FPLvYcx22l6ablksqI97
ShPNi296mfKm/6B8Zm2zMFp8RaeX6Prtd3/icuTRjNa7Ku8aKZ+NlXn+gSNO
O1++N1sIS6Aq+2yBnrWGnqKIiD1tck61k88aGQfFWdfetjnbwcayN8uI3zfW
1cO2+n9yw013P/TGU8/Pvmsw1rTl6vvXbz70JHtIq4wheSIN1e9yyd57dG16
Dy2ntpq7K5zrhzSxePC6ihPWra8k+jWOU6orcdfzGu3aktDexxvXhAouOQ0l
zGAaNwpeU5o9/Zs3wDEbrv6RYFqVT05WuO6puvy79W2zF3VeZq+75kJ4Ndel
///VISfOFUVBeYv3kJI0LP/xgJZVEpO+1pZ6RS64mdaa/Pe8PVmaI63+Rad9
7ut3vflDF15+8meuJPkflmxEXHPX0R+8IMoXsXSTZaMnm7dfxXGed0084crv
YqirvvK+gE7gz/a7Z9PDKBbJfEHuemxtNT0/ngGNR3Lfj9929sWCim4b9hTK
Goz4fr9L6FISOAdd/4M72V7T+N1bGQO6hNbi8TXrHGORcKGvNQX64iJ/DbOd
KpYs+FyWu50LEE+MPj0TnwOyaZeMMxdze/2rZ37xG+s//MVrUE2pqmulPi5Y
r1wCgQlKLAtjHfzV12+4XfLX49Ve9V+Py+GqpNBsd8uKDUsU2TZp3B6+j6yH
vsJKXtOO8HUalcJeLolMy/aW+58IIm0CJ65Hidg0hF8dsk63Q/Yoc//7kl57
aObU8/iVtJY0JNAKzeaTn/JUSXyVpv0iQ4x0jXX8jVywknScP/6jl2ij1Zwg
Lfil7d5J2L1rclX907ecdZEc2qGXXvcTyQt7lO1KjWvbrD9OKw5B2I78nMAT
PVKCd8KwGty0MdvkKRkMLFbuO/KMDf6R69xjq7ev/92f3PkAs0FnWDRW9PX2
7FVzqjUWhc96ODb6d9AoXznrS9dmUi18HYSopuE7ViDIMInfVzL2xtJ42lui
LSJ2xV0bIkKqVG/gBm+b9aRB4CVko4/h4zErlyQNpTrsJkWNqg157OE3nnIe
TSYZWEPJmtkjvRSb0l5v2bphP0kW8gwqPP/cmKe7B8qClxe197yf3PkgX6cY
jmB796U1Ad8N+DsSkZG5k3dSzeMC3lFB5K2wQhgld0BwNE+IuZFHUYyESeWc
CDFJ4oteJ01csti+/NF//qYS5FO34ysVyfsShf5BEnztlH+8qrbbtfDpeBtx
OpLCAwkPvCWNuJc273qkXzaw3XS1AuqiLw0tlCBks5Fy9U/xSqE0SbhvV/qM
LOo2G17TmjlFhppLIlwRlfZkx2lugsZ9gyKV+8i5gnojST0posKaslGVT8yt
Hz+V11RR87ra8d9NVG5IlDf894NHnHreYyEWwYSaLE6wx9EsxbU6/4NfuFob
HdAxowE7qj+vHFVezeAQsupxzkK4VRqIm8Lqbs5cLnUvv8JQlFo07xlFs9WL
nNzAGyxUZP3wF8/73pa1J57rbZh1648798qb/S7LfABtCKMitSe1pMm9R52x
QS4YkHhAJNZe8xKDP6zwaTmC1GM+opVPpqIaXmTPV2N+WxsMv/ufP35pgxTJ
7RcrE1YIWfL9q8oCVAkMDtinonUhm5niLS++5bb7R40jGMYwzdEfvOCnbz3r
orsxLBNGKTMLs1+Yu5HYXsQuYPWHvMFU461nGHbBS3g8hMBwlqUFGOimNspN
jHJ2vEmzC5kqmhSn+//5b//7dfe+6YwNFGXgz61ta2m6+Xd89BIex2NrT5yL
/GFo/RcoO7/sFjak5C2BM0CHFCNKu7QTGt0kKMmqoQBTcJVqgrIhGgYqzRIO
arzxvf/raz9kWcRST25Lmpyj2e4KHfc1OLKvGyTOXB1zI+8i26nBxL4wFEt5
E82gFK6BJOVNwF60iTWDVTNsS8YuKPGRSo8gNUv5vNClgUzvt55/1S0UNxXB
ZmE+TCAF5Oz+euP1tzEVAwOUBqVyeSB85s2O6kITnxWsswtP//zXk4Fywvrb
3nLmhSUPODh7bfLBJL6DhpReO+lvuiVYrS1CGe03D4vVNWlCLKeefcc9v4gz
eXJZJk0rfK0Z8FqGbledQOu+fPEPSOBIG6qFVPVc1kb81aIAYyyLk4GrDrpg
jZDsMvR9PmrhPkMgNPq4MpY/ZrO5VHNODrlHugANpw+BYVTNYeXJtZXWnhFW
lcPk6ecD6zFUzs/tGa/03w150pUtXrdGhFG+cPAJWQA5BhD9+k55Xk/8Xu08
p3s1wirpMGnLahZjGFEppClk4i4kDxdCCoZ+Pvnp//0dOZISTEbs/J7Mb3kf
v1XirpjhGEshlh4JIxS+bXe6J8mgJZHb7OIQ6pNirWKPCylqW96JRb8fIk1O
+skdbxqmigTNZFJdgoo9t7Qsi7VppnXD17FJCKQtCB3DBqgR0DeQe6pEpq0e
jZ+eom97SSSJ5LElC/JnaGHIwngxRUY5D57j5hgvH6nx8rAClFgKfmXlSK8/
4uJrb2UKBUbVBk2DGPdj3HjSZ64Ucx+RrrGyStru6tvbwsuUWjSYVWrJiPLp
0MEDMwkNxLaHEnsCOhcHAug2EnAUfZBCMOko1XDapaTrlmTq9bRNL9ApQbP9
8rBTYvKQ2ZgMVjEudaUhKP5IC46WuICaobuG0xJdN9qgHsKodqvBGAqzlzJA
pZD3FvtawMsIJk7IQL2GJqBpGtl0TW5QFJWdNo5bUny5NmzP6X16JfIfGeQM
o1yVFLGHe1d/xtzv3Dcb6YqBg8a0A1TTLgQurWRx3S6IzrPcj8xGXmBMswEu
wyxEoOIu8AK5FqDnNcltLhVhlmGfGvJpIZSFjxGidlfe65ITcfQUm+J9SX9T
BgyBNAlMMfxJZf3VmJSVG+w/YeSq4QFaWh4ChQfi0EEzXXHip6+k75k6vChg
c5kRjRKxIUKnWZADRdeFUCVaGk5EC1EQGgpsbhcjtNJtGg4089VwzR6vCPiy
H956L9vIISfzy8OTSI0qdYVhoHQT7WNopiwt+ugtxWe5BLxfsGE1pvtwfnwh
wZdxT8f0QDmzqWAa1tnJJ58gF/jJGGERwByY/oD2uUSNlux2K5ongk4Xnv75
q40AkwXaGP74bbMX42plzwyaTGZwCC7xg3f+7dfawllAv25ymRyvp695/6c2
0kbPpbobLEn1g/NoWCmOb4EOyP6NnwEErbAz3L5FZC/L5QBwx7Ugmmh8Juwe
sM67ZJjFN3s0SQ/l5aYjTj+/TNIehhPpR8MSlmlRmzd4vBOV2N3w6KEcUT3R
RVQ1xgtZhFJmGxTqkAE9lJx4cOa0HChdRkL3s+lUPwAk7VOoQaJeeamZqXD5
+VmO3wO52H/RBGIx1tac5bQKVjI3nb6bVF7h5XDN7xXo3QwKYY1qpaJp/Gyn
OCkmDQ1KIWmxiCnbOvbr1sMtmgY8RF+rZKHe/eYPXYAT2ELLBXKE/IxKbmwI
MryHqRxisXKUQc0fPi6wGmFzS2tnjDjK04wUwmGVGCCZCMiwKPHduIqAqQbP
LuRrkUBooYgctTKhKcL6EB2+856/u/TBmaRdyDnER95Y6Uai7ZQXVE24qAZH
MJfablwstXtJams5DBQBSu6jhm8jFcX+nsbsJLFdKipgGVDO0ujDkr34R7dv
Ihvz0UMplROEtQzKVz9siMN60paJO3W6uBIjzXfiAOftlQPTV9ijWbYMmYgS
lf79v/nYpWhZiaKiCXMBwqrTjMth1UwcMwohpPyyAgSKMARgNAUX6BY5atYG
TqLDK33q5YSsPOr6fBgZ+Dmty3iJ3koor1i5IIlzPWhsZA9WUKpp6iXZlBbO
5elrCIqw9gaSPbHZmmRaZqgnwSOa9xl8anUrk+Hi5eo4U6QUhymqx+CdPuuO
ex6iRaa9+LNjz7zwtd/+4c9RuFjw1a5BCVFeyMglDQCvZVSD1kChqmgNZ0t4
402H1ZWzVDXTqpiMHpSFGBOJWS+LPPfDRATlHM4heiF9Jyf1YTjtxvjIzUmw
ZdHcvTKJ7gbJEh0El5AQA6Q/Jmt6vKfTPF7x3VvuDlFVudC0U8hkDNYEClx6
QdB0kgAYQML1JSAHFcSC4R3T0IYTLNeFU7RhajHDbUF9tiZtbYTNflVHxmir
0GOR4D5PjimzBFi7Q15zuvzSk//xygi+MTCXm9P9I5nsQzMDUkqICaLMTRCf
9CTC2ygiumb8ViLzfKK395WGWuaRaYGA0Oqx33QDDp/9ovLmeNdLxJK6HhNl
i7fkre8ufLSDvbccohWIQ5NOpCpRy3VDKpeQRcyhro5mZLTtTmFB8sYUlyI6
Zr7CL0thep1YAzYwnFYmdIVBlHnGtHJejE9vblBSMlwNXD2g/JB2nwWc0ygH
KyYCkqOSqcbI/wnPEFKQMYuSfRRtUyE50egAEc7YWAjq9GRcOJPsjrIk2bmm
O0yHvGcNtY+Sj6wF1nqqHh8XTAJWC0egsR65GsKcH/wJ68lkAG3Fe4H2CJjh
f3nt9+6489i4kYvJ+tDHH6t9MCxw/NwVN1P2hYn9kc/N3WhZkd6CUjsnoHms
2Y3hrfSG6DF2k5qjXAqLi3Dpn1/3f+6gJzpq+0uneEmx1wOrPA0/UcijU71y
kmG1qLMsiNJkTqEKYCwRnIhHCG/eKEjcYCwOtZSk4L4VRJ4S+r6EnCgJ6HA2
tVxA8Nr7XM2SSd3QaUULeV128meuAgBODPYOeIkhWtXVhaFSo99Hi1RKsBK3
W06kn7mZzUInowHQDdUlrlxH7CuBDO7JUn5A9UiF9ZHPn3ujgFWOUI4gf3Ix
1aTtIAP+OPcJginTlOKR4VRA/GAGhI0KrdCdDTJewTuP+dAFEl4LibCsQYPf
iC6MSrFh1VLIqsdd96urT/j7jUyrcMehIXiFq0UrwxAlxMv7QKp/s4zUl80S
Hz6LtVsssqN3gFlomksIkzMexykvv28m0ZDHnW2Yaqpho32Wpf3LLYNiaIOG
TTIygD2YhmgFaNh1NosfgGwHCW0NSTBIDpGWZvcGwwAr7VAwFHZrnrhQERDV
1B6V2C4tu5iVAGk5h4LNWCy5N8BF6HiHz8ali6FiICBEgOBKz6/jLvEkQKfS
XcUeISKVN2TdhFKXS7oDGzzVCp6g8lCxjiVHZDHWJ7jwUaxP0ABEhnvAu8zl
9Nh6q1iStjgap6yBeC7a83GcgWYOMkLzexRA+R/77FdvkPPRcPEQxYm2dIj1
5hH5vOhHRSNaqZhhUjy8zaSnJEmwCupJIdU0QNJx0iTBzdQy+DSV3OEjdDHK
HRS4JAFalKu6n3oXBUqEA4EHtB1lToHEwriyo8fSttEQKpzrdJPxIq0vgwJQ
QzeuBdk3gepzwxwkySkLM1P5yGAzcCZu9L4VkfG3ImJAsUgyRgpyQz6Oc+Ux
xrrGTc8R8E+/M3+XlCWUmGHznvfiAnh1fG+GSg15f6vRQrQ9EqplEsWiJWsw
IU3lg8ni8rLuoZkcnqBsMLVfU02edplZwQouFNfg3JQMpwYmqEGhaAz8fqJ5
cpvykGnFx5sKqZCEBXW7BXGUdElq4NFHgGc030E3CtRJn5SKrEtg6YOanYP5
UoJlQwGiCAu8Tcat6IKAszkqxVWZicq6ZlwrBcChaqh5wA2s0BbsLyqfH9uL
Ia8Rjy8kVKWSDbAgzq3KbjIos4RwFTr0JLdyhMXLmjdrpT4038VbhC7SuSUH
VGrVDFqnPtQTeRLbp0lY8ZEc8ViFfiaiFnPU+Rc+8eVvPXDEqRmuh3xj2NFO
G8FAtQAJxrt4M2XSMizx9/7mY7EwlNUG+Y5ajyCIypG6+I9X33CbBK0Q+iCw
vQMeBFKV3UErOureRCGqSytL9uehFxrDX4i1wfpaRE4HNsJRKEUULkASMrCZ
Zk2JIBVXWwYQjBhAcMVJn77ybeddeTPqji3RN+072XnEabkZnUpCt8RGdmHx
CFBPDE8UDpNbiQtqyWOrKMOnrTOoT49EwL6hEVuy/LXZ7kmz1ZKxpVXXgguy
VkdB9WjQVRfvD9Gm48696ha2RWijwXc9ohrjsRZS/JOIdcO7mneSEpiuhX8k
vpR9pHKmL4vKii42tLkktA/QCcVON2SKq22hxtKMmT3Q/KZ/sSvAKIbJ4uS1
2I+Wc5iwqvDqRXutKo4y3HW/hWNTCOWRbxXDxsI50Tq+BI8YZ0RuGVtldWDD
hNYMSyNIvZA9hgeCWGL71OnyNVyCWZBWAymtPnvOv1y/+dCKkn5w9FG19X5J
rHL/m05325aVlRShE2E+wuGgmJsK6QhcplR59R4LCdWaYXhiZhiSULj/qDMY
t8mRbrBoaohGrQFY/hZXrHpHQM8HJyEm0u8/6vTz3/CNGxmLWWJZNAGUORMG
4RqtsyJiijKcSYhgl7ALNPpIO9FMZsi0O2mOoRAu/0LJn2poAZ/1jvWX33zf
USFVM57TTvHO8kRkcPJw86OMETpUayEEn01qWklTDWAz9x85/JQscouOIFlP
sfgSdALHDvkZ5PJXMubnjD9egPwwidUI8Jriu2qM288AJ2wvDBK73Xz8R6Ih
DmQhaklkVrw9GHpaS46UiYx9Y6SnI6PI7pH9sMyF2rzoMoC78DgU04YZ1RQL
bwfI/w9cj96i5z9i7uVHt2mFpEXiRVCuCMovgL5o7Vn//1I0c7fS8n19X0ZI
NxBwoamadR8U7S6ZgC69q3gY5coCVRjBZLesTSjy24498yJN6ob9Tjkc1hKq
NcNCPrDPA0ecfn5i2nFZgoIp9MfXhKhSmDiVF8V0U0g9bFm7bv2tb529GMRH
tB0oMMYb4V1fvfymOKQgtsnJZeWwOWeRaMEEz8TGbE3EcL8WbgF+HfNFohLZ
APHEYpEEYHe6WUOkgLrRNAjNose6yNcQU1qJxXINiUNLWFC+IAcn/vqKb9+G
9S8yxOKeGzXCpAwGasJEyKguptRR1MqG+/Qq9sxZdNK9BJJmMwO9smilhOqL
wMQbK5dJcEf3V2sgIxRgT1iJwotXM0lKWxU0FXkGTrX7948vKPvw2vefs/HI
i6/5sWhSkMUnqtW8IioWL/NQEW0Rw8WuIgoAqMsBMacQmfMVO52GhC4wbwrH
T+tq1TPAplNagkzTy5QrWpVaGCi1dmqiuvJ/LyDzngw6EhWhWEJCO5tg+iPF
4ejnqsqqj1MsrpqicBaayBdQyTNVomv6xvciTqcI8ynJM3MMisDGLzTykSKM
V/DuFoCRNWCN4PUR/vmB9ak+keMfQ0K4FCHGCoMcd96VNz+WPCAfAeeGeFNp
VcXra+YFM8/CwfUtx9F9kJcT8n6Zn+HP/BKvoIjHJsGLGoIwiW9/e7CvHgWf
AxGVAmSCcUgNl0bWphlwi95Tkt7076nwZa1RkadbUDMycJCAPOuiakdDUbo6
HGsOghHT5/5tqVF4VtjqmXKYx4cT97tdEXaa1mrpiIuvufWeoz64gSWcBFqA
QB4uCCYnA1LkNZx0u7vyVjC/8p13f+Ky4ALT67jogaBQYWnuOvqDG3gGzGPa
jL565peuwfgSLae/fFoSLE0kd99ZzDijPihC0r8cpuEikVJfKt6OTByI5gKU
JO4f0Z6ym4HRCz1fuGYlRMSkAQN+AgMRYy9KUlAd8JZFwcgA/QgWtiVo2HgM
YSZMUtBhMptBBgu0QsvMqXJPhcG6fyEsyKm1ytf9mkTzEEUz2uKO8GM6u/Nb
7qK467Aom32qb01+H8VwAWtUs+bgvc77JMGwJeV6nd1SaskKrKC1rB/dfuyZ
FyYWSdxM9ecUknasMAbG10Mz9UOOMpeY5QE4KDEYz4nn8SRc48C9KduTuSgH
FhTZiseFvIphm6BElfifVvSWp/gzoZ1Ji6FcMPr7vspexRrXbLFX+fvYV8eF
jAsKZoPAvvT4dBMWG+Fj7i9OgXASe/AE2S84M2XH01Nxo7hVDS49Kxjsqb2Z
PdlRkr7SCyBrHmIlsiLda8QcckiPZQcDF/G69wVpEvwdTOFx3Ss/gynhoNv9
tN85UxItplSynanHYS6R3KMFApxb/CLel8oJRUNc+iGgeFkQqQXxGIPckns9
ffUkpqC3tEoODQRWbqEYcZsyuQswc/U8I5DkLAxRBmTSvZeSRqL/TB5QgiQH
xtYbree8baKWcPAr3CczgPnW+Vuw83hkCIXBZX3Nt+fvYuc4AivWqQYTLzEv
4Tu/uvGmUl6Zq6tdFyfNgQ62GwLIEh+H8Hti76CrCVFKpNWMbEUYuBqnRyqD
3omwEPV/91cun6dduIBlHMFAvfLE5HMzRxDBJxTpJzw+lMIu6XZI1oCp67oM
LeaADobgUmxaNadhH2HvGUr/puth2pp75Uk3LSsPKailoXjIfdekt/Chdrda
n/E+RTlLhiOmrxnmnguwmsVBZm2IEV3hh+Or5x1fR3s3nMeB3rd/QMJ003oM
Ejk5ju0VV+rKIvvrOBu3vDS5wO2nZaVpu5OJCiUtkHRzrrlrSgXikV1GBoMW
o9VoNHDYLryTO83G96YKa639fs1x8QrDMXc/sgUu91ARSSwAEbsMcpqaWPN1
7NVdXM1dPQatUBcNnXhqTh5USq6qZwuS74wp5R++86OXkF5AOUbXQTs1ueza
6RNKb+B4vAAHYfdpkvkjkvkyjoPoM40XGbMh4l4DfUtRzjIG8AI7UM5O4gkV
+PkESjstoMwNNTTgTXjE44fkpq9EhD38xlPPXYwtcPoUIyDm44wiUbSjzsy7
GGQsORdOy1AG/Sc7NjvfLGYg+mgcx30QH1eb0UgLHqNHJR0etI8jjwGW0avQ
iQzbVsigp3iiY0m2RFXgU8huYC4Nd8F17/3k5RSJD1UbMbmed7IQ1TJpoYYI
k6wBWQLs9cZ3ffyyNCZfDUIhlt+75fb7iXUoOY9hEFpsGcQDP9s1VErZ4SHn
1xDBR/qNslUcqCAjJuI+Bgqnw9lOWv6C23mDcV2KEGTqMJpXIymy7qr2Y0x7
RGdFO4KkR0qb4foJxO2Ka75fKaLqlvPotm++/5zL2RuFRtUKDG4ktxD9zTwM
EDGr0NlINw4xylE7yQiA8zE60k3yiH1K6eyjX0zmo0T2sP+NhJPWSYhTXvfe
czbi8Qxal/ekdOXGr4WVnG030AhbP3lW66dViIygOMsOfti7SZv0SZvU6lM0
jO20f/z1deRDplZuquSR5CbIN1GUWngJGuGGshvaZohoQ4iEMIHnc2Ii2OAU
J4uG2TDogYPz9qwY6tF1RULcI/A51bdFDd5nMVV5x1f88fduuZtKfmM6ruK0
Law1IdSIuRjsdpeUR5DmFakWUi0dFgOxUYFUwvpYZDlhpYOfryUAs2RdEqiu
zwP2hAh2Ni3fN0741EYX8vNP3S1P0Sfl9833nbMRY8sW5pF8JEjg9iiwgS6Z
ICcPGJq2OaXJ9rfMBeTZ7S5q+lhFWw9cuhX9OXtkWsrLK7JCC4ERBi60pusC
Z8jkJpNoYU2S03XbbkRYfj5M5qp1f78RG9/RphVwUCw40rIuwUGe5piEeprc
on6mFbcd0/BaiZ+mSklJ/H/cJFA4++YLvv7j6ypeuuvoD2WNH6BgXztYiQZE
3j59TmpaSf1pLnytBT6EMCK0KnRXQHaUPMAqFfWcdGugNZP0qCD+3UNNvBCz
ePkJG09p5UrgG1h3cMBqoPMHuqHsanoOXTcHg6yFz8iQh2I1NBWTAKwLYcAL
MOIP26RKWHeWJlB2MOkHPdqdXxftQP+8FPrP4GnlB0zGKNkhJ6yXpU2cWIsD
1sLnEFIUUbE8PRloh6YUkflHbz/7Emo4100swzqQuE45opRFcpTy0SadtE7I
LmA/B6UIkmZehEAlzYvFzf88+5+++RiZiiFotVkRXYiWZMgvJtW5+pg9YKx4
Sn3jnGLdnAuLASkPgrzou1ODWXTZFAADdMAOvjRux+t6IvlqQ+1g9xj9n+R3
AjhNbEtZlI3dflgHpUow6ESRQWeqBTwv54NuDKyCeJQpiua2pBOlAIaMsITE
s9X3SetK4oJDXFV0aKq1uKHacmEilMQwsZJaGYfnxHFpc6APJ1aii9hc6xh4
DOFIjCf2cUatefPbP3Ixx/WCfkd4nBqLatIKfd/MPvObeEcI4fxwxR6b87Rk
zOEK45iTDJgq5OA2nM/usJ0EgUMLRu6cb0Vrpuac0qWMKofuksQCMjPMwAoH
uQnBOJlUCJITa29pIjLSA6lcJZWW+0FaUD6YBVqkst5vIa9VGU8rLLt9MApC
hyH0cJ/b/TX08kAogr/mA5/aiKRdWLNO5sWGLCNkhhXtbWL9qJmVkCUht8ql
FFkbYEDGbqnnHcdldl1abRCYV/MtMleCwXoF31HrH6mlTWSsn/4vtMtFbY+A
Agr0QZdZ2rNsNLJKiiNVsjWbE5Nm7JAKKEdaxL9Qh1Us/m3lDeRRgF7USp7B
J9FvwrpGDQdZOp6OgHta/1iCAUHWm1QqWSsLAPakV5TaLJSLG9XeCajKpIQA
u6EWjqAWZXFjNsZ1umjaYy+O6K+EIgicpVYh7ATZrmk6HAHh1Iu2k/iwykwX
qYChvA+I0Zh5RGPT/E8iR+reppUZTPKiVo+9msuNZG0sD6cjpON9lTdNNiiA
g2MrYqMKkkLld+SqbYqrnuT5a5qFnJJLxSqVxG9RVA0JgaHBIHDzUyNCkZjS
LbXySVHjedlK8kRTujZZm1vW1g2SLHIdnMzLTs5F6kKpNAPS6g8yiF7gEuR1
FCNDO+8xHBPAgpSYmcJQfQZYKvHs4vErXr3WTmSzDnjngCEmJKIod0PpCrNA
9ErqS6gTegiYVQthSlZhE5ipIfak0N49R52xQTp6wdLQ4vy0wUSPGyyVUGp8
tYomtUCErgsFt1nTJu34C00nh5bR8tF4BkFq0tzDCi5aPT+pKa0eDREYjGjI
C77UEkbhNjtzE1tWmPg2CKEETS4PeWkMA43LMNDdR5+xoebOhEJKLWhHoyrU
2YbgZEmIcaegENGPunENzrz/s2M/fEEJRkQ0J2w1UKXWgjTwEranwT6Kg7oA
IN5hn14x/7ihkYIyGuFmoDdxvPFrp3z2SoAJZnUgQeWXqqiw8lQpJ69VuzAc
pmxlgiuXNzX0bDplNWzUlAX0hSFZW/mll+CkeGOwqtt05Gnnu5wVRGW4UyqE
9iV8jBbLEPWuNv0n1eZh/2OUPqbV4sYLZaUyXeJTrQ+DkPz97KCGxbyDatuD
p3Ozurm/fEiNXLXuHxIvxkqXUaVSr9x8+CnnkninDDeHvIXNpMkgTudybi1E
AROQ4QQHB2jRWtxsLsM+K64ioveFIo4RsAZlG0il4C5jeWsuXPuo8Uj4u7hj
AZmFBWmK1V/rTus7vI9rRWRcMCZ8dwciFo5DyzNTpkusqjWvZSuY3WIpSOTS
UTxQgobdW5/cpGNcVAnzRFBJ1kWvi/WMjPiRoUR8rAEYA7tzPEnaUbwrCikG
9kPdU0JOk2AmMUHUrYcsEclEt3E0Ix2jNdUkMnEtkmvZxxIYkWSo52ForKGD
Bvlal2RRieRboR1iHE6EgJbUxixiJkvFjmKbKy39JyW4AklGA8zQPbF6Lwc0
GchyxeLrbYZRk6sSala14zJ4tGLUMl0e9VJ27AT9uP6T0Ul0UokPOCDADS0N
udnQ5YorghOIym8Chqv6z6YowGpB3LF1EAk6kdKRAC6G7YRWek1teaS9XopY
Y7cJLdKqREuKZ1TIVp50GpxxZFsEe0A7VLXASvGW+9zYnn5ovShHp3qoQb5I
T0AXwHuVyoh4urLriaZDGcZOlcGEh643wKsdGGI3zR5oSfVU2edip1ti/Dli
K68XLALn5bQ+1AhboCqt69SkS9YMWDs+c8+ywgkTpmGwY4McHSac+W9rskNL
NL80DqaWu46ukXXKYbFjRBZmK+81F6HhGMBjIeGF+eEY1gvje/Ett28SSOjY
3xRzbulc+wwYQ97DimQToPAwYkV6t0PjjEyaaWyOADtPtIkYJ1vm1upZtCWI
khSVK5wO5fBAfMJCZLVhkbJaz5RCN8Ue1dMh1+MxrNR7XTx6Ogu9AKiVhk+m
F0UcmFGEPq95oyGIqBkvckW4sS89zu+dlXkLiGTk0Qi0xgZMFOr4hoTlZKQn
bAqX6oixftZSYDHrB6RJWO0A2bg+zk4NQWc8hTHyQTjVtJDuQqVA9A4ckYF9
tf1nnc8CPQHFMxwaSyNsTqBsVInR8hGEJu0lcQs93CVJaGtpOlE5QJ5WimwV
3ilZCo9x+WEuMh+LFBeTEKI0S5xrBXhg7dYSlFZWR1MlwScJvcq8ilg905md
m/eX1FUGHv/LJKa3g27gQjitUQTZEyjH7w0NxVBHqL6k5/QVWnyKg5J8gCGL
DJRa2uTD5uFiGhhCF/tNxTgiDIklEAritKwj7KODSVyWtWNRMsYt5vuzgJCu
AShUc7DQ9e2O0C0FGxnbJl+cp+h+CFJZwIaEJG88IVVLXHlCJMplfasqeTAn
NwJXOAYaaZ1Ua4jCkH+V6Kw4Twj4S5PDrYdWoh9YWy2cCn2bkK/ohxpabYqo
+VEt7yC2shE8QUGZ5HQfu5LyKdGaHBOKKc92TdWv5wyZjCghoQnqW0BCOpr4
g2BqDTzR6470WpM1s4hlzUJKa9Zgsa+ycaaFdvYFhy5Q4xF1Y+NzrVhNs3p9
jj7V5Q+1FjI0quthhplP3UvcUqrEuz4FQ7NJe2UwbuVwohx5iqIIwp/VlfCf
rymC/EThsaTRZdwsRQ3WrRejlAcRsQm7EC+t+QSMSFL6DltYuiktMIPCiqLD
xMOEqSICAdIntjIOckTj71gAqyVEAgPx0iOTEoPHtsyg/9MRDilKRT7xhjO+
cPUjCaLh0AoSPKGYZkNGoMfOaQcDFFTzHcsnmBTatfNMc1VfaCzDezhQWatd
cllLNq78CCfkJiCqkxeGcPUUiFcVKOFj7ntTWmfuwysPhgzyvbpkk9QZhnsb
224InVfH7eilNKYMKwM/nNcqCxDEGbpmIlk7glkkvzYfftK5f/DDW++L3BAU
hXVWhGZtcTYTxiL6OYl+y1rz5IYzlRdSACvm/bhHBwdxQHOIhPE4DrtYi2n5
PAHQluncNbFNGPYvNcJ2tVZuaMRrnULJKhDn1QzV01wLTOaUbGiQQvddcupn
XSYCp60tRmiS1OVVnp/rzKz22mLM/e46tcF8gEfBgB8BRv7KnKd8aOW2t9TP
ZDKa0LfTel5D1k6NxEZu4KlLGNdCIvQgW9RFeaa2Cs7h0C20i+xyuS5gogYa
6oyknPDzM+9H5kGheoKSRrLRSpZQGdW5l2Ze6N3GfRmhqXlN2VqHBtDhAz1m
eMVwbEAOCvGiRnwZZfDoYSedK85UVdL+tWI5hBlhEwUyEH/xxlO4brovWcCD
wfx3eLgR/aRGHJ0BdanDniSL+hAhKqEdPj4hVW+J4KBzRWJiQtYo2AUHtVgu
KEcHEiW8BHOazJtMlr0bqUNrHJCyE9/4QCo1jRwTADsaE9aqPTxEarIEaTDS
8tYpZn02t+4KJ4y4PemFTSH2lmM1CpwIh5xpkJvYj4pgzz6CkR/4MqHsm7Hc
QMxKFBez00z6WEQSZ2y1vt7Xa4ZelPvzHfArwJlw0pq0gTyVL4t5NQAaViq6
yYirc+M392jPB1nSUumtSBpY9PcYIHTnUYgoQN4hRnBFG1HcN+ktQ3bHDXcm
VkSx3xHmRKC02Fk0lujBWVgyxZSYp9ClMNTNF0RcET4YCnzZoWOiKIWZaYfr
tlSIaFqqXjMXuIhdCPAsZUAw7eB9UoMkpHlf34BwUs6QVHSMBwRW5FojjgZz
BEsmme896owL0Jjxkxzi8aVMsqi+DXWgYOD6uQdpVF8UDqJmk0BDVHGLCKUH
thJktGzkor7Wj4BXHUmK4BdCT6Dcau0NMqINy4+n6wIwtRSAcVuiV7+GNnrM
Kq05IXZHRCbEnQyNkqnJ16MAnFM1lKWJpLeo1F/h8pdmLtrrRfGd10dLq5ef
kCJTI+RbtaNB0c1rNz/gSx47OjnZcdAi4JHBh4T7iYqHgi1k9GGnWCigY0Mc
mG5SRmpZRNHfDCc1BamQ9wzPhOOZozAI9kUWU17DXaNbZdE0W7ss3WsuFu8q
PInJSDQUqgn6Mk4P6fkulz47KIs3S7IW8CmCmHqJS+OvfIJW3t7dy4QMhRNz
OJCovhfz7J6C000tO5IuOGH9de8753KAyBZRRIz9RcNDRrdofBN1GYObqp/0
KXfCiMcWjxu6drq8jlnlXYKL/vStZ12IwWBnSEDvMI1ILQBsILXU+LuyfWpB
KtklglGRJbcrHaKXfKYC3hDbfUb8DGSY1AC231DTFqJcq4RyUQIDttFIxqfm
0n1xca4zUz56AEIhalxpzFYlg7qCxOBAyQWPpabBSdVainFwh8QjN9hQUBdJ
yBQ+7mI+MfbOEGEfhDUowdhY52mYrG0ZfKBGZJN3oWAgagfvYkoTTv3UDjBp
TKMNlFn36lJYyhz8fxJ/4iS16FEMDXvROoUVUEoS48UhjUBoc3/X4oC0StiA
xMjPSVAQQggTpFif2kh/u2zbESzByty9rPaIsty0EHf5QdUtDTXL6Fzlvptq
06yIvxOV3iIWP/HI4SefV8IHRU1sxvM006WGl8j6mGnwbwh5FeISE48LaL0s
bmKs/HAp+3SEPd/jhA9OBuqwzPvZygePPHuruRt0Xg0hHTiBjG8rGZUN0EYx
wDZndja1bgNbdpjxSSAddcrFvLEhU/TDfQJIvbKbrlGSfRrkWzGzrXCHjsFZ
kwU/Yy9sFJ3GVGroN1eIHFkg2/faY0IgRpbOwEF+U9Jyt5Lu0IUs26BWvCf4
EthJJnaEwAbt4MuRNYCbT/VxQtKrlnoM7BUqBlAea6HQ5nPC+1L4QezRlcaR
SZXlcQp4PvD+V5RsITQUtS56ZXO5aMGtcF/vaS2rRhiNItq+0gA+3bQ0d4ns
ny1wstJl7GSQL1ceIAlv0wDD16dqVwUxNFlSeWqFmXGwX0mcDcqsr4i9bPJa
LUWQjhYcSzlssknmWkZOAwLLysGXJFJrVJdAsUPET1Py7YX1yNjxmqkcfA9Z
g7d7YgfNXvBAiwnN4NLeHMRQDZexpnB834RCnIGmi1P4dHMq/BxKoam0wqjF
lvMzNocZmHQxP0cptIzU4soDjSLg4mV+W4Rf9GXRJGax1JWcqr+NT3psSoYa
9pBCb33NBgoBlraZ1ONtjaB8Uf6P5cJFa8oCmoUsgzuOPfNCHAkDOkFcZN6C
pVryGNG4dCrU5qsjm5HdNR4Drzs0T0UZmIW6DROpyUcV8e3JUr8L9TkrGy2C
PnY7jjOR8ggUSGZIWnPYraWB+yybjYqiF/3zzCObMJbIAIhkvb78Z7tqZbbM
afKYI0mE+kGZXayPxDUWr83DLZod4Tl1QqOZbJmSvMPBr5RzYEvGnSbotXxw
sJ7VOIOl4ZsPwc4XaVyhwqDdjshs5F6zx9BoIZQF6pDTOpx6yeZV6A11K2m0
oN205l+xwjDYqlK3SAt6ouU09rQ33t4ozfJzsfxntdZLFnKrs4dBeOguIfDN
ajzGUinhgNz2WOTntqRWwbQDnOWIisvZHsPzIJg2BYXJeaQQ19eqc4rnOSyG
6FWIdehttS35n0XY8fGuNYzaYk4EwATKEw7cXSHNnDYwy2QlDc0ocQOqF9WY
FuhkB1pzvFUe7du7pUBpxx4MLhZUZPPGcgyspPYuxuJOGN81+O3aweAh6oCb
PPYI0EzOMCUJK3Gvf0rLDbdXk/wpzuBpygy0KKe/bqX0xpck1p5rEDpgC1uB
ixsWZVQmWnZsrRWItBCrWgua5m5Du5SGW4ooaKGVsLNyCHEliLSYQcgz4ool
H25anvfSCtRZjvsXT3aNw5mqD6cUZ/LELMbfkFCa7bDCZo9VxlJNNPsZJbwF
T4w0VOAeKcScgAMREA9g1aIHobJaAtwY2fcUYy+hb+XCS6taipH94bq8kiQv
ZXxaGpt2yLvGJvsqpkbw/0uVIKuKylKjlMqB2RDK/kwt72GEc0rukEhyqekW
aZ3Ka2T8yhtBNdCLrFmQp3hQrQpSIDa5MOrRaFg/EzGFTJwUyle18kq4vrgL
y6iXYt1opLA3xmsxf8i/1k4gAPDIEAHh1NQ7O3xHA5hYndgAXcddM1VzfC9D
smSxEE1769v86Z7CJfRbGcKaf7ZK+SzU7snFGytJ7H0M02u6/h1H+Tor2qsz
OI3NDJFYZrxIJMU+P0tHAY9bnodwYtVD1NBYipaFNp9WkcPcfhNHT/AUjWSu
ma4IHQS1Wq6aVzCZtDyDFTcXeGbSWCgtpmfBI3ygX3WytR2HIAalCUMNKAmS
ZbIEG7jotM9dVWusFZgWx6Uu8pQy3+c0SgVVmDy90RK1YL9qcQ99kw3NihqW
zaTauQWOzPvZ/D2l8HeQr9R9TXBTo0a1mM7K9It9okZTrDBdIYVt+RpwWmOt
f5C2lcv2SXbuEH3PuV9FoUGaR7bssFZdcTZKumIyPQabwSyAg9EohBv6+BlL
UGS03eyvA8on2/kJCylJVegfTmJVaY2My9fYo65gh7kpPrssMvZTqLi/vmeQ
2ZI5Hxu4ybeONz9FdGvXlm2/lvagYYVnLZDLZZAqN6qctLtCs1b9sIrhbn6t
hL4jBFd+r1Xthei7UqORNU5KdJ/Q0NHaW6bbzK/GfTe9IzbAHHDFl9Qa40VJ
XsvbW5J0opU9pK07LgDvkZYIBxNTmBBqKyx8Zil4nJAIApwmMFMNYY1nlff+
vgY5W+w7ME0H2sEDdsxtaPE0++QZ3fYxdPS0wvhatMmK6T7LIEfbongt6gVu
X7TsLcRnYS+BPtWOZbNR8OWeHs0gnRYAH6gYmpTofarH0xow4XwUT0jLHBWZ
fAk1Tz1lNaBQHEupCrhhGSJtjvHWrGeJspCRmaiupgw+aRu9e0aTBCiSdV/j
7SHYrn1XsvAsbCVYfwVMiFkl1RimsvR5A3qiBchO2Y/t8wAg68xQkZG/UCID
KnytXAFm5TdzPzWgCJTmN7VDxDG2xAdUFVeobSVac81K83KELlnS1+DamEIf
N+1UZNYotbblNvpPPfYlIZo0oazP2DDt921J0H0M3twK4KzlLk/aO+13/K1q
a4yXLkkzPTFwyoTC9ppAsxbGiHM3dMA1FEkeeU2xuwzsFA45VWGX4IBqyFer
x5aVA1tazyDN1s+qa+vls0vS/LGdVz2MwUHLVuEs6xw6C7XXuCd1Av+28ci2
Cf/fMoZc7jCYf/Y8Y4y7Gd9Ni8UtRSq0d1qlHFPluWcHjmv0CMudO1DeiaLq
hk18SLVx2LuF8PNTjgAatfZAM70tN0TTg8GFlkXcnC8pH5/SSl41Vksr58W2
CAA1wDH+beMuUbnhNQbpvP4oIiro27ZWEeuKbNl+0xiXhwlnIGn6xDBabbfe
Ej4hJqnRwI4CNx3561z6UAgq94HGGS1iuQXCmt+pRMN0fsGOBBhfP8sCLBol
1uBSx5ao0KkAi6CaWzWPSoEQpm6ZWhqrqbvjzQaRnl40H9ueUZQjAzQ/xIpP
vND4bledaxnC19C51t9d62ddild6mrY+2RQbI8sYnuX/NQTfjCZKKbcwKllj
Oc+My6P8DAtbH2yoZGhqIMuM0rpJgbXb9y/z8UebzSsrCbxV9kCDNfkC+2sv
t2ulh7wQBmC9WTfvquzcVfZwLH+huwR1tKI4xKazDBtntRcI7dyYya+zwHcr
i+/qY+dKTqJpbRW2IqOxX5MAzpfqGfbTrHI3I5LWUJzaSP7nt7yuOXHfkFjR
d+ruxmPLq6pFsyw7yJIS1pQskGRzQPGZje8ulgVgErFx/r9R5sOjjSk+fUkr
31qtWgECr/vtTh8FOIZuJWWHi2qj2d1mzRXGYBtgiLs27lfzNGLtPivM9uxm
8VB63R7GJA3le7T91KcZT93PGOwLk0VjtQJoUV5VtDb2bsnZU8YwjZBC9own
t7zu37e8bjdjTI2L1RanrT/+P9kLbnUOtUKqVlJ2f+O7vY3vXqXoV2sv/0Gj
iFRvW9eSqlZA20LVWauxt/HdKw2xPm3ch2Rw8P6jjIvXGYS5pI1szJfnJeUl
eNAYxSUtlyC4WfRKPOCYyfJ75bd739+YbMiiZrF+LdT3onbvUKcZ3pGFvbVA
wAsb3vFehfIHCRKWoq5N43+PwXWv0zR7OsnZzbFpDd5jM5XWS/ylBkk19J8R
UYQhtNYcKikONL57fjsSG755kTwH2F//brs3L9G9yqnyspbX/U7DWGYNKhxo
fNdE3Vljjgca3zU99x0Kp53dcM/xBpfMNtyrpWmOtZf/rIZHWr7QMS2X9cPw
Dqdd3MdPsgf2ZmM9m+jQtnHnQQq9LMSIlo85pR0B1Xm83iDuM43vTm73TnUO
r7fJ3hCMOKnhzW9oSfmntbxuXav36dS13OwmCr7BoOAzje+anut+Tfy/etFF
yv54TcM9Fxp8/qet7i0y66tVuXNBS9Z7VbuBq+zVbuA6CzXd22olvqesRJO2
+q6xEk1WwnftlXheq9ub1+TftJuCuibtpqCvSbiXQuNwKM7I/c5PTOu2WTZs
3/2EnuNjw/Oz4Qi31bOd+cVY+tVw7yB8B+f8+Psn29weVIy7n19Pp1HPLUYM
lP2ALjxgbiY+oTM7Hw88th8Q+hak2fubXZixH3e7++VDj4zVdWu4OtwxM7c4
bPO2IdwLbxu0uXckR+rp3F/KvYlf3Htb3RvIGNd39ex8p9WNxfdt5aMSi1T3
9WozIsZvN6PwTlyEmbn5xIzzc4kZO54ZWz13LE4v3l2NMOxKzyWRXVty9rAz
PzfbmVmdHkgPWj0z25mbj6XHv3aNvQ0v6uV7cHwHH+7Oi3bIi3Zy0c6LdnLR
zot2hIt2ctE2v4htJ38w9ROwndiimwd/Lbfo5t0V7cxO71Etzs92kqsz53wt
f2HNhWlvGy/iOX3SzCaPcGvM7GhP92DQzh7utXna+DLcK5wdd6/ulkX3aC6R
t61D0GN+oclXS7C64pnENX6ZW/loAWWVn3lLaznXkuGGcRYzOIslOYiLyb16
Ag6iW6utYUB0zvKVX5JzFm9F56zntzQTdmauFWHiLp5V/LIQbWi9i3O/LF/m
mVm/nXf6ZTvacHdetENetJOLdl70xC/q5ly0ow9350U75EU7uWibXxTTH2zc
eQu1lRH3r/FeYXPGDF3IsLknbNfn1Ezyrj47N2mhnEfpGYuQLZyZKzwj3elB
x5Ae8XdS9mdsSfeSfZAllPw083s7tZtDU2PpGDW+lN1CHHDjy5IvCSOda7gp
VIVlsYGOMbJQnZZxRfHhfHGeZC1cXGD32nXpg33bftB50v8F5dyfaA==\
\>"],ExpressionUUID->"cb8e9722-c87e-456f-9fda-3a347738c85f"]
}, Open  ]],

Cell[BoxData["\[IndentingNewLine]"], "Input",
 CellChangeTimes->{3.909544770841793*^9},
 CellLabel->"In[32]:=",ExpressionUUID->"82f9ae70-8065-45d3-890e-49d2b08b68d6"],

Cell[BoxData[
 RowBox[{"EmitSound", "[", 
  RowBox[{"Sound", "[", 
   RowBox[{"{", 
    RowBox[{
     RowBox[{"SoundNote", "[", "\"\<C\>\"", "]"}], ",", 
     RowBox[{"SoundNote", "[", "\"\<G\>\"", "]"}], ",", 
     RowBox[{"SoundNote", "[", "\"\<A\>\"", "]"}]}], "}"}], "]"}], 
  "]"}]], "Input",
 CellChangeTimes->{{3.8948468387487864`*^9, 3.8948468489678264`*^9}, 
   3.897732804497039*^9, 3.8977381837159777`*^9, {3.897759979240881*^9, 
   3.8977599806938705`*^9}, {3.8977600111899257`*^9, 
   3.8977601358688116`*^9}, {3.897841952756502*^9, 3.8978419795245056`*^9}},
 CellLabel->"In[33]:=",ExpressionUUID->"e4d32282-78da-433c-a27d-1efa78369f04"]
},
WindowSize->{1633, 1262},
WindowMargins->{{1869, Automatic}, {Automatic, 18}},
Magnification:>1.5 Inherited,
FrontEndVersion->"11.3 for Microsoft Windows (64-bit) (2018\:5e743\:670812\
\:65e5)",
StyleDefinitions->"Default.nb"
]
(* End of Notebook Content *)

(* Internal cache information *)
(*CellTagsOutline
CellTagsIndex->{}
*)
(*CellTagsIndex
CellTagsIndex->{}
*)
(*NotebookFileOutline
Notebook[{
Cell[558, 20, 508, 10, 43, "Input",ExpressionUUID->"3d30a11d-61c1-47de-9153-16c53b743ceb"],
Cell[1069, 32, 637, 14, 66, "Input",ExpressionUUID->"291e0fd9-e424-4562-b82d-73082372ff25"],
Cell[1709, 48, 834, 18, 102, "Input",ExpressionUUID->"a09990c8-2df4-428b-94aa-485de3d344a6"],
Cell[2546, 68, 290, 6, 43, "Input",ExpressionUUID->"11fae366-7878-4038-b060-be918d075c96"],
Cell[2839, 76, 273, 6, 43, "Input",ExpressionUUID->"b5de1ba7-f640-4881-97e9-7be080b74d21"],
Cell[3115, 84, 387, 8, 43, "Input",ExpressionUUID->"dfabe776-7435-43e8-8683-a02e28126f46"],
Cell[3505, 94, 257, 6, 43, "Input",ExpressionUUID->"a24738db-6f9d-41cc-964d-31b6f0e608bd"],
Cell[3765, 102, 1454, 23, 43, "Input",ExpressionUUID->"bec315a3-361b-4d0b-9ebc-55dca753219a"],
Cell[5222, 127, 319, 7, 43, "Input",ExpressionUUID->"7a09811f-1cc9-4af1-9f66-81b36728f373"],
Cell[5544, 136, 839, 14, 43, "Input",ExpressionUUID->"7164fa8b-1134-4710-98dd-0610438b55da"],
Cell[6386, 152, 264, 6, 43, "Input",ExpressionUUID->"f30d7e61-858e-4b72-8f1d-ac508489389f"],
Cell[6653, 160, 168, 2, 73, "Input",ExpressionUUID->"8b3623de-2181-435e-9ba0-c73c5776d44f"],
Cell[6824, 164, 12994, 297, 925, "Input",ExpressionUUID->"d6b2468d-0dfa-4ab2-9a42-ad3b7607d2aa"],
Cell[19821, 463, 168, 2, 73, "Input",ExpressionUUID->"7ea592d9-f5fd-45ef-950b-153fa4df4325"],
Cell[CellGroupData[{
Cell[20014, 469, 558, 12, 66, "Input",ExpressionUUID->"9014147d-4258-4f6e-a329-946030c49fba"],
Cell[20575, 483, 734, 10, 49, "Output",ExpressionUUID->"bdaae361-5968-47c6-a654-94b69253e299"]
}, Open  ]],
Cell[CellGroupData[{
Cell[21346, 498, 217, 4, 43, "Input",ExpressionUUID->"9a650922-4703-4c39-9941-c0c522a10f30"],
Cell[21566, 504, 533, 7, 49, "Output",ExpressionUUID->"b1cc7de6-b678-4c28-83d5-bb120841c216"]
}, Open  ]],
Cell[CellGroupData[{
Cell[22136, 516, 287, 5, 43, "Input",ExpressionUUID->"1e15e23a-5b4a-4109-ac38-6ca1dff2d220"],
Cell[22426, 523, 872, 12, 49, "Output",ExpressionUUID->"1b5b6147-efc1-46d1-b207-40b3c10a4d9d"]
}, Open  ]],
Cell[CellGroupData[{
Cell[23335, 540, 276, 5, 43, "Input",ExpressionUUID->"5ab12ac4-c61c-4513-87a3-4331c8f5d1c3"],
Cell[23614, 547, 2749, 38, 49, "Output",ExpressionUUID->"4171c156-d70f-4b22-8e32-b053ffed11a5"]
}, Open  ]],
Cell[26378, 588, 166, 2, 73, "Input",ExpressionUUID->"177ac385-d22d-4bb9-b161-3cb5e2e9d407"],
Cell[CellGroupData[{
Cell[26569, 594, 1086, 29, 104, "Input",ExpressionUUID->"8ca29d35-2d33-46ce-a69f-8b7dcb14b999"],
Cell[27658, 625, 414, 5, 49, "Output",ExpressionUUID->"dc628689-9cdd-421c-a511-344d77c2ae6a"]
}, Open  ]],
Cell[CellGroupData[{
Cell[28109, 635, 1135, 30, 104, "Input",ExpressionUUID->"40d87712-60d0-4079-ac36-9ba6a8b5ddfb"],
Cell[29247, 667, 406, 5, 49, "Output",ExpressionUUID->"8500c1cd-1d4e-43e0-937f-59c2acfc8b08"]
}, Open  ]],
Cell[CellGroupData[{
Cell[29690, 677, 1188, 30, 104, "Input",ExpressionUUID->"56a2a6c2-431a-4b0a-aff9-14dd2583fbb9"],
Cell[30881, 709, 405, 5, 49, "Output",ExpressionUUID->"1cea3914-758c-4656-a1ec-c089d360678b"]
}, Open  ]],
Cell[CellGroupData[{
Cell[31323, 719, 1188, 30, 104, "Input",ExpressionUUID->"ab05abed-520e-4434-8438-75cf6d546cad"],
Cell[32514, 751, 403, 5, 49, "Output",ExpressionUUID->"bfcab930-dbd5-4bd4-a787-b91fbd1e6e5a"]
}, Open  ]],
Cell[CellGroupData[{
Cell[32954, 761, 1238, 31, 104, "Input",ExpressionUUID->"5c7cb72b-dd3c-4bf0-9863-afe0935fb6a4"],
Cell[34195, 794, 409, 5, 49, "Output",ExpressionUUID->"ab580a02-fd5f-4b02-9f7c-22bc810f8d2a"]
}, Open  ]],
Cell[CellGroupData[{
Cell[34641, 804, 1187, 30, 104, "Input",ExpressionUUID->"cf4933d7-be10-4d3a-bea6-da8304c21759"],
Cell[35831, 836, 405, 5, 49, "Output",ExpressionUUID->"dc7cbe10-b94d-45a2-bef8-f0bb7030954a"]
}, Open  ]],
Cell[CellGroupData[{
Cell[36273, 846, 1186, 30, 104, "Input",ExpressionUUID->"419e6e89-1908-4fbd-8c0d-f85a59841bb1"],
Cell[37462, 878, 407, 5, 49, "Output",ExpressionUUID->"96b54c62-04b6-421b-8620-23c5d96f085e"]
}, Open  ]],
Cell[CellGroupData[{
Cell[37906, 888, 386, 8, 43, "Input",ExpressionUUID->"ddd87574-e35e-4ae9-85a9-57deae2a4857"],
Cell[38295, 898, 561, 10, 49, "Output",ExpressionUUID->"a86f3b60-f960-45f6-8d81-8b0fb0df6c3c"]
}, Open  ]],
Cell[38871, 911, 166, 2, 73, "Input",ExpressionUUID->"3b56a338-7892-4135-8242-ed0b6b793f1d"],
Cell[CellGroupData[{
Cell[39062, 917, 3550, 58, 174, "Input",ExpressionUUID->"a8a11302-60fa-4f29-bd12-4c44f3321f5e"],
Cell[42615, 977, 4280, 73, 358, "Output",ExpressionUUID->"5a0b8f0c-b5c2-4f59-bd97-13518bff03fd"]
}, Open  ]],
Cell[46910, 1053, 168, 2, 73, "Input",ExpressionUUID->"e5950b4d-98ac-44c0-84c0-0dfe8412a475"],
Cell[CellGroupData[{
Cell[47103, 1059, 1271, 26, 120, "Input",ExpressionUUID->"e85bdd3f-0e0f-41d3-80ac-398f68ef0160"],
Cell[48377, 1087, 37154, 624, 391, 14885, 259, "CachedBoxData", "BoxData", "Output",ExpressionUUID->"cb8e9722-c87e-456f-9fda-3a347738c85f"]
}, Open  ]],
Cell[85546, 1714, 166, 2, 73, "Input",ExpressionUUID->"82f9ae70-8065-45d3-890e-49d2b08b68d6"],
Cell[85715, 1718, 650, 13, 66, "Input",ExpressionUUID->"e4d32282-78da-433c-a27d-1efa78369f04"]
}
]
*)
