# Supplementary material for: WE economy: Potential of mutual aid distribution based on moral responsibility and risk vulnerability
Source: PLoS One. 2024 May 16;19(5):e0301928. doi: 10.1371/journal.pone.0301928 (PMC11098405; doi:10.1371/journal.pone.0301928)
Supplement: S1 File — (ZIP) [file pone.0301928.s002.zip › JV-M-M-FR_model_Fig5A_5B.nb]

(* Content-type: application/vnd.wolfram.mathematica *)

(*** Wolfram Notebook File ***)
(* http://www.wolfram.com/nb *)

(* CreatedBy='Mathematica 11.3' *)

(*CacheID: 234*)
(* Internal cache information:
NotebookFileLineBreakTest
NotebookFileLineBreakTest
NotebookDataPosition[       158,          7]
NotebookDataLength[     69816,       1476]
NotebookOptionsPosition[     64539,       1386]
NotebookOutlinePosition[     64929,       1403]
CellTagsIndexPosition[     64886,       1400]
WindowFrame->Normal*)

(* Beginning of Notebook Content *)
Notebook[{
Cell[BoxData[
 RowBox[{
  StyleBox[
   RowBox[{"n", "=", "1000"}],
   FontSize->14], 
  RowBox[{"(*", "\:4eba\:6570", "*)"}], ";"}]], "Input",
 CellChangeTimes->{{3.78000613908243*^9, 3.7800061410485353`*^9}, {
   3.7800061829702377`*^9, 3.7800062225187626`*^9}, 3.7800111868498716`*^9, 
   3.78012027007485*^9, 3.780120491490986*^9, 3.7801751099043674`*^9, 
   3.7852978187592173`*^9, 3.785373068377532*^9, 3.829255502429088*^9},
 CellLabel->"In[34]:=",ExpressionUUID->"3d30a11d-61c1-47de-9153-16c53b743ceb"],

Cell[BoxData[
 RowBox[{
  RowBox[{
   RowBox[{"m", "[", "0", "]"}], "=", 
   RowBox[{"Table", "[", 
    RowBox[{"1", ",", 
     RowBox[{"{", 
      RowBox[{"i", ",", "1", ",", "n"}], "}"}]}], "]"}]}], 
  RowBox[{"(*", "\:5bcc\:306e\:521d\:671f\:5206\:5e03", "*)"}], 
  ";"}]], "Input",
 CellChangeTimes->{{3.7800062573529997`*^9, 3.7800062973935804`*^9}, {
   3.7800063315477653`*^9, 3.780006339628281*^9}, {3.7800063942317944`*^9, 
   3.7800064356674457`*^9}, {3.7851850290922823`*^9, 3.7851850338821306`*^9}, 
   3.829255510341872*^9, 3.829264377639785*^9},
 CellLabel->"In[35]:=",ExpressionUUID->"291e0fd9-e424-4562-b82d-73082372ff25"],

Cell[BoxData[
 RowBox[{
  RowBox[{"\[Rho]m", "=", 
   RowBox[{"Table", "[", 
    RowBox[{
     RowBox[{"(", 
      RowBox[{"0.2", "+", 
       RowBox[{
        FractionBox["0.8", "n"], "*", "i"}]}], ")"}], ",", 
     RowBox[{"{", 
      RowBox[{"i", ",", "1", ",", "n"}], "}"}]}], "]"}]}], 
  RowBox[{"(*", "\:9053\:5fb3\:7684\:8cac\:4efb\:306e\:8a2d\:5b9a", "*)"}], 
  ";"}]], "Input",
 CellChangeTimes->{{3.9095469850779295`*^9, 3.909546986470773*^9}, 
   3.9095470210814056`*^9, {3.909547057623608*^9, 3.909547063859621*^9}, {
   3.9095471007688913`*^9, 3.9095472968096557`*^9}, {3.9095473364101496`*^9, 
   3.909547385644745*^9}, {3.9095484997597747`*^9, 3.9095485306620846`*^9}, {
   3.909594705770273*^9, 3.909594714752033*^9}, 3.909598391972602*^9, {
   3.9097856543490405`*^9, 3.90978565664412*^9}},
 CellLabel->"In[36]:=",ExpressionUUID->"a09990c8-2df4-428b-94aa-485de3d344a6"],

Cell[BoxData[
 RowBox[{
  StyleBox[
   RowBox[{"rf", "=", "0.5"}],
   Background->RGBColor[1, 0.85, 0.85]], 
  RowBox[{
  "(*", "\:30d5\:30ea\:30fc\:30e9\:30a4\:30c0\:30fc\:306e\:8a2d\:5b9a", 
   "*)"}], ";"}]], "Input",
 CellLabel->"In[37]:=",ExpressionUUID->"d4b2fed7-f83e-4be1-9c61-92318e21eb63"],

Cell[BoxData[
 RowBox[{
  RowBox[{
   RowBox[{"ii", "[", "0", "]"}], "=", "0"}], ";"}]], "Input",
 CellChangeTimes->{{3.780025320987832*^9, 3.78002532950239*^9}, 
   3.780025484229308*^9, 3.8292555276402383`*^9},
 CellLabel->"In[38]:=",ExpressionUUID->"11fae366-7878-4038-b060-be918d075c96"],

Cell[BoxData[
 RowBox[{
  RowBox[{
   RowBox[{"jj", "[", "0", "]"}], "=", "0"}], ";"}]], "Input",
 CellChangeTimes->{{3.7800254980091915`*^9, 3.7800255029655113`*^9}, 
   3.8292555322739315`*^9},
 CellLabel->"In[39]:=",ExpressionUUID->"b5de1ba7-f640-4881-97e9-7be080b74d21"],

Cell[BoxData[
 RowBox[{
  RowBox[{"s", "=", "0"}], 
  RowBox[{"(*", "\:5bcc\:306e\:7dcf\:4ea4\:63db\:91cf", "*)"}], 
  ";"}]], "Input",
 CellChangeTimes->{{3.8292573576371975`*^9, 3.8292573587522182`*^9}, {
  3.8292574744598904`*^9, 3.8292575236404552`*^9}, {3.8292643859596024`*^9, 
  3.829264390767871*^9}},
 CellLabel->"In[40]:=",ExpressionUUID->"dfabe776-7435-43e8-8683-a02e28126f46"],

Cell[BoxData[
 RowBox[{
  StyleBox[
   RowBox[{"\[Lambda]", "=", "0.25"}],
   Background->RGBColor[1, 0.85, 0.85]], 
  RowBox[{"(*", "\:8caf\:84c4\:7387", "*)"}], ";"}]], "Input",
 CellLabel->"In[41]:=",ExpressionUUID->"a24738db-6f9d-41cc-964d-31b6f0e608bd"],

Cell[BoxData[
 RowBox[{
  StyleBox[
   RowBox[{"\[Delta]w", "=", "0.1"}],
   Background->RGBColor[1, 0.85, 0.85]], 
  RowBox[{"(*", "\:640d\:76ca\:7387", "*)"}], ";"}]], "Input",
 CellChangeTimes->{{3.7800065512188663`*^9, 3.7800065703580875`*^9}, {
   3.780007596905789*^9, 3.7800076076221113`*^9}, 3.7801751993319407`*^9, 
   3.780177258259259*^9, 3.7801773017759657`*^9, 3.780177342326905*^9, {
   3.7801780120979495`*^9, 3.7801780154196367`*^9}, {3.7851850480799913`*^9, 
   3.785185075762636*^9}, 3.785185851399935*^9, 3.785373873394215*^9, 
   3.829255539567762*^9, {3.8292575516019864`*^9, 3.8292575532725563`*^9}, 
   3.82925765686847*^9, 3.8292589118576975`*^9, 3.829260600683658*^9, 
   3.8292628690619316`*^9, 3.829262928568199*^9, 3.8292629709650116`*^9, 
   3.8292643982784047`*^9, 3.8292650306818123`*^9, 3.829265410689646*^9, 
   3.8292656983276377`*^9, 3.8292659768972683`*^9, 3.8292666589938154`*^9, {
   3.8292722394691334`*^9, 3.829272239905949*^9}, 3.8292726971580114`*^9, 
   3.8292729495008655`*^9, 3.8292731800186305`*^9, {3.8292733747507763`*^9, 
   3.8292733749314594`*^9}, {3.829276037454605*^9, 3.829276037900482*^9}, {
   3.862688361271633*^9, 3.862688361541687*^9}, {3.8626987040970836`*^9, 
   3.8626987338401513`*^9}, {3.8626996276008883`*^9, 
   3.8626996531110587`*^9}, {3.909544856207822*^9, 3.9095448831249967`*^9}, 
   3.90954520178058*^9},
 CellLabel->"In[42]:=",ExpressionUUID->"bec315a3-361b-4d0b-9ebc-55dca753219a"],

Cell[BoxData[
 RowBox[{
  StyleBox[
   RowBox[{"\[Xi]", "=", "0.5"}],
   Background->RGBColor[1, 0.85, 0.85]], 
  RowBox[{"(*", "\:8b72\:6e21\:7387", "*)"}], ";"}]], "Input",
 CellChangeTimes->{{3.90958283668324*^9, 3.9095828368548093`*^9}},
 CellLabel->"In[43]:=",ExpressionUUID->"7a09811f-1cc9-4af1-9f66-81b36728f373"],

Cell[BoxData[
 RowBox[{
  RowBox[{"tmax", "=", "1000000"}], 
  RowBox[{"(*", "\:7e70\:308a\:8fd4\:3057\:56de\:6570", "*)"}], 
  ";"}]], "Input",
 CellChangeTimes->{{3.780008580174608*^9, 3.7800085856319404`*^9}, 
   3.7800108020311966`*^9, {3.780010851854395*^9, 3.780010866092286*^9}, 
   3.780089642658536*^9, 3.780092132140647*^9, 3.780120166778257*^9, 
   3.780120529475758*^9, 3.780175114231393*^9, 3.7852978235404973`*^9, {
   3.7853730714252605`*^9, 3.7853730783172874`*^9}, {3.8292555498174243`*^9, 
   3.8292555541263723`*^9}, 3.8292723609259033`*^9, 3.8292760689178944`*^9, 
   3.8627010916935062`*^9, 3.8627012305967903`*^9, 3.862701802686118*^9, 
   3.862702326491025*^9, 3.8627087840685472`*^9, {3.862708871916737*^9, 
   3.8627088734350266`*^9}},
 CellLabel->"In[44]:=",ExpressionUUID->"7164fa8b-1134-4710-98dd-0610438b55da"],

Cell[BoxData[
 RowBox[{
  StyleBox[
   RowBox[{"tp", "=", "10000"}],
   Background->RGBColor[1, 0.85, 0.85]], 
  RowBox[{"(*", "\:518d\:5206\:914d\:5468\:671f", "*)"}], ";"}]], "Input",
 CellLabel->"In[45]:=",ExpressionUUID->"f30d7e61-858e-4b72-8f1d-ac508489389f"],

Cell[BoxData["\[IndentingNewLine]"], "Input",
 CellChangeTimes->{3.8627089260473337`*^9},
 CellLabel->"In[46]:=",ExpressionUUID->"8b3623de-2181-435e-9ba0-c73c5776d44f"],

Cell[BoxData[
 RowBox[{"Do", "[", 
  RowBox[{
   RowBox[{
    RowBox[{"ts", "=", 
     RowBox[{"Mod", "[", 
      RowBox[{"t", ",", "tp"}], "]"}]}], 
    RowBox[{"(*", "\:5270\:4f59", "*)"}], ";", "\[IndentingNewLine]", 
    RowBox[{"If", "[", 
     RowBox[{
      RowBox[{"ts", "==", "0"}], ",", "\[IndentingNewLine]", 
      RowBox[{
       RowBox[{"m", "[", 
        RowBox[{"t", "+", "1"}], "]"}], "=", 
       RowBox[{"Table", "[", 
        RowBox[{
         RowBox[{
          RowBox[{
           RowBox[{"(", 
            RowBox[{"1", "-", 
             RowBox[{"\[Xi]", "*", 
              RowBox[{"\[Rho]m", "[", 
               RowBox[{"[", "i", "]"}], "]"}]}]}], ")"}], "*", 
           RowBox[{
            RowBox[{"m", "[", "t", "]"}], "[", 
            RowBox[{"[", "i", "]"}], "]"}]}], "+", 
          RowBox[{"\[Xi]", "*", 
           FractionBox[
            RowBox[{"\[Rho]m", "[", 
             RowBox[{"[", "i", "]"}], "]"}], 
            RowBox[{"Sum", "[", 
             RowBox[{
              RowBox[{"\[Rho]m", "[", 
               RowBox[{"[", "k", "]"}], "]"}], ",", 
              RowBox[{"{", 
               RowBox[{"k", ",", "1", ",", "n"}], "}"}]}], "]"}]], "*", 
           RowBox[{"Sum", "[", 
            RowBox[{
             RowBox[{
              RowBox[{"\[Rho]m", "[", 
               RowBox[{"[", "k", "]"}], "]"}], "*", 
              RowBox[{
               RowBox[{"m", "[", "t", "]"}], "[", 
               RowBox[{"[", "k", "]"}], "]"}]}], ",", 
             RowBox[{"{", 
              RowBox[{"k", ",", "1", ",", "n"}], "}"}]}], "]"}]}]}], ",", 
         RowBox[{"{", 
          RowBox[{"i", ",", "1", ",", "n"}], "}"}]}], "]"}]}], ",", 
      "\[IndentingNewLine]", 
      RowBox[{
       RowBox[{"m", "[", 
        RowBox[{"t", "+", "1"}], "]"}], "=", 
       RowBox[{"m", "[", "t", "]"}]}]}], "]"}], 
    RowBox[{"(*", "\:518d\:5206\:914d", "*)"}], ";", 
    RowBox[{
     RowBox[{"ii", "[", 
      RowBox[{"t", "+", "1"}], "]"}], "=", 
     RowBox[{"ii", "[", "t", "]"}]}], 
    RowBox[{"(*", "\:5bcc\:306e\:4ea4\:63db", "*)"}], ";", 
    RowBox[{
     RowBox[{"jj", "[", 
      RowBox[{"t", "+", "1"}], "]"}], "=", 
     RowBox[{"jj", "[", "t", "]"}]}], ";", 
    RowBox[{
     RowBox[{"ii", "[", 
      RowBox[{"t", "+", "1"}], "]"}], "=", 
     RowBox[{"RandomInteger", "[", 
      RowBox[{"{", 
       RowBox[{"1", ",", "n"}], "}"}], "]"}]}], ";", 
    RowBox[{
     RowBox[{"jj", "[", 
      RowBox[{"t", "+", "1"}], "]"}], "=", 
     RowBox[{"RandomInteger", "[", 
      RowBox[{"{", 
       RowBox[{"1", ",", 
        RowBox[{"n", "-", "1"}]}], "}"}], "]"}]}], ";", 
    RowBox[{"If", "[", 
     RowBox[{
      RowBox[{
       RowBox[{"ii", "[", 
        RowBox[{"t", "+", "1"}], "]"}], "\[LessEqual]", 
       RowBox[{"jj", "[", 
        RowBox[{"t", "+", "1"}], "]"}]}], ",", 
      RowBox[{
       RowBox[{"jj", "[", 
        RowBox[{"t", "+", "1"}], "]"}], "=", 
       RowBox[{
        RowBox[{"jj", "[", 
         RowBox[{"t", "+", "1"}], "]"}], "+", "1"}]}], ",", 
      RowBox[{
       RowBox[{"jj", "[", 
        RowBox[{"t", "+", "1"}], "]"}], "=", 
       RowBox[{"jj", "[", 
        RowBox[{"t", "+", "1"}], "]"}]}]}], "]"}], ";", 
    RowBox[{"\[Delta]", "=", 
     RowBox[{"RandomReal", "[", 
      RowBox[{"{", 
       RowBox[{
        RowBox[{"-", "\[Delta]w"}], ",", "\[Delta]w"}], "}"}], "]"}]}], ";", 
    RowBox[{
     RowBox[{"m", "[", 
      RowBox[{"t", "+", "1"}], "]"}], "=", 
     RowBox[{"ReplacePart", "[", 
      RowBox[{
       RowBox[{"m", "[", 
        RowBox[{"t", "+", "1"}], "]"}], ",", "\[IndentingNewLine]", 
       RowBox[{"{", 
        RowBox[{
         RowBox[{
          RowBox[{"ii", "[", 
           RowBox[{"t", "+", "1"}], "]"}], "\[Rule]", 
          RowBox[{
           RowBox[{"\[Lambda]", "*", 
            StyleBox[
             RowBox[{
              RowBox[{"m", "[", "t", "]"}], "[", 
              RowBox[{"[", 
               RowBox[{"ii", "[", 
                RowBox[{"t", "+", "1"}], "]"}], "]"}], "]"}],
             Background->RGBColor[1, 0.85, 0.85]]}], "\[IndentingNewLine]", 
           "+", 
           RowBox[{
            RowBox[{"(", 
             RowBox[{"1", "-", "\[Lambda]"}], ")"}], "*", 
            RowBox[{"(", 
             RowBox[{"1", "-", 
              StyleBox[
               RowBox[{"\[Rho]m", "[", 
                RowBox[{"[", 
                 RowBox[{"ii", "[", 
                  RowBox[{"t", "+", "1"}], "]"}], "]"}], "]"}],
               Background->RGBColor[1, 0.85, 0.85]]}], ")"}], "*", 
            StyleBox[
             RowBox[{
              RowBox[{"m", "[", "t", "]"}], "[", 
              RowBox[{"[", 
               RowBox[{"ii", "[", 
                RowBox[{"t", "+", "1"}], "]"}], "]"}], "]"}],
             Background->RGBColor[1, 0.85, 0.85]]}], "\[IndentingNewLine]", 
           "+", 
           RowBox[{
            RowBox[{"(", 
             RowBox[{"1", "+", "\[Delta]"}], ")"}], "*", 
            RowBox[{"(", 
             RowBox[{"1", "-", "\[Lambda]"}], ")"}], "*", 
            StyleBox[
             RowBox[{"\[Rho]m", "[", 
              RowBox[{"[", 
               RowBox[{"ii", "[", 
                RowBox[{"t", "+", "1"}], "]"}], "]"}], "]"}],
             Background->RGBColor[1, 0.85, 0.85]], "*", 
            StyleBox[
             RowBox[{
              RowBox[{"m", "[", "t", "]"}], "[", 
              RowBox[{"[", 
               RowBox[{"ii", "[", 
                RowBox[{"t", "+", "1"}], "]"}], "]"}], "]"}],
             Background->RGBColor[1, 0.85, 0.85]]}]}]}], ",", 
         "\[IndentingNewLine]", 
         RowBox[{
          RowBox[{"jj", "[", 
           RowBox[{"t", "+", "1"}], "]"}], "\[Rule]", 
          RowBox[{
           RowBox[{"\[Lambda]", "*", 
            StyleBox[
             RowBox[{
              RowBox[{"m", "[", "t", "]"}], "[", 
              RowBox[{"[", 
               RowBox[{"jj", "[", 
                RowBox[{"t", "+", "1"}], "]"}], "]"}], "]"}],
             Background->RGBColor[0.88, 1, 0.88]]}], "\[IndentingNewLine]", 
           "+", 
           RowBox[{
            RowBox[{"(", 
             RowBox[{"1", "-", "\[Lambda]"}], ")"}], "*", 
            RowBox[{"(", 
             RowBox[{"1", "-", 
              RowBox[{"rf", "*", 
               StyleBox[
                RowBox[{"\[Rho]m", "[", 
                 RowBox[{"[", 
                  RowBox[{"jj", "[", 
                   RowBox[{"t", "+", "1"}], "]"}], "]"}], "]"}],
                Background->RGBColor[0.88, 1, 0.88]]}]}], ")"}], "*", 
            StyleBox[
             RowBox[{
              RowBox[{"m", "[", "t", "]"}], "[", 
              RowBox[{"[", 
               RowBox[{"jj", "[", 
                RowBox[{"t", "+", "1"}], "]"}], "]"}], "]"}],
             Background->RGBColor[0.88, 1, 0.88]]}], "\[IndentingNewLine]", 
           "+", 
           RowBox[{
            RowBox[{"(", 
             RowBox[{"1", "+", "\[Delta]"}], ")"}], "*", 
            RowBox[{"(", 
             RowBox[{"1", "-", "\[Lambda]"}], ")"}], "*", "rf", "*", 
            StyleBox[
             RowBox[{"\[Rho]m", "[", 
              RowBox[{"[", 
               RowBox[{"jj", "[", 
                RowBox[{"t", "+", "1"}], "]"}], "]"}], "]"}],
             Background->RGBColor[0.88, 1, 0.88]], "*", 
            StyleBox[
             RowBox[{
              RowBox[{"m", "[", "t", "]"}], "[", 
              RowBox[{"[", 
               RowBox[{"jj", "[", 
                RowBox[{"t", "+", "1"}], "]"}], "]"}], "]"}],
             Background->RGBColor[0.88, 1, 0.88]]}]}]}]}], "}"}]}], "]"}]}], 
    ";", "\[IndentingNewLine]", "\[IndentingNewLine]", 
    RowBox[{"s", "=", 
     RowBox[{"s", "+", 
      RowBox[{
       RowBox[{"Abs", "[", "\[Delta]", "]"}], "*", 
       RowBox[{"(", 
        RowBox[{"1", "-", "\[Lambda]"}], ")"}], "*", 
       RowBox[{"(", 
        RowBox[{
         RowBox[{
          RowBox[{"\[Rho]m", "[", 
           RowBox[{"[", 
            RowBox[{"ii", "[", 
             RowBox[{"t", "+", "1"}], "]"}], "]"}], "]"}], "*", 
          RowBox[{
           RowBox[{"m", "[", "t", "]"}], "[", 
           RowBox[{"[", 
            RowBox[{"ii", "[", 
             RowBox[{"t", "+", "1"}], "]"}], "]"}], "]"}]}], "+", 
         RowBox[{
          RowBox[{"\[Rho]m", "[", 
           RowBox[{"[", 
            RowBox[{"jj", "[", 
             RowBox[{"t", "+", "1"}], "]"}], "]"}], "]"}], "*", 
          RowBox[{
           RowBox[{"m", "[", "t", "]"}], "[", 
           RowBox[{"[", 
            RowBox[{"jj", "[", 
             RowBox[{"t", "+", "1"}], "]"}], "]"}], "]"}]}]}], ")"}]}]}]}]}], 
   ",", "\[IndentingNewLine]", 
   RowBox[{"{", 
    RowBox[{"t", ",", "0", ",", "tmax", ",", "1"}], "}"}]}], "]"}]], "Input",
 CellChangeTimes->{{3.7800085946595144`*^9, 3.7800085995058317`*^9}, {
   3.7800086466358533`*^9, 3.780008752869671*^9}, {3.78000881551169*^9, 
   3.7800088375911036`*^9}, 3.7800089781601343`*^9, {3.7800095355148993`*^9, 
   3.7800095461345778`*^9}, {3.7800096117197914`*^9, 3.7800096240965796`*^9}, 
   3.7800099278460793`*^9, {3.78001000215485*^9, 3.7800100042129827`*^9}, {
   3.7800100480357866`*^9, 3.7800100539731665`*^9}, {3.7800101044584165`*^9, 
   3.78001010503445*^9}, {3.7800101509723997`*^9, 3.78001015141144*^9}, {
   3.780010210373209*^9, 3.7800102265102406`*^9}, {3.7800103844583764`*^9, 
   3.7800104049746933`*^9}, {3.7800104925193186`*^9, 3.780010532337877*^9}, {
   3.7800244829110575`*^9, 3.7800245062105417`*^9}, {3.7800245553727207`*^9, 
   3.7800245715887384`*^9}, {3.780024708821556*^9, 3.780024782599289*^9}, {
   3.780024871610016*^9, 3.780024887663022*^9}, {3.7800252533395042`*^9, 
   3.780025261925048*^9}, {3.7800253759663696`*^9, 3.7800253825047874`*^9}, {
   3.7800255110880375`*^9, 3.7800255930122957`*^9}, 3.78002564542666*^9, 
   3.780025704069417*^9, {3.7800257468681717`*^9, 3.78002576423934*^9}, {
   3.780026021210779*^9, 3.780026111728603*^9}, {3.78002614394765*^9, 
   3.780026172772502*^9}, {3.780026235850548*^9, 3.7800262553888054`*^9}, {
   3.780026352295022*^9, 3.780026372130294*^9}, {3.7800266416235857`*^9, 
   3.780026646778936*^9}, {3.780080060688077*^9, 3.7800801048022165`*^9}, {
   3.780080341396846*^9, 3.780080418170762*^9}, {3.7800804879904966`*^9, 
   3.7800805122348385`*^9}, 3.7800805582679663`*^9, {3.780080607441019*^9, 
   3.7800806116826735`*^9}, {3.7800806598292828`*^9, 3.7800806639041*^9}, {
   3.780081903592387*^9, 3.780081942864641*^9}, {3.7800842552213616`*^9, 
   3.7800843379357023`*^9}, 3.7800845457276692`*^9, {3.7800870399223547`*^9, 
   3.7800870783573074`*^9}, {3.780087119818559*^9, 3.7800871725972133`*^9}, {
   3.7800872103253317`*^9, 3.7800873701888685`*^9}, {3.7800874026190233`*^9, 
   3.780087435714695*^9}, {3.780118244133424*^9, 3.7801182480895014`*^9}, {
   3.780118282736243*^9, 3.7801182930436077`*^9}, {3.780118325620392*^9, 
   3.780118341436812*^9}, {3.7801184001902876`*^9, 3.780118540124941*^9}, {
   3.780118576861269*^9, 3.780118628924619*^9}, {3.7801187638389635`*^9, 
   3.7801187788525305`*^9}, 3.7801188938526344`*^9, {3.7801190805001783`*^9, 
   3.7801190870212817`*^9}, {3.780119123604597*^9, 3.780119133917556*^9}, {
   3.7801191748164186`*^9, 3.7801192515320415`*^9}, {3.7801193032235537`*^9, 
   3.7801193074792757`*^9}, {3.7801195247827225`*^9, 3.780119646372047*^9}, {
   3.780175075680664*^9, 3.7801750772614365`*^9}, {3.78518509079649*^9, 
   3.785185177976348*^9}, 3.785185217353592*^9, {3.7851852748631926`*^9, 
   3.785185453233836*^9}, 3.785185499849393*^9, 3.7851855769339743`*^9, 
   3.7851859205737805`*^9, 3.7852977949625177`*^9, {3.829256270118594*^9, 
   3.829256284072468*^9}, {3.829256469467016*^9, 3.8292564862517776`*^9}, {
   3.829257244838191*^9, 3.82925726084338*^9}, 3.829257343529244*^9, {
   3.8292574257745533`*^9, 3.829257435718065*^9}, 3.829264405024272*^9, {
   3.862698750755167*^9, 3.862698801004299*^9}, {3.8626988449292955`*^9, 
   3.86269889354735*^9}, {3.862698983750249*^9, 3.862698993487916*^9}, {
   3.8626993042574234`*^9, 3.8626993130354433`*^9}, {3.862699356569335*^9, 
   3.862699371322132*^9}, {3.862699426358389*^9, 3.8626994307694516`*^9}, 
   3.8627028130691843`*^9, {3.862709117291133*^9, 3.8627091265087724`*^9}, {
   3.909544894300161*^9, 3.9095449022444096`*^9}, 3.9095452178083744`*^9, 
   3.9095455930815954`*^9, {3.9095456341906223`*^9, 3.909545647148674*^9}, {
   3.909547852471505*^9, 3.909548043579112*^9}, 3.9095482560932183`*^9, {
   3.909548321826562*^9, 3.909548343085166*^9}, 3.9095483975310583`*^9, 
   3.9095829205098886`*^9, {3.909582975319847*^9, 3.9095830187235203`*^9}, 
   3.9095830983278823`*^9, {3.9095831319703035`*^9, 3.909583155241699*^9}, 
   3.909583275193885*^9, {3.9095833640010347`*^9, 3.909583376275532*^9}, {
   3.9095836607153115`*^9, 3.9095836991973624`*^9}, {3.909583748498699*^9, 
   3.9095838082373705`*^9}, {3.909583839846167*^9, 3.9095839198152432`*^9}, {
   3.9095947238206453`*^9, 3.9095947479723606`*^9}, 3.909598944439842*^9, {
   3.9097856995524473`*^9, 3.9097857173568115`*^9}},
 CellLabel->"In[47]:=",ExpressionUUID->"d6b2468d-0dfa-4ab2-9a42-ad3b7607d2aa"],

Cell[BoxData["\[IndentingNewLine]"], "Input",
 CellChangeTimes->{3.7853730143868637`*^9},
 CellLabel->"In[48]:=",ExpressionUUID->"7ea592d9-f5fd-45ef-950b-153fa4df4325"],

Cell[CellGroupData[{

Cell[BoxData[
 RowBox[{"Sum", "[", 
  RowBox[{
   RowBox[{
    RowBox[{"m", "[", "1000000", "]"}], "[", 
    RowBox[{"[", 
     RowBox[{"ii", "[", "a", "]"}], "]"}], "]"}], ",", 
   RowBox[{"{", 
    RowBox[{"a", ",", "1", ",", "1000"}], "}"}]}], "]"}]], "Input",
 CellChangeTimes->{{3.862708494620345*^9, 3.8627085128949847`*^9}, 
   3.8627085450134554`*^9, {3.8627085856780796`*^9, 3.862708708854768*^9}, 
   3.862708828042309*^9, {3.862708898069892*^9, 3.862708901752861*^9}},
 CellLabel->"In[49]:=",ExpressionUUID->"9014147d-4258-4f6e-a329-946030c49fba"],

Cell[BoxData["980.357761579473`"], "Output",
 CellChangeTimes->{{3.8627086100071054`*^9, 3.8627087119741397`*^9}, {
   3.86270881600272*^9, 3.8627088310565305`*^9}, 3.8627089972288218`*^9, 
   3.862709324307078*^9, 3.8627098099904284`*^9, 3.8627653090247436`*^9, 
   3.8627684006618814`*^9, 3.862769246199193*^9, 3.862769349101856*^9, 
   3.8627694011431737`*^9, 3.86276946589546*^9, 3.8627749900557528`*^9, 
   3.909544680983314*^9, 3.9095449901567597`*^9, 3.909545263249338*^9, 
   3.9095486544067087`*^9, 3.9095580932078295`*^9, 3.909583552818113*^9, 
   3.9095842355111866`*^9, 3.909595022808257*^9, 3.9095986554323735`*^9, 
   3.909599195051421*^9, 3.9097861033400507`*^9},
 CellLabel->"Out[49]=",ExpressionUUID->"4d825049-57d7-4def-a822-cc1d6b0a9ccd"]
}, Open  ]],

Cell[CellGroupData[{

Cell[BoxData[
 RowBox[{"\[Lambda]", 
  RowBox[{"(*", "\:8caf\:84c4\:7387", "*)"}]}]], "Input",
 CellChangeTimes->{3.8627654586839914`*^9},
 CellLabel->"In[50]:=",ExpressionUUID->"9a650922-4703-4c39-9941-c0c522a10f30"],

Cell[BoxData["0.25`"], "Output",
 CellChangeTimes->{3.862765464121335*^9, 3.8627684006984386`*^9, 
  3.8627692462429733`*^9, 3.86276934914053*^9, 3.862769401184451*^9, 
  3.8627694659338064`*^9, 3.862774990079136*^9, 3.90954468101661*^9, 
  3.909544990177514*^9, 3.9095452632706213`*^9, 3.9095486544303246`*^9, 
  3.90955809323561*^9, 3.9095835528467307`*^9, 3.9095842355391912`*^9, 
  3.909595022846371*^9, 3.9095986554853015`*^9, 3.909599195066057*^9, 
  3.9097861033912573`*^9},
 CellLabel->"Out[50]=",ExpressionUUID->"8080d0b6-d7ee-42de-9ca6-cbf6a9a62d86"]
}, Open  ]],

Cell[CellGroupData[{

Cell[BoxData[
 RowBox[{"\[Delta]w", 
  RowBox[{"(*", "\:640d\:76ca\:7387", "*)"}]}]], "Input",
 CellChangeTimes->{{3.829259405037418*^9, 3.829259421011617*^9}, {
  3.862699840545171*^9, 3.86269984942391*^9}},
 CellLabel->"In[51]:=",ExpressionUUID->"1e15e23a-5b4a-4109-ac38-6ca1dff2d220"],

Cell[BoxData["0.1`"], "Output",
 CellChangeTimes->{
  3.862688404714463*^9, 3.8626990617707105`*^9, 3.862699488513179*^9, {
   3.8626996356230583`*^9, 3.8626996617019215`*^9}, 3.862699863106001*^9, 
   3.8627001425156574`*^9, 3.8627011848213124`*^9, 3.862708343301272*^9, 
   3.8627088160277667`*^9, 3.8627089972526846`*^9, 3.8627093243256717`*^9, 
   3.86270981001103*^9, 3.8627653090594053`*^9, 3.8627684007344866`*^9, 
   3.862769246280056*^9, 3.8627693491820755`*^9, 3.8627694012209044`*^9, 
   3.8627694659768744`*^9, 3.8627749901046257`*^9, 3.9095446810565357`*^9, 
   3.9095449901974773`*^9, 3.9095452632950735`*^9, 3.909548654485364*^9, 
   3.9095580932674885`*^9, 3.909583552872669*^9, 3.909584235565191*^9, 
   3.9095950228834105`*^9, 3.9095986555341673`*^9, 3.9095991950798745`*^9, 
   3.909786103431238*^9},
 CellLabel->"Out[51]=",ExpressionUUID->"1529fff0-459f-411b-852e-6287d4ebc67d"]
}, Open  ]],

Cell[CellGroupData[{

Cell[BoxData[
 RowBox[{"s", 
  RowBox[{"(*", "\:5bcc\:306e\:7dcf\:4ea4\:63db\:91cf", "*)"}]}]], "Input",
 CellChangeTimes->{3.8292573910131683`*^9, 3.829259212159172*^9, 
  3.8292644164732213`*^9},
 CellLabel->"In[52]:=",ExpressionUUID->"5ab12ac4-c61c-4513-87a3-4331c8f5d1c3"],

Cell[BoxData["44550.94935620202`"], "Output",
 CellChangeTimes->{
  3.829257394844062*^9, 3.829257444153747*^9, {3.82925753317597*^9, 
   3.8292575600337543`*^9}, 3.829257663952458*^9, 3.8292588793870697`*^9, {
   3.8292589189311037`*^9, 3.829258940376177*^9}, {3.8292590048161774`*^9, 
   3.8292590262201867`*^9}, 3.829259098384144*^9, {3.8292593236350927`*^9, 
   3.8292593425364914`*^9}, 3.8292594290933576`*^9, {3.8292597893066864`*^9, 
   3.8292598132093496`*^9}, 3.829260608033442*^9, 3.8292628769895077`*^9, {
   3.8292629166891627`*^9, 3.829263001250636*^9}, 3.8292646437569504`*^9, 
   3.829264824593535*^9, 3.8292648798235617`*^9, 3.829264930035219*^9, 
   3.82926497818123*^9, 3.8292650371446037`*^9, 3.8292652067023125`*^9, 
   3.829265252371459*^9, 3.8292653038242455`*^9, 3.8292653540973644`*^9, 
   3.8292654171539745`*^9, 3.829265487156184*^9, 3.829265533154333*^9, 
   3.8292655905489173`*^9, 3.8292656325472126`*^9, {3.8292656817930765`*^9, 
   3.829265704776343*^9}, 3.8292657683675747`*^9, 3.829265810475027*^9, 
   3.829265860388054*^9, 3.8292659129160595`*^9, 3.8292659836953616`*^9, 
   3.829266667181691*^9, 3.8292667392315445`*^9, 3.8292668476600037`*^9, 
   3.829266898554608*^9, 3.8292669529602556`*^9, 3.8292722468783755`*^9, 
   3.829272397287712*^9, 3.8292724742023277`*^9, 3.8292725191285534`*^9, 
   3.8292725692454057`*^9, 3.829272609015325*^9, 3.829272648708357*^9, 
   3.8292727017208834`*^9, 3.829272778187894*^9, 3.8292728187684765`*^9, 
   3.829272854817145*^9, 3.829272893661375*^9, 3.8292729559488387`*^9, 
   3.8292729960918818`*^9, 3.8292730332841*^9, 3.829273069296355*^9, 
   3.829273107748805*^9, 3.829273182835079*^9, 3.829273225097966*^9, 
   3.8292732603926735`*^9, 3.8292732998124824`*^9, 3.8292733362427626`*^9, 
   3.8292733772996655`*^9, 3.829273421170327*^9, 3.8292734572387037`*^9, 
   3.8292734940703983`*^9, 3.829273533418684*^9, 3.8292761200361547`*^9, 
   3.829278509986634*^9, 3.862688404755149*^9, 3.8626990618053203`*^9, 
   3.8626994885972824`*^9, {3.862699635682041*^9, 3.862699661757978*^9}, 
   3.862699863168541*^9, 3.8627001425863523`*^9, 3.862701184911262*^9, 
   3.8627083433292866`*^9, 3.8627088160524435`*^9, 3.8627089972768984`*^9, 
   3.8627093243472023`*^9, 3.862709810028989*^9, 3.862765309085347*^9, 
   3.8627684007711425`*^9, 3.862769246327942*^9, 3.8627693492201605`*^9, 
   3.8627694012588015`*^9, 3.8627694660182343`*^9, 3.8627749901261916`*^9, 
   3.9095446810965023`*^9, 3.909544990222395*^9, 3.909545263320654*^9, 
   3.909548654526228*^9, 3.9095580932974725`*^9, 3.909583552902665*^9, 
   3.9095842355911036`*^9, 3.909595022921367*^9, 3.909598655584339*^9, 
   3.9095991950925884`*^9, 3.90978610348315*^9},
 CellLabel->"Out[52]=",ExpressionUUID->"10ff3fbd-c464-41f5-bb0e-a2956c9d2ff1"]
}, Open  ]],

Cell[BoxData["\[IndentingNewLine]"], "Input",
 CellChangeTimes->{3.862708743838519*^9},
 CellLabel->"In[53]:=",ExpressionUUID->"177ac385-d22d-4bb9-b161-3cb5e2e9d407"],

Cell[CellGroupData[{

Cell[BoxData[
 RowBox[{
  RowBox[{"g1", "=", 
   RowBox[{"Sort", "[", 
    RowBox[{"m", "[", "1000", "]"}], "]"}]}], ";", 
  RowBox[{"gini1", "=", 
   RowBox[{
    FractionBox[
     RowBox[{"2", "*", 
      RowBox[{"Sum", "[", 
       RowBox[{
        RowBox[{"i", "*", 
         RowBox[{"g1", "[", 
          RowBox[{"[", "i", "]"}], "]"}]}], ",", 
        RowBox[{"{", 
         RowBox[{"i", ",", "1", ",", "n"}], "}"}]}], "]"}]}], 
     RowBox[{"n", "*", 
      RowBox[{"Sum", "[", 
       RowBox[{
        RowBox[{"g1", "[", 
         RowBox[{"[", "i", "]"}], "]"}], ",", 
        RowBox[{"{", 
         RowBox[{"i", ",", "1", ",", "n"}], "}"}]}], "]"}]}]], "-", 
    FractionBox[
     RowBox[{"n", "+", "1"}], "n"]}]}]}]], "Input",
 CellChangeTimes->{{3.7802801035698304`*^9, 3.780280104672882*^9}, {
  3.7802809884300804`*^9, 3.7802809901494427`*^9}, {3.780281064883213*^9, 
  3.780281066169772*^9}, {3.7853730878863125`*^9, 3.7853731096620417`*^9}, {
  3.785373528087453*^9, 3.7853735359096875`*^9}},
 CellLabel->"In[54]:=",ExpressionUUID->"8ca29d35-2d33-46ce-a69f-8b7dcb14b999"],

Cell[BoxData["0.016412402776286195`"], "Output",
 CellChangeTimes->{3.8627749901706986`*^9, 3.9095446811486173`*^9, 
  3.9095449902581396`*^9, 3.9095452633666525`*^9, 3.9095486545874033`*^9, 
  3.909558093347864*^9, 3.9095835529480677`*^9, 3.9095842356360364`*^9, 
  3.9095950229946413`*^9, 3.909598655679349*^9, 3.909599195114517*^9, 
  3.909786103557006*^9},
 CellLabel->"Out[54]=",ExpressionUUID->"386de2f5-c33c-4a53-94e8-7f68f6848945"]
}, Open  ]],

Cell[CellGroupData[{

Cell[BoxData[
 RowBox[{
  RowBox[{"g2", "=", 
   RowBox[{"Sort", "[", 
    RowBox[{"m", "[", "3000", "]"}], "]"}]}], ";", 
  RowBox[{"gini2", "=", 
   RowBox[{
    FractionBox[
     RowBox[{"2", "*", 
      RowBox[{"Sum", "[", 
       RowBox[{
        RowBox[{"i", "*", 
         RowBox[{"g2", "[", 
          RowBox[{"[", "i", "]"}], "]"}]}], ",", 
        RowBox[{"{", 
         RowBox[{"i", ",", "1", ",", "n"}], "}"}]}], "]"}]}], 
     RowBox[{"n", "*", 
      RowBox[{"Sum", "[", 
       RowBox[{
        RowBox[{"g2", "[", 
         RowBox[{"[", "i", "]"}], "]"}], ",", 
        RowBox[{"{", 
         RowBox[{"i", ",", "1", ",", "n"}], "}"}]}], "]"}]}]], "-", 
    FractionBox[
     RowBox[{"n", "+", "1"}], "n"]}]}]}]], "Input",
 CellChangeTimes->{{3.7802801035698304`*^9, 3.780280104672882*^9}, {
  3.7802809884300804`*^9, 3.7802809901494427`*^9}, {3.780281064883213*^9, 
  3.780281066169772*^9}, {3.7853730878863125`*^9, 3.7853731096620417`*^9}, {
  3.785373154030054*^9, 3.7853731614469023`*^9}, {3.785373553194852*^9, 
  3.785373553700032*^9}},
 CellLabel->"In[55]:=",ExpressionUUID->"40d87712-60d0-4079-ac36-9ba6a8b5ddfb"],

Cell[BoxData["0.029135311053796853`"], "Output",
 CellChangeTimes->{3.862774990192828*^9, 3.9095446811728344`*^9, 
  3.909544990279535*^9, 3.9095452633902903`*^9, 3.9095486546211214`*^9, 
  3.9095580933768406`*^9, 3.9095835529730415`*^9, 3.909584235661018*^9, 
  3.909595023034334*^9, 3.909598655731056*^9, 3.90959919512955*^9, 
  3.9097861035937734`*^9},
 CellLabel->"Out[55]=",ExpressionUUID->"fd5c5aff-d2db-4614-82d1-89062c3804f1"]
}, Open  ]],

Cell[CellGroupData[{

Cell[BoxData[
 RowBox[{
  RowBox[{"g3", "=", 
   RowBox[{"Sort", "[", 
    RowBox[{"m", "[", "10000", "]"}], "]"}]}], ";", 
  RowBox[{"gini3", "=", 
   RowBox[{
    FractionBox[
     RowBox[{"2", "*", 
      RowBox[{"Sum", "[", 
       RowBox[{
        RowBox[{"i", "*", 
         RowBox[{"g3", "[", 
          RowBox[{"[", "i", "]"}], "]"}]}], ",", 
        RowBox[{"{", 
         RowBox[{"i", ",", "1", ",", "n"}], "}"}]}], "]"}]}], 
     RowBox[{"n", "*", 
      RowBox[{"Sum", "[", 
       RowBox[{
        RowBox[{"g3", "[", 
         RowBox[{"[", "i", "]"}], "]"}], ",", 
        RowBox[{"{", 
         RowBox[{"i", ",", "1", ",", "n"}], "}"}]}], "]"}]}]], "-", 
    FractionBox[
     RowBox[{"n", "+", "1"}], "n"]}]}]}]], "Input",
 CellChangeTimes->{{3.7802801035698304`*^9, 3.780280104672882*^9}, {
  3.7802809884300804`*^9, 3.7802809901494427`*^9}, {3.780281064883213*^9, 
  3.780281066169772*^9}, {3.7853730878863125`*^9, 3.7853731096620417`*^9}, {
  3.785373154030054*^9, 3.7853731614469023`*^9}, {3.7853732068181877`*^9, 
  3.7853732132103386`*^9}, {3.7853735701632705`*^9, 3.785373570749255*^9}},
 CellLabel->"In[56]:=",ExpressionUUID->"56a2a6c2-431a-4b0a-aff9-14dd2583fbb9"],

Cell[BoxData["0.05299030651937886`"], "Output",
 CellChangeTimes->{3.862774990214757*^9, 3.9095446811983323`*^9, 
  3.909544990305464*^9, 3.909545263414301*^9, 3.909548654663884*^9, 
  3.9095580934067464`*^9, 3.909583552998779*^9, 3.9095842356870594`*^9, 
  3.909595023080472*^9, 3.9095986557815714`*^9, 3.909599195144511*^9, 
  3.9097861036337457`*^9},
 CellLabel->"Out[56]=",ExpressionUUID->"525401a9-7c72-4e69-b5ee-966d8e5fa22a"]
}, Open  ]],

Cell[CellGroupData[{

Cell[BoxData[
 RowBox[{
  RowBox[{"g4", "=", 
   RowBox[{"Sort", "[", 
    RowBox[{"m", "[", "30000", "]"}], "]"}]}], ";", 
  RowBox[{"gini4", "=", 
   RowBox[{
    FractionBox[
     RowBox[{"2", "*", 
      RowBox[{"Sum", "[", 
       RowBox[{
        RowBox[{"i", "*", 
         RowBox[{"g4", "[", 
          RowBox[{"[", "i", "]"}], "]"}]}], ",", 
        RowBox[{"{", 
         RowBox[{"i", ",", "1", ",", "n"}], "}"}]}], "]"}]}], 
     RowBox[{"n", "*", 
      RowBox[{"Sum", "[", 
       RowBox[{
        RowBox[{"g4", "[", 
         RowBox[{"[", "i", "]"}], "]"}], ",", 
        RowBox[{"{", 
         RowBox[{"i", ",", "1", ",", "n"}], "}"}]}], "]"}]}]], "-", 
    FractionBox[
     RowBox[{"n", "+", "1"}], "n"]}]}]}]], "Input",
 CellChangeTimes->{{3.7802801035698304`*^9, 3.780280104672882*^9}, {
  3.7802809884300804`*^9, 3.7802809901494427`*^9}, {3.780281064883213*^9, 
  3.780281066169772*^9}, {3.7853730878863125`*^9, 3.7853731096620417`*^9}, {
  3.785373154030054*^9, 3.7853731614469023`*^9}, {3.7853732068181877`*^9, 
  3.7853732527504587`*^9}, {3.785373587250988*^9, 3.7853735877235136`*^9}},
 CellLabel->"In[57]:=",ExpressionUUID->"ab05abed-520e-4434-8438-75cf6d546cad"],

Cell[BoxData["0.0689379860739221`"], "Output",
 CellChangeTimes->{3.862774990238903*^9, 3.9095446812285986`*^9, 
  3.909544990325409*^9, 3.9095452634403324`*^9, 3.909548654715201*^9, 
  3.909558093436737*^9, 3.90958355302275*^9, 3.9095842357120075`*^9, 
  3.90959502312271*^9, 3.909598655829101*^9, 3.9095991951594715`*^9, 
  3.909786103666074*^9},
 CellLabel->"Out[57]=",ExpressionUUID->"ffafe3e9-fd09-4a22-8e13-a52b39e3a44c"]
}, Open  ]],

Cell[CellGroupData[{

Cell[BoxData[
 RowBox[{
  RowBox[{"g5", "=", 
   RowBox[{"Sort", "[", 
    RowBox[{"m", "[", "100000", "]"}], "]"}]}], ";", 
  RowBox[{"gini5", "=", 
   RowBox[{
    FractionBox[
     RowBox[{"2", "*", 
      RowBox[{"Sum", "[", 
       RowBox[{
        RowBox[{"i", "*", 
         RowBox[{"g5", "[", 
          RowBox[{"[", "i", "]"}], "]"}]}], ",", 
        RowBox[{"{", 
         RowBox[{"i", ",", "1", ",", "n"}], "}"}]}], "]"}]}], 
     RowBox[{"n", "*", 
      RowBox[{"Sum", "[", 
       RowBox[{
        RowBox[{"g5", "[", 
         RowBox[{"[", "i", "]"}], "]"}], ",", 
        RowBox[{"{", 
         RowBox[{"i", ",", "1", ",", "n"}], "}"}]}], "]"}]}]], "-", 
    FractionBox[
     RowBox[{"n", "+", "1"}], "n"]}]}]}]], "Input",
 CellChangeTimes->{{3.7802801035698304`*^9, 3.780280104672882*^9}, {
  3.7802809884300804`*^9, 3.7802809901494427`*^9}, {3.780281064883213*^9, 
  3.780281066169772*^9}, {3.7853730878863125`*^9, 3.7853731096620417`*^9}, {
  3.785373154030054*^9, 3.7853731614469023`*^9}, {3.7853732068181877`*^9, 
  3.785373274460041*^9}, {3.785373603074888*^9, 3.7853736036417737`*^9}, {
  3.7853736637180986`*^9, 3.785373667876901*^9}},
 CellLabel->"In[58]:=",ExpressionUUID->"5c7cb72b-dd3c-4bf0-9863-afe0935fb6a4"],

Cell[BoxData["0.07550173225947443`"], "Output",
 CellChangeTimes->{3.862774990264343*^9, 3.9095446812555428`*^9, 
  3.909544990345398*^9, 3.909545263465433*^9, 3.909548654745783*^9, 
  3.9095580934662514`*^9, 3.909583553054484*^9, 3.9095842357372494`*^9, 
  3.9095950231572237`*^9, 3.9095986558771105`*^9, 3.9095991951734333`*^9, 
  3.9097861037027597`*^9},
 CellLabel->"Out[58]=",ExpressionUUID->"7be69803-b990-4d2b-a288-252686fd6b8d"]
}, Open  ]],

Cell[CellGroupData[{

Cell[BoxData[
 RowBox[{
  RowBox[{"g6", "=", 
   RowBox[{"Sort", "[", 
    RowBox[{"m", "[", "300000", "]"}], "]"}]}], ";", 
  RowBox[{"gini6", "=", 
   RowBox[{
    FractionBox[
     RowBox[{"2", "*", 
      RowBox[{"Sum", "[", 
       RowBox[{
        RowBox[{"i", "*", 
         RowBox[{"g6", "[", 
          RowBox[{"[", "i", "]"}], "]"}]}], ",", 
        RowBox[{"{", 
         RowBox[{"i", ",", "1", ",", "n"}], "}"}]}], "]"}]}], 
     RowBox[{"n", "*", 
      RowBox[{"Sum", "[", 
       RowBox[{
        RowBox[{"g6", "[", 
         RowBox[{"[", "i", "]"}], "]"}], ",", 
        RowBox[{"{", 
         RowBox[{"i", ",", "1", ",", "n"}], "}"}]}], "]"}]}]], "-", 
    FractionBox[
     RowBox[{"n", "+", "1"}], "n"]}]}]}]], "Input",
 CellChangeTimes->{{3.7802801035698304`*^9, 3.780280104672882*^9}, {
  3.7802809884300804`*^9, 3.7802809901494427`*^9}, {3.780281064883213*^9, 
  3.780281066169772*^9}, {3.7853730878863125`*^9, 3.7853731096620417`*^9}, {
  3.785373154030054*^9, 3.7853731614469023`*^9}, {3.7853732068181877`*^9, 
  3.785373301117131*^9}, {3.7853736219347477`*^9, 3.785373622442325*^9}},
 CellLabel->"In[59]:=",ExpressionUUID->"cf4933d7-be10-4d3a-bea6-da8304c21759"],

Cell[BoxData["0.07553449209462082`"], "Output",
 CellChangeTimes->{3.862774990288166*^9, 3.9095446812934427`*^9, 
  3.909544990363496*^9, 3.9095452634913435`*^9, 3.9095486547786307`*^9, 
  3.9095580934965677`*^9, 3.909583553081029*^9, 3.909584235762253*^9, 
  3.909595023192691*^9, 3.909598655925758*^9, 3.909599195187397*^9, 
  3.9097861037439375`*^9},
 CellLabel->"Out[59]=",ExpressionUUID->"f040196a-4a68-4d99-a6f9-77e8879fb1fe"]
}, Open  ]],

Cell[CellGroupData[{

Cell[BoxData[
 RowBox[{
  RowBox[{"g7", "=", 
   RowBox[{"Sort", "[", 
    RowBox[{"m", "[", "1000000", "]"}], "]"}]}], ";", 
  RowBox[{"gini7", "=", 
   RowBox[{
    FractionBox[
     RowBox[{"2", "*", 
      RowBox[{"Sum", "[", 
       RowBox[{
        RowBox[{"i", "*", 
         RowBox[{"g7", "[", 
          RowBox[{"[", "i", "]"}], "]"}]}], ",", 
        RowBox[{"{", 
         RowBox[{"i", ",", "1", ",", "n"}], "}"}]}], "]"}]}], 
     RowBox[{"n", "*", 
      RowBox[{"Sum", "[", 
       RowBox[{
        RowBox[{"g7", "[", 
         RowBox[{"[", "i", "]"}], "]"}], ",", 
        RowBox[{"{", 
         RowBox[{"i", ",", "1", ",", "n"}], "}"}]}], "]"}]}]], "-", 
    FractionBox[
     RowBox[{"n", "+", "1"}], "n"]}]}]}]], "Input",
 CellChangeTimes->{{3.7802801035698304`*^9, 3.780280104672882*^9}, {
  3.7802809884300804`*^9, 3.7802809901494427`*^9}, {3.780281064883213*^9, 
  3.780281066169772*^9}, {3.7853730878863125`*^9, 3.7853731096620417`*^9}, {
  3.785373154030054*^9, 3.7853731614469023`*^9}, {3.7853732068181877`*^9, 
  3.785373358286265*^9}, {3.7853736385317*^9, 3.7853736390413427`*^9}},
 CellLabel->"In[60]:=",ExpressionUUID->"419e6e89-1908-4fbd-8c0d-f85a59841bb1"],

Cell[BoxData["0.07040774053062648`"], "Output",
 CellChangeTimes->{3.8627749903220205`*^9, 3.9095446813307223`*^9, 
  3.9095449903865175`*^9, 3.909545263515444*^9, 3.909548654812274*^9, 
  3.9095580935266323`*^9, 3.90958355310802*^9, 3.909584235787466*^9, 
  3.9095950232331457`*^9, 3.909598655976545*^9, 3.9095991952012396`*^9, 
  3.9097861037838316`*^9},
 CellLabel->"Out[60]=",ExpressionUUID->"5f4fe204-d56f-49ff-8bab-02df3dcb927c"]
}, Open  ]],

Cell[CellGroupData[{

Cell[BoxData[
 RowBox[{"ginidata", "=", 
  RowBox[{"{", 
   RowBox[{
   "gini1", ",", "gini2", ",", "gini3", ",", "gini4", ",", "gini5", ",", 
    "gini6", ",", "gini7"}], "}"}]}]], "Input",
 CellChangeTimes->{{3.909545358227146*^9, 3.909545390805354*^9}, {
  3.909545422591012*^9, 3.9095454498691425`*^9}},
 CellLabel->"In[61]:=",ExpressionUUID->"ddd87574-e35e-4ae9-85a9-57deae2a4857"],

Cell[BoxData[
 RowBox[{"{", 
  RowBox[{
  "0.016412402776286195`", ",", "0.029135311053796853`", ",", 
   "0.05299030651937886`", ",", "0.0689379860739221`", ",", 
   "0.07550173225947443`", ",", "0.07553449209462082`", ",", 
   "0.07040774053062648`"}], "}"}]], "Output",
 CellChangeTimes->{3.9095454534275503`*^9, 3.9095486548432264`*^9, 
  3.90955809355667*^9, 3.9095835531340094`*^9, 3.9095842358131957`*^9, 
  3.909595023275263*^9, 3.9095986560273542`*^9, 3.909599195216304*^9, 
  3.909786103822857*^9},
 CellLabel->"Out[61]=",ExpressionUUID->"cc7da276-e70a-4372-b1e2-f792980cde9b"]
}, Open  ]],

Cell[BoxData["\[IndentingNewLine]"], "Input",
 CellChangeTimes->{3.829255840555195*^9},
 CellLabel->"In[62]:=",ExpressionUUID->"3b56a338-7892-4135-8242-ed0b6b793f1d"],

Cell[CellGroupData[{

Cell[BoxData[
 RowBox[{"Histogram", "[", 
  RowBox[{
   RowBox[{"{", 
    RowBox[{
     RowBox[{"m", "[", "10000", "]"}], ",", 
     RowBox[{"m", "[", "100000", "]"}], ",", 
     RowBox[{"m", "[", "1000000", "]"}]}], "}"}], ",", 
   RowBox[{"{", 
    RowBox[{"0", ",", "3", ",", "0.1"}], "}"}], ",", 
   RowBox[{"ChartStyle", "\[Rule]", "\"\<BlueGreenYellow\>\""}], ",", 
   RowBox[{"LabelStyle", "\[Rule]", "Black"}], ",", 
   RowBox[{"LabelStyle", "\[Rule]", 
    RowBox[{"(", 
     RowBox[{"FontFamily", "\[Rule]", "\"\<Arial\>\""}], ")"}]}], ",", 
   RowBox[{"LabelStyle", "\[Rule]", 
    RowBox[{"(", 
     RowBox[{"FontSize", "\[Rule]", "16"}], ")"}]}], ",", 
   RowBox[{"AxesStyle", "\[Rule]", 
    RowBox[{"Directive", "[", "16", "]"}]}], ",", 
   RowBox[{"TicksStyle", "\[Rule]", 
    RowBox[{"Directive", "[", "16", "]"}]}], ",", 
   RowBox[{"ChartBaseStyle", "\[Rule]", 
    RowBox[{"Opacity", "[", "0.6", "]"}]}]}], "]"}]], "Input",
 CellChangeTimes->{{3.7851972581532784`*^9, 3.7851972859206085`*^9}, {
   3.7851973370882297`*^9, 3.7851973888868103`*^9}, {3.7851974189082794`*^9, 
   3.7851974369539957`*^9}, {3.7851974774425354`*^9, 3.785197479831825*^9}, 
   3.785197657963996*^9, {3.7851977356010046`*^9, 3.7851977388123884`*^9}, {
   3.785197794042511*^9, 3.785197794193104*^9}, 3.78519784129558*^9, {
   3.785197916782298*^9, 3.785197928746105*^9}, {3.78519796592945*^9, 
   3.785197989953359*^9}, 3.785198050542241*^9, {3.7851980968331685`*^9, 
   3.7851981127353177`*^9}, {3.785198202351659*^9, 3.785198217474247*^9}, {
   3.7851982578170776`*^9, 3.785198284680193*^9}, 3.785198387118868*^9, 
   3.785198463652452*^9, {3.7851991331182547`*^9, 3.7851991763055644`*^9}, 
   3.7851992288439894`*^9, 3.785199604249509*^9, {3.7852036902809763`*^9, 
   3.7852036925194254`*^9}, {3.785301504328125*^9, 3.7853015285002413`*^9}, {
   3.785301702501954*^9, 3.7853017286115613`*^9}, {3.7853022237409315`*^9, 
   3.7853022259753475`*^9}, {3.7853024475865316`*^9, 3.7853024606647644`*^9}, 
   3.7853026758226805`*^9, {3.7853027664795885`*^9, 3.7853028064799633`*^9}, 
   3.785303160556115*^9, {3.785303208806409*^9, 3.7853032345253286`*^9}, {
   3.785303345666608*^9, 3.7853033460728483`*^9}, 3.7853034783480544`*^9, {
   3.7853035334421206`*^9, 3.785303545192299*^9}, {3.7853485779466553`*^9, 
   3.785348581759181*^9}, {3.7853486408999376`*^9, 3.7853486586187325`*^9}, {
   3.785348865881359*^9, 3.7853488926261544`*^9}, {3.785349039735736*^9, 
   3.7853490530795255`*^9}, {3.785349276579877*^9, 3.7853493138924417`*^9}, {
   3.7853493813144193`*^9, 3.7853493844081936`*^9}, 3.7853498221754026`*^9, {
   3.785350144520031*^9, 3.7853501587298813`*^9}, {3.7853570076081676`*^9, 
   3.785357016576932*^9}, {3.828120607479864*^9, 3.8281206465429726`*^9}, {
   3.8281491694035606`*^9, 3.828149179377794*^9}, {3.8281492713437557`*^9, 
   3.8281492794306235`*^9}, {3.8292560353846846`*^9, 
   3.8292560724107056`*^9}, {3.8627001297132387`*^9, 3.862700134361968*^9}, 
   3.862701193819125*^9, {3.86270123738558*^9, 3.8627012406797204`*^9}, {
   3.862702120504671*^9, 3.862702141798704*^9}, {3.862702333016507*^9, 
   3.8627023447055864`*^9}, 3.8627087943294725`*^9, {3.862708909265231*^9, 
   3.862708912818215*^9}, 3.862709061631588*^9, {3.862709396910389*^9, 
   3.8627094058229623`*^9}, {3.8627692536596165`*^9, 
   3.8627692647392616`*^9}, {3.9095450701416473`*^9, 3.9095450814969416`*^9}, 
   3.909545304401116*^9, {3.9095580078889227`*^9, 3.9095580124848075`*^9}},
 CellLabel->"In[63]:=",ExpressionUUID->"a8a11302-60fa-4f29-bd12-4c44f3321f5e"],

Cell[BoxData[
 GraphicsBox[{
   {RGBColor[0.987148, 0.8073604000000001, 0.49470040000000004`], Opacity[
    0.6], EdgeForm[{Opacity[0.476], Thickness[Small]}], {{}, 
     {RGBColor[0.122103, 0.00901808, 0.39826], Opacity[0.6], EdgeForm[{
      Opacity[0.476], Thickness[Small]}], 
      RectangleBox[{0.6000000000000001, 0.}, {0.7000000000000001, 1},
       RoundingRadius->0], RectangleBox[{0.7000000000000001, 0.}, {0.8, 21},
       RoundingRadius->0], RectangleBox[{0.8, 0.}, {0.9, 120},
       RoundingRadius->0], RectangleBox[{0.9, 0.}, {1., 378},
       RoundingRadius->0], RectangleBox[{1., 0.}, {1.1, 355},
       RoundingRadius->0], RectangleBox[{1.1, 0.}, {1.2000000000000002, 102},
       RoundingRadius->0], RectangleBox[{1.2000000000000002, 0.}, {1.3, 18},
       RoundingRadius->0], RectangleBox[{1.3, 0.}, {1.4000000000000001, 4},
       RoundingRadius->0], RectangleBox[{1.4000000000000001, 0.}, {1.5, 1},
       RoundingRadius->0]}, {}, {}}, {{}, 
     {RGBColor[0.175507, 0.652273, 0.528496], Opacity[0.6], EdgeForm[{Opacity[
      0.476], Thickness[Small]}], RectangleBox[{0.6000000000000001, 0.}, {0.7000000000000001, 7},
       RoundingRadius->0], RectangleBox[{0.7000000000000001, 0.}, {0.8, 47},
       RoundingRadius->0], RectangleBox[{0.8, 0.}, {0.9, 178},
       RoundingRadius->0], RectangleBox[{0.9, 0.}, {1., 319},
       RoundingRadius->0], RectangleBox[{1., 0.}, {1.1, 259},
       RoundingRadius->0], RectangleBox[{1.1, 0.}, {1.2000000000000002, 109},
       RoundingRadius->0], RectangleBox[{1.2000000000000002, 0.}, {1.3, 55},
       RoundingRadius->0], RectangleBox[{1.3, 0.}, {1.4000000000000001, 18},
       RoundingRadius->0], RectangleBox[{1.4000000000000001, 0.}, {1.5, 8},
       RoundingRadius->0]}, {}, {}}, {{}, 
     {RGBColor[0.914809, 0.897673, 0.350652], Opacity[0.6], EdgeForm[{Opacity[
      0.476], Thickness[Small]}], RectangleBox[{0.6000000000000001, 0.}, {0.7000000000000001, 14},
       RoundingRadius->0], RectangleBox[{0.7000000000000001, 0.}, {0.8, 61},
       RoundingRadius->0], RectangleBox[{0.8, 0.}, {0.9, 202},
       RoundingRadius->0], RectangleBox[{0.9, 0.}, {1., 339},
       RoundingRadius->0], RectangleBox[{1., 0.}, {1.1, 243},
       RoundingRadius->0], RectangleBox[{1.1, 0.}, {1.2000000000000002, 115},
       RoundingRadius->0], RectangleBox[{1.2000000000000002, 0.}, {1.3, 15},
       RoundingRadius->0], RectangleBox[{1.3, 0.}, {1.4000000000000001, 7},
       RoundingRadius->0], RectangleBox[{1.4000000000000001, 0.}, {1.5, 1},
       RoundingRadius->0], RectangleBox[{1.5, 0.}, {1.6, 2},
       RoundingRadius->0], RectangleBox[{1.7000000000000002, 0.}, {1.8, 1},
       RoundingRadius->
        0]}, {}, {}}}, {{{{}, {}, {}, {}, {}, {}, {}, {}, {}}, {}}, {{{}, {}, \
{}, {}, {}, {}, {}, {}, {}}, {}}, {{{}, {}, {}, {}, {}, {}, {}, {}, {}, {}, \
{}}, {}}}},
  AspectRatio->NCache[GoldenRatio^(-1), 0.6180339887498948],
  Axes->{True, True},
  AxesLabel->{None, None},
  AxesOrigin->{-0.06, 0.},
  AxesStyle->Directive[16],
  FrameLabel->{{None, None}, {None, None}},
  FrameTicks->{{Automatic, Automatic}, {Automatic, Automatic}},
  GridLines->{None, None},
  GridLinesStyle->Directive[
    GrayLevel[0.5, 0.4]],
  LabelStyle->GrayLevel[0],
  PlotRange->{{0., 3.}, {All, All}},
  PlotRangePadding->{{
     Scaled[0.02], 
     Scaled[0.02]}, {
     Scaled[0.02], 
     Scaled[0.05]}},
  Ticks->{Automatic, Automatic},
  TicksStyle->Directive[16]]], "Output",
 CellChangeTimes->{3.9095446819844775`*^9, 3.9095449905297403`*^9, 
  3.909545084733418*^9, 3.909545263656417*^9, 3.9095453074038067`*^9, 
  3.9095486550304747`*^9, 3.909558093749264*^9, 3.9095835533416862`*^9, 
  3.909584235965005*^9, 3.9095950236111135`*^9, 3.9095986563563166`*^9, 
  3.9095991956774836`*^9, 3.909786104106453*^9},
 CellLabel->"Out[63]=",ExpressionUUID->"8dee8d58-0bd9-47e4-a9e4-9cbb81b175e6"]
}, Open  ]],

Cell[BoxData["\[IndentingNewLine]"], "Input",
 CellChangeTimes->{3.9095580207687516`*^9},
 CellLabel->"In[64]:=",ExpressionUUID->"e5950b4d-98ac-44c0-84c0-0dfe8412a475"],

Cell[CellGroupData[{

Cell[BoxData[
 RowBox[{"ListPlot", "[", 
  RowBox[{
   RowBox[{"m", "[", "1000000", "]"}], ",", 
   RowBox[{"PlotRange", "\[Rule]", 
    RowBox[{"{", 
     RowBox[{"0", ",", "4"}], "}"}]}], ",", 
   RowBox[{"PlotStyle", "\[Rule]", 
    RowBox[{"PointSize", "[", "0.01", "]"}]}], ",", 
   RowBox[{"LabelStyle", "\[Rule]", "Black"}], ",", 
   RowBox[{"LabelStyle", "\[Rule]", 
    RowBox[{"(", 
     RowBox[{"FontFamily", "\[Rule]", "\"\<Arial\>\""}], ")"}]}], ",", 
   RowBox[{"LabelStyle", "\[Rule]", 
    RowBox[{"(", 
     RowBox[{"FontSize", "\[Rule]", "16"}], ")"}]}], ",", 
   RowBox[{"AxesStyle", "\[Rule]", 
    RowBox[{"Directive", "[", "16", "]"}]}], ",", 
   RowBox[{"TicksStyle", "\[Rule]", 
    RowBox[{"Directive", "[", "16", "]"}]}]}], "]"}]], "Input",
 CellChangeTimes->{{3.9095574446774635`*^9, 3.9095574729059744`*^9}, {
   3.909557505112859*^9, 3.9095575057797375`*^9}, 3.9095577552541437`*^9, {
   3.9095577931137953`*^9, 3.9095578177411203`*^9}, 3.9095579272047377`*^9, 
   3.9095583171139846`*^9, {3.9095618341063166`*^9, 3.909561854501543*^9}, {
   3.9095922717179823`*^9, 3.9095922973560467`*^9}, 3.909592392659284*^9, {
   3.909592503997241*^9, 3.909592527853051*^9}},
 CellLabel->"In[65]:=",ExpressionUUID->"e85bdd3f-0e0f-41d3-80ac-398f68ef0160"],

Cell[BoxData[
 GraphicsBox[{{}, {{}, 
    {RGBColor[0.368417, 0.506779, 0.709798], PointSize[0.01], 
     AbsoluteThickness[1.6], PointBox[CompressedData["
1:eJw9W3dczd//z84OSZIUIoQWQupZSIhSNEm7q1S3vet2u91ud1R2RkRSQkUk
hCSUkZCUkezKykr2r+/jd14f/3iczvu89j7nargH2nj1lJOTa+0lJ/e/////
X4fJ0Z1tXPWh703YH/A1+ozXZOk7tpbHeK/r14ztO9haAQej5JY/2/WBrRWR
de/m69oBH9laGb3aXOY6Dqd9Vbw5tWN1zHZaq6N44o7sj7xPbD0e13dOGq9b
RPAnYllQP0OdnQRvElrl/I6d16LvtdDDIaj99b+3bD0VYXInmw6H03ltOM9x
eDjiL61nYODz644PDAi/DhpiZr17JyN+ddHLotkxahp9rwfL7QZDX8cTfH00
7g9L9ZlB5w3wUn/zwnAefT8LgwLNKswGE7zZcPq+V275etqfgxc+jyWhmrQ2
hGNxRoLic1rPxawrx8Z3xRC/8/BojK+wqo34nY8xN/48Ub1I8I3Q4HPrhtEf
0s8CPBhYu6L6N62N0YTGn6PtCZ4JfnyYuMFqL50Hosxd+xfnsX0ecODyh9zl
84geUxx99ON6n7MMHs8UJtVTR64+T+fNcKjjpnxAPPueZ4Y5cwuz7+wi/Avh
+NPbXiuTyYu3EMkNbnP4we1sfxFEcaIZLqPp/CI8vT+l3+dRhH8x7E5v2jzz
JOOftxhzPyWuSHSnfXOk1ye4qhbSeXMoZa0Qju0geS3By6TDW8oPEf4lqB/a
Ov93O8nDAhalOsO1sog/C9zFour407S/FPPvlMWFSuj8UgwceiyrpYvsYRlq
PibOfXye8C9DrcatFeodxP9yNIwbr+ulROeXQ9v/4oimdKLPEqMO7otx70/7
llDbrlSvaUX8rYBDc6/8zG0EfwVuFEv2N32k/ZWQDtu4tMmM9leiZkf/Ebc+
kH6soB68ZHZjX5KfFVSvdmxYnEr4rSHybdS8uIfxC2tss3C+H3mH8cezxox5
a84ED2L0VVjjmsSCo+FL+FfhXpZ0d4WYzq+CzsPfvQYfYPh5q5B7Xs/Mmey7
YhWMDk2dL7eB8Nvg/oemhvtP2PewwYWrjsNeGpI92uCdY/oUZRcmzwobnDM6
e+37RPI/W/SUn/5g7wa2D1tM6iO6a3qB5GmLrJApzk6DGb4KW4wTnncxkyf6
V0PVcOeJohA6vxrOH6K0Mtzo/Gp8HLvv7YUFRP9q3PhTtuPGKqJ/DeqSlY5l
kr1iDe6+FYjObqbza/A4/PwxJ32S3xo0f7Cev28L0W8H7cjgQdNO0nk72E4f
MXTMaJKfHXSCz4yOn0747dDq8NJw8JrP7Lw9pn9PKPQqJ/nbY/uPhLPTKX7x
7NF558jPv04kP3vwBKvs++0i+3CA/sk9gSt+0nkHbDNTvHS6hOh3QOGP6JZJ
ArZf4QBHt1fOL2YTfkfs35t3Y3gMW8MRdwNUfaYW03lHvJuap+nOIfod4RCq
ezB4J513QmVHYbbaEZK/E77yRhxrCyP+nZCu8bUq/DhbVzjhbnl4nEU70e+M
HfuWmI5+z/DBGZunZyn+HEb8O+Nu+OLXs3uR/p3R+rDIb/Ug0t9a9B1c+WT8
BJL/WoRljnacziH610J+xYADAiPS31rEZ7lUlh+i+LAOmhGKnZvz6Pw6zNuh
HL51FdnvOiiP8T6TdJv4XwebT2HlL7IpfrggOkzvj4sl0e8CrUVWAUfXkL+6
wMzHyIIfQvy7wCJQ3yvVgfCvx9gvo5aNpviA9TDtrJy3WEjyW4870UY9v4H0
tx7FgrNDdL+S/buCq3nu5ZKjDL+6Kz7pb1W55kv0uCL/yxXjJZTfXV2Rd61X
b5XPFB9cMcA/ys4gh62zXaF2rjNpNOXXClcs6xmstYXyXYsrnnv1WfbtHtm/
Gzyv+64xELHz6m7w3aI5vkCe7NENiqXen2wp/7u64dPc8EtcU5KPGyIr7eVN
dRi8bDc88RmuXy1j8Crc8PT2b4edI9j3LW7Yc7X/uLZ84t8dG859uzue/4Xh
d8fq2N4td9vZebijX8lpmZj809UdvZZPVBt1nOzLHVX+nKHeKxl92e6InnTz
ioUVydsdyabWH2wPMPpa3NE75MS7f//FHw/I+4c3b8hn36t7wO7VinSJFcVD
D9zscWZINtVbrh647vbsSst8sk8PjOso0R14lflPtgfm3b2pP5JH8vfA8Oq1
KR8uMPgtHhijlCDIIX+T88TYe19UGtSZfNQ9oTt4evg2X5K/J35uecodV074
PaEm7Cd+yCX+PVE4wWtIqg9bZ3tiRqBT4qJqsndP8J2b0jZ1Ev+e2Pv5S+iq
72S/XjC7N7A06yvZnxeOfZ58XsYne/ZC7OnB82/2JvxeKL1SlOU0jOzbC8Yr
VO7cI//M9kLOx/FHdqdSvPOCqPiQcXgpizctXrDOua3mQvFAzhsr9xU6XjnI
4Kt7wyUoMWLIVcLvDY9bqV7C/+TvjZRroS6dlF953lDyj57CP0H698Y7+/E7
jZaz+qbCGw5GJpmt18j+vRF/X+G68VLyfx8YNHoWn/Qm/D6QRSbtNamgeOqD
9O2dqQuEbQy/D/a7V9g+qCX9++AmTh1Yc4rw+yCv35mjjpfJ/n0Q873lotUy
wu+D5t9P44ICyf84CDuh1ufkbgZfnQPTHvK6k3oz+YADpbaJP/vsJ//nwMJ8
3H6HIqqXOHihcYXzO5rsj4OuydIJ9pfI/jhYwWn2v03+3MLB3lj/TitPwr8B
iz8GRd5cTv6/AdPmzU+r0GP+iA3o4z3inPphJm/XDajqqxmXtY7Jl7ehu+Lw
3e5pxdbZG6BjpmRg2kXxfgNO+n6bNXAv2d8GXF549bLFfbI/X8wMcxtSZ0/2
54u/+XEtJ7dQPvLFsrFrh1+aSPHHF9ozYpcO8Sb5+6L0eXXfcn2Svy92/Ryv
c3wY+b8veo7oWvHVluKPLzxL63bVhlP+8kNh3MH6Jilbq/thKcdh5xaQ/v1w
vWetvtk4sj8/cOYef/imkuzPD31PauT7V5L9+8HB9oKG5hyyfz9snftoYbUr
+77FD/rRX5NyU1oZ/o0YX2jy4YE7xZ+NCOht+Hn+HeJ/I0KnPzq83ZjkvxFH
Jrx5yX9J8X8jbI0Lbwk/Ef8bUbm1OaF6J+WrjfC+LZZqPWTft2xE8L2syYcs
yP/88c3naO5Cqp/V/TFPeeuPFWQ/8Md+G8m3+aqMHld/cJ+pCKbNZ/Lh+WNx
4Ub5Y/vI/vyhkPdVbbOA4o8/BmjJ5q7sTfbnj+b3Udri5xT/AvBGe0D03FjS
fwDqnR0GXHeh+BuAx+N+GuYUMHyuAWjJdfAf/Z75Cy8Amr5GyvWTKf8F4E7M
pIXDVhD/AViqW/c1eivZXwDmDAwpePZf/AmEd/lhjqoCyT8QNY8buJW0j0AU
pWofz3dla9dALDww5EHIfcp/gZhY7nji5zDSfyDmHvTydXlL+g/EAYGb7XbK
5y2BsFExOqczneovLmY+Ccueu4jJS4GLGad7Wj+9RfmAizCO3zzri2ytw8V+
X/6xHEWij4t63bPGDpTvrLkY9UX5/kLyD1cuXg9S7ZlC+Z/LRd06vTfcANIf
Fy8sr4VaP2H0ZnDxYMOqhYOfM/vM7oZnKv+6vYbBK+ZCoc1e2KOW5MtF/+a0
DtkXhr+Oi/l2vn9tLIhfLtoNbTwklgx/BxcGOu5huwdR/g1CtsXPbbOSif8g
WOgtb4t9Q/oIQmVz46XAQKZfnSD4X4+d+PgA5ccgFC0ac2jEFSYP6yAoyYLM
DhO9rkGwHr7QfUMS44cbhJzc718P/tdfBWFR1zttFQfGT0YQpvc6ZhhN/UN2
EBrXPuk9q4ThKw7CsJ6pHrk9if8gzD7ybexgPQa/Lgg71Cc8yVGnfBeEpg2m
BZctGX0dQeBqdMyxeUHxNxi2ud7xe5TZeYVguJ47OOBONPlDMAzkfviEi5l+
dILRO97K/rQG+UcwwjR8Hw6i+sg6GJ3P3tR2TiN/DUbNneh2zhbSfzCKPXao
rp1F9huMspnSFD7l24xgDE5twJh4Bj87GA4zyy4sP8L8rTgY6ZunGpv+Iv6D
sUxn/6ph5ozeumAYrep94Hou5btgaG2bkrNckcmvIxiiSZ4lx2jeIReCLd4e
01dWMn0ohGDj5oa80LVMfuohaPLv3++3AYOnEwKlPO+aEQlUH4RA+Q+3eJ6E
+A/BiUuWQY/0GTzXEERumyA1a2H4uCEIfv7g0fk0qp9CUG7755nCTuI/BEsV
F/fNHc7kkx0CXsBq3dRatl8cgp4tvIgZORTfQmDs8SjvI+WzuhB8eP28rH4L
xdtu+tXH3N9lRPyHYNOcLQ/WHKT8EwruvLez8tzYvkIoBP/qDX4TveqhUOs8
+T1jPVvrhGL8hSEO3sfI/0MhP0ZbTbyAwbMOhZSTU/e2gvJVKN7xLo48rUT8
h6KfxKb6HNWDvFCYvFnRtMGK/D8Ux92MdxZupnwSit7bthrbTmX4ikNR4G7i
Fj+P9B+K/PAPFvXZbF0XivQznXcfUf3Z0v39v/dhGosY/I5u+r/41nYGkv+H
4ajVEquF/+k/DB0tuYaPJ5L+w+DydsTJVf6k/zCYbfauWvCd1RsIQ/NLkwLr
MIp/YeCkh1Q+uE/5shueqzSimvpXbhg0E5r0hs8i/sPguvK67kljts4Iw8Fn
rZOvaVM9HYZni2qy/Mg+isPw2Vrzd/pD0n/3+cLnpbNOMfnUheEVR2A8cAzx
H4ZCUe3cSxcp/oUhL3+8ZTn1b3LhiB+1vI/cfnZeIRz2v+cXKZwn/w9HqX69
kxHYWiccxyMfKQnOUX0QDvPnmfeN5Mj+w9FrgrS8zofiX/f5fjNTc5wZfG44
mqr23jeeQ/YfjixHU5vV1I9mhEOtVf12zhPm79nhGHkRNxaqU/wLx1hJTZtH
Duk/HAtqmtsP7Gb81IWj/kB9hKMJ1TvhCPzeS/1SGMW/cFwatuTwRAPy/whE
acZ0tsWy7xUiMHyxUplGOtl/BNxM5cdeNWX7OhEwP/z7aflKin8RUDx1o8cs
H4r/EQhU7H/SZQrFvwhcsMm8c6iN9B+BdW3/nvt8o/gfAR+T9zaPZpL9RyBj
d9+7vfuz+jc7AqECzZAOTfZ9cQRiw3S7lu6i+jYC4/0GTf5D8566CCyrt+mb
3U76j8C4UUKVT40svndEwNoIQx5TfJeLxL3Flrkmp5i9K0SicPpctXZDqkcj
kR/Sc73zEeI/EhfG1s1YQfkckdhjMq2k6xajzzoS+4Zb9nxqT/YfidyxA740
fCX9R+KrwxyZnTrZfyTkvk/8dXgtk3dGJI6cufOiTMzoyY6E0uJ1eheSGbzi
SCi4rbxcokf2H4mBv591OAVR/OvGL7s+qsaT9B+JEzMvZXzcwfB1ROKGVa9D
1ek0f45CtsuwO9PtmfwVohCY2G9LHfmPehSeOGZulown/qMwJb5yzpVpVJ9H
ofL+RxXzbPL/KBgU3/M5m0r2H4WfDUvKxmQz+NwoyCcr3rg0hOw/CvUt6y2O
Dyf+o1Buyv1aSPPy7CjUFJU9/q9eKY7Cnt8BZjV21N9Fof982WifPqT/KDhX
fPfY/Zr0HwW1KfHtt/tT/IvClXllvb2mUPyPRs6egqSitxT/o5H8IfRh/r03
jP9ovBg5c6pVBtV/0TihknvawIz4j8a9gt0tM+XJ/qOh1HuW5nIJ6T8a/c/X
pUyneSk3Gmq6SpWrttJ8LBqtXctX8im/ZUTjxijOtspN1M9Fo7qn+XX17eT/
0TBK0Fvj/5bsPxp1N0vL9S5T/O/+fqTPubF/Gb8t0fiy2TIhSIXR2xENDdMv
A7OOfmP8xyDykdzn9w8Yvwox2NXSee1wJNW/MVA2PGdbF0T6j8EHY//VP7eQ
/8dA/u/0mcf/sPPWMfh54vFr2TfKfzGIWMiXP5dM+o+BXtbLhOwO6t9i4GzI
tVq8hPw/BiFP75za3YPqnxgUj3xyMeE75b8YTGjealrSi/rLGCw59u5NSSDx
373/+Zf0yU/m7y0xuL+/MmpFCfEfg/yTNiFP+1H/E4sXsY3yv2ZQ/RuLPWZ/
34ipPlCPhdzY/NrP8xg8nVgMP668JZ5L+S8WBX6qb881Uv6PRdXZ197fTpH9
xyL6bhwn6gXVf7FI1tsx8sxgin+xyJEZVe79TPqPRWOi7Z5JA6ifikWTk5dn
3gXiPxYqS7fcua9I/U0sxiVVrxqnRPkvFnbWyovGTCb9x+J65J6df3PJ/mNR
V67rrp9P/h+HzF77coYpMnoV4qC1s9LuwAOK/3GIt+vf9HQa5b84LFf21dtL
9QvikHFnz9k7hcyerOPg87DYYWoZzQvikJCY1xU1g+J/HEaNyraNekj1b1y3
v3y7uGchy3cZcagw1P+n1kr9bBwOrjIInGXO1sVxuPf9hF/Mdop/cfjsfKBl
0Hq2XxcHNR/zdX3Pkf/HgVeuf8FxCcPfEYf9AZPDRhwg/uPRf5C3rkIQxf94
xE6NUlpdwfbV45H9Zqnx4CvEfzyi3cMn7fiv/o8HNCae3k79m3U8KrjVs0ti
KP/FI6PrqnbtYdJ/N3xs/HxgIcW/eCw07B1t9Yj5T0Y8ROuqPs+Ppv4vHnZV
4uJbxsR/PL5f2530Oec14z8ec78eOG50h+JfPAJaYoSuFO9b4pH/9VWOD/UH
Hd378icav8RQ/ktA/q9Sc85Yqn8SEO/vbHYzgeZhCVh727JG2+wV4z8BTr8+
/k6g/hQJ2D/ZZLvCJ+I/Aa2bC7Zur6R5XQLyXvbdq72A+r8E2PTx0ty/meZn
CbitNWWcFd0PZyTAs2O6yTMFiv8J8Nt8xJA7k/JfAgyrT2Z816T5WgIcbGrP
N9M8sC4Bk/4dHmDbg/hPgNbi38frXpP+E+CqWHrswQDq/3m4P09uqOcg5m/y
PIyv2XI+2ZvkwcPCUYF2Z5XZvjIPsbqlXbuTyD54ODCxIb+A5vFaPASpKv9p
3cjg6/Dw8HLFvNk07zbk4Vt7BS9jOvXPPBwe9G9c2CT2vUU3vr7X+oQcI3ny
MKSlZPSKo+x7Bx52xS7dv2Ad2RcPTm2hJoIkxi+Hh89ZQ4Wn/6s3eZjv+ilD
yZOtI3nINGzP426j+UM3/96zal6oMvpEPHwqeTkg4Av5Iw9Wu3ebPqX4kclD
nqStz29z6k94uJiROrBvAZNHPg93/XrYV09n6+Lu9d+L21xpnlLGg+8Py9GT
llP87ua35aCf7XAGv5qHkOWZSRdekz/zUKuvMy6Q5h2NPCTnudvqtpB+edgn
kb+zleb/rd30XvULbTKleM9D4+Nz3s+fsvNdPMwuFo7yKKP+JxEX5C3uRUgY
ffKJ8OI3p41cRPEgEQJrmZWQ+FNOxNepdoZ2jxk+9USk1kbkf77N7EMrEerO
eX62HlQvJKLuVaThrCts3zARDRhvmruH+sdE3P3dck1uKqPHIhFLNjpXvTvH
8FknYoRVwMonKoxfh0RELns59kUx5ddEXOdMfhZswujhJOKSYVtaeR9GPzcR
qr6OGP2E9J+IVSqWB5v8mT/yEuHk7Wa/n+aPokTozberWbCc+rFExDdYKfyh
+/vMRIwPSE/9qUb5KRGfJ188/G0sO5+fCPeI1m2XTlK8SgRvR7JZGeXzskQM
DFprnLSG+pdEHLmd7HBHm8GvTsQAv8m7NX+z+r8uEX/7nO8YdYbBb+ymp9eq
7EmqNN9JxMWlCpzCNUxerYkIVXHk9r5F/X4i2p/3OLs9hu13JWLr3XG2h6MZ
fDk+/vxdUF/uxb6X50O7OddZ35HqYT7aPRb72VK8UubjYbta66+bVB/xURsw
1OWVJqNHi4+NQ+zX3KmieREfL+S4xZwO8n8+Fm0wmJlA81jwYb3kyc7OdaR/
PngLGsZUmX9l+ufjQ9aNBx+amT868NGVOUOoBsaPKx9WWxZ7Xihg+YPDR+fR
qoM/6f0Sl4/xvd/5H3Rg8CP5WGtg4bbqv/csfMxuE55YR/cbIn53f1GU7nON
8ZfBh9fsaPPOT6R/PtLy1Yaeo/dM2Xzwj63vOmlC+udjXt1ak3UnmX0V85E9
5M234Dfk/93ym2UQUPdf/cJH5VT+CbEf46eajxEPeXETQyif8bHu5Pbm0ibS
Px9m8Y/ShtL7ohY+jGK4++vpPUArH++dPlVHnaV+n4+LnxqO6NH9excf0L11
eRDNt+SSsHG08+wquo+RT4Li3z1FISbk/0nYsd3LW+UyO6+chMqNk762uFJ+
7F6fnZDByWH61ErCNhQJG0k+OkmQn/8vJJDejxgm4Yjru55nqT9HEgxzx8fP
O8/OWyQhd6lRqR7Zr3US0m98/T6imcnTIQnlEnGB6Xiaxydh8gpD+VfBjD5O
EspqWjQtTRl93CRYNp91iBhC/p8ErzOZmEnvq3hJCP97e+zeTWwtSkKB5sjc
OSak/254SiPOOMWydWYSrqsUHVXcRfE/CQEvY33uJjP+8pNgIdw4v47svTgJ
RubKisGe7PuyJBytuLk/K476lyRwcOhWY+0Lpv8kCDN/H/N7xuy5LgkP1/Qf
+JHq+cYk8AdnLR/7l+J/EmJv9vv6jeqP1iT4SUtiOGk070jC5rePJh2uZfLq
SkLWcO1n4Vk0/xAge2SZ90q6r5QXwMneXmMJzdMUBPgpd+DY1qXk/wKkfqk6
q3eA5mMCqB8pCFLkMPq0BAg2ER6YO5bFFx0BBq1Zcf7qPEaPoQCPM4/d2+hG
8V+AsrLqK+ntjB8LASwntKcanaD4L8Dfv945kgUMn4MAGbyRsoACiv8CHOHH
ZdfXs3jMEUBJO2/ynCLSvwDfh9bimyPjN1KATfXTGiZXUv0pwGzRs9MVhSze
iARQ1eDopuszfBkC/GtK6tiUzuBlCpDW1XtwcRnNJwSwG2Tju8aB1f/5Aszw
HVqz1pX0L4DzfGH7GurXygQInZOwZ2oAg1chwJDTiXqfhjF5VAsQlB2yqtOe
5vkCrN7doLTSnPHXKMCilx8iypaS/wtw5+P1exyyh1YBktaFB5aUkf4FmLUm
572miNXLXQL0ictwSvpB9X8ylMUWgc5mTL/yyXCt6GFx5R31w8lQ2Wd4qI34
VU6GuMTynSu9H1BPxtOZT5wzpQy/VjKO6iScvkX32TrJODQw2K1HT3besHvf
9LRTSgL1j8nY/0+6OtOY4n8yBpiMuX2S4pN1Mpq1zY+dofzpkAxLQdLtwf1p
vp4MdwXfg4aKTH+cZIzvV/hiyUPSfzJEh98uMtIm/SejbGXC8aXrqf9MxroI
x5Z/jyn/J8Oweca0B6XUjydjEmq0Qu4y+WUmY/PWLdrj1Gk+kYyogpuXJx5m
8s5PRu22tfdM6b66OBmtJUcNDlP8KUtGxqB5pr+GMP+oSEbnBDfjvfEU/7vl
n3d03Ohgxk9dMirfarpsi2P7jcnoiBmhYUfzn5ZktE+eu03vCfu+NRnPx7xz
LCmieV8ytCPn9HWi+WVXMhTS+hbaBncx/QtRoDw48Qe9p5QX4nSKmU0Pc0af
ghA6PWrbX/1m+lUWokt66nYy3aepd+8PKEkofEX1vxAp9T+iepvRfYEQsVmj
37ztRfoX4vLlsI4LUTQ/FGJz+uFFFmOo/hfia+iZgu+vSP9CGP371uHmxfhz
6Ibfp16B85nivxDLch7pv2wg/xfiktP7B3vNKP8LYTM3Pm6iH+V/IZYkjXPJ
2sX0yROiNPSH5jQjJl+REC0DNm432UL9qBDXTw6adoTqwUwhLDkb4jctovpP
iPuH3wSXjGH48oW48m6x+j1DmlcIkR1fOlpuBcNfJoTfgWOWy/WZfiqECM/L
XLeG5vvVQtx4GL3JpZn6OSGGHXx19qA+o6dRiDzPNf0tjlP875ZX6uqfywop
/gvx4FqOkV071f9CfOzVcGkn1SNdQsx5OqqPPd3Hy6VAn78xMYfe18qngN9/
StR7qgcUUrBHxdijJ81flFPQnKElt5Le/6qnwPjphx4VdpT/UyCYMudkxzm6
L02BadeOJ4ffMXkbpqDK7objR5IPUtBan71jS0+2b5ECa3GW2dsuyv8psNs3
VSJcTf6fAsPVF9PWqb9k+k/Bv8v9C35uY99zUlBepHju9yjy/xQsO589Rv4V
k09kCja6nzo98r/3wimIuGf/ud9+ti9KQcfnuvOOSyn+p6DhhPsB8zXU/6Vg
/JFe1oV7KP537/PzzcsUmb/kp2CAzW2O0TnSfwpq//Q8vf8P6T8FKkHvujJp
vyIFXvYWvIkPSP8pSDhTue/tcLrP6Kan+NWr5zQ/bUxBvYby65kTyf9T8KjI
ZGvPm2zdmoKpRu+jW2RMnh0pWP5u/fW1Z6j+T8HsifHTv4wl/YtwKzOe/4nm
v/IiqAe8j9s+lfxfhCNT7t7eN4z6fxFyeBYGVfSeXl2EbZuL74HmTVoiuHPF
lktIvzoitBt8SuHcJP2LoPL4jV0TzXMgAt9/VEFNNvm/CLFTXrZF/Cb/F2Ho
wdOVflRPOYgwZUFw7LsMmi+KcHJh6cHVZYw/jgg1Jg1t0/+weQ23G/6EPiUT
6H1XpAhDzMsrrnCo/hdBrtHj5Wfqp0UiFD6eZaWzl/GbIcKcyV4TefQeL1OE
iudHzTP7Uf0nwstm0ylRltT/i6B0yFPcRe9hi0UY6bltyvC1DF+ZCPGdF8aZ
0u8JKkSoulr46Qrdr1eL4BRePuot3QfWiVBq2KfrE73fahRhHneovOwPs++W
7vXTjACjuUzerSJU+rhNKKb3zB3d8lkytN0viemzS4Ra387R8GPn5VKRuGZc
wlBV5k/yqZAL/bTkKNUbCqngN+zIDaT3DcqpuJ/p4TJ/Hb3XSsUjudmLHjlR
/k+FTavGL2OaL+ukwuzvCq07G6n/T8XjwK2XXT9S/5cKl5kuCyyWUv2fitCD
OzGE3hdZp8LozLQ+OtRfO6SCa7KXr0r3T66pKPSYXDGmkdHHSUVBzS+PabE0
b0/FJYfax1U3qP5PxfHm4edF9N6Hl4on8H6etpjti1JRM3Ch1MaC7mNS8frc
ZovVTVT/pWKRqufHSGWaz6ZCo/N4TRK978vvpn/apGXj6P67OBXVmffrbKNI
/93ynKZts3Ma5f9U1Cqqvhx+jcGvTsVfh8V9BXRfVJeK3DezxtVco/yfCs2E
LvPsU0xfLan4YPGo+QfNV1tToZc3xUNawPJlR7e82oeV1Rky+F2pEPSYfUb1
BL0/EuO58ekBo0ke8mIkNKrfktLvMRTE6NCICH92mvo/MfbqX/z46wP1f2IM
Sc78kW9H/i9GdtkgQR7lWx0x2nXKg/UOUf8vhqHa+4s+FD8gxgn/9x8303sC
CzHsDv0+rk/+ZC3GPuvpflvLqP8XQ/3zINNOK6r/xDiyXMlMfwzlfzEuDNV0
0KV8wRXjl7n8opuGFP/FmME1ix34je5fxDBf6btf/IjyvxiHch5d7GNB8V+M
iGCFYS36rF7KFKNK+XW1iPjNFoN/O8vpxmzq/8QwG1pU5/yN5j9iqDXp/pvp
xugrE2Nkm8jn8GWa34qxse5j1wTqj6vF2P6rZH2CH91niGEjNI7aV8TssVGM
ApPfPVZOZvS2iDFg+Oess3T/3yrGpIYqr3P0XrVDjKIpzT9703vsLjH2ODhX
r75O9z8S5LtqNVxSYf2LvASTiqL+tvmwtYIETZ2X5y6dQ/W/BEdLJ3/fkkX3
gxL8kVUPv9rK7FlLAt3HM05z6P2CjgRuRY7fSiIYvYYSWHTtK1UeT/W/BNPu
Xl6/4C6DZyFBgWpTn63erF6xlkDlZrzNOrr/dJBg+EuPiOP36H5FgkFCpx1n
rrB4z5Gg7Oy269NKaf4rwZuOHRP2JZH+Jej5N7AuciK935Ngrea2hVWrKP5L
UDNqsOuJENK/BNcVt/C9X1L/L0HgEeuxvRVI/xKsPm8R2Z/e++VLsLlFGxFP
6L5SgrND38yxpN+HlUnwPddrjEY1898KCWL3XDEvEZD+JahK6CW/SIfmPxL0
LjIrKbxE8V8Cu5iK2T70HrBFAjPuc23/aIa/VYI2te0jjtM8vkMCgZ68imsV
6V+CBvvQniqzyf+laA9+qHJZ1sn0L8Xgsbf7/+jL8rWCFPUq5YsP+zP4ylI4
zVyl5UK/91GXwuAC71ow3XdrSTFvc9MmVZpP6kgRqiHOeOJJ+pfi8QSuzK6C
7k+k0Pi7+0uDMvm/FLUzI7IyjtL8X4qbeVO3lzSx8w5S8D7yTlz+SPN/KYpH
9Hqx+jTDx5FCYbXJ7YU0D+VK0dpkHFSgyPYjpag+ZbfIr57yvxSlGtlnTOi9
v0iKT0a77r1YSvcxUihvslDZRP1GphThQ8ucxl2k+ykpViocPeBF9Vu+FFVi
swubsln8LZaio8/5fZ3bKf5LUbBr6cGa7wxehRS5r9Ys+W7O5FstxVvFVfNr
PNh+nRR39/84tuku6V+KAUYX+NPo/q1FisuFYuPoteT/UniedN/xk94zdEih
2Crp+aEn469LCrX3q9QG0bxfTobzOkVexWMo/suAkLa2z8uo/pdh6jmDB7Yi
5l/KMujKgvSvPqf5jwxlvbbY3vlA8x8Zwp1/PrnpR/flMmxUbZx/Sp7FE0MZ
2nnlbct/k//LsP7WxIEP8xh9FjIIFplWTHhK+pfhb4BBBc+a4XeQofbL8OcH
6P2SqwzPG/o5HaL7eo4Mq5fmBj4YSveNMkxyc3mgQ+/bImXIa/T8PpX8kSeD
qPzYqFDqX0QyeNe9nhJF/p4hg+Uqqdn6Hiy+ZXbDv1t+8jG9j8+WoUB3tu7o
MEZvvgz1SY7ZK6h/K5Zh7bK+taurWHwrk8FmkaXJD7rfrpCh6t3Vta9GUP0v
g7/3iEC3DBaf6mQILd03x/MH3f/IsK07x889w+TRIkPpfvUgn6k0/5HhOsc7
3jyX7jtlMLtl+mpOG81/Zbihp/TqDL2Hk0uDk8KKc1U51P+lId5imF0jxUeF
NLRc8hb40ftN5TQobBtyuHgWs2/1NCidN3D4CkafVhpWfJ/MCdOg+V8aBN9c
+JkU3wzTsJN7pLHnWSYPpEH1h/WredSPW6TBv1bSf/IM6v/SEGPUs23/U4r/
3fQs7pHjmEn+n4bi26oj+44i/afh8fEb6zTeMflyu+lJeGK9T/KL6T8NIpn8
mBPv6f4vDf8aYszs6D2hKA1xH/WMnmaQ/6fhUINrs0EMxf80mN/2HH2V3p9k
d8M7/i5ytg/pv5sfbe0clYeM/+I0FG2f1jjzNOX/NLQn76y+QvPgijSoKfZ9
EZrD6KlOw3Zrs5njRlL/l4bwc2M+OtM8qrFbX5X5S1psqP9PQ96NnBd7XJi+
Wrvh+9VMurqV2UdHGpSP7ijfTPG0Kw0Pq8vs0nrQ/V86Jt44/dz2PfNf+XTU
HSqcYfeT6r90xPPVK1f2Iv2nI3TPK89JP5i+1NPx8Hqm56FA6v/TYaJuLJvt
SPk/Hcf8pfMjM2j+k44BPhO15EKp/0vHhe3Hnvzvvf3/AdoJv4E=
      "]]}, {}}, {}, {}, {}, {}},
  AspectRatio->NCache[GoldenRatio^(-1), 0.6180339887498948],
  Axes->{True, True},
  AxesLabel->{None, None},
  AxesOrigin->{0., 0},
  AxesStyle->Directive[16],
  DisplayFunction->Identity,
  Frame->{{False, False}, {False, False}},
  FrameLabel->{{None, None}, {None, None}},
  FrameTicks->{{Automatic, Automatic}, {Automatic, Automatic}},
  GridLines->{None, None},
  GridLinesStyle->Directive[
    GrayLevel[0.5, 0.4]],
  ImagePadding->All,
  LabelStyle->GrayLevel[0],
  Method->{"CoordinatesToolOptions" -> {"DisplayFunction" -> ({
        (Identity[#]& )[
         Part[#, 1]], 
        (Identity[#]& )[
         Part[#, 2]]}& ), "CopiedValueFunction" -> ({
        (Identity[#]& )[
         Part[#, 1]], 
        (Identity[#]& )[
         Part[#, 2]]}& )}},
  PlotRange->{{0., 1000.}, {0, 4}},
  PlotRangeClipping->True,
  PlotRangePadding->{{
     Scaled[0.02], 
     Scaled[0.02]}, {0, 0}},
  Ticks->{Automatic, Automatic},
  TicksStyle->Directive[16]]], "Output",
 CellChangeTimes->{3.9095950237795725`*^9, 3.9095986566181593`*^9, 
  3.909598801577344*^9, 3.9095991959985976`*^9, 3.909786104241406*^9},
 CellLabel->"Out[65]=",ExpressionUUID->"4981e8b2-36e7-48b3-8593-66973df793b1"]
}, Open  ]],

Cell[BoxData["\[IndentingNewLine]"], "Input",
 CellChangeTimes->{3.909544770841793*^9},
 CellLabel->"In[66]:=",ExpressionUUID->"82f9ae70-8065-45d3-890e-49d2b08b68d6"],

Cell[BoxData[
 RowBox[{"EmitSound", "[", 
  RowBox[{"Sound", "[", 
   RowBox[{"{", 
    RowBox[{
     RowBox[{"SoundNote", "[", "\"\<C\>\"", "]"}], ",", 
     RowBox[{"SoundNote", "[", "\"\<G\>\"", "]"}], ",", 
     RowBox[{"SoundNote", "[", "\"\<A\>\"", "]"}]}], "}"}], "]"}], 
  "]"}]], "Input",
 CellChangeTimes->{{3.8948468387487864`*^9, 3.8948468489678264`*^9}, 
   3.897732804497039*^9, 3.8977381837159777`*^9, {3.897759979240881*^9, 
   3.8977599806938705`*^9}, {3.8977600111899257`*^9, 
   3.8977601358688116`*^9}, {3.897841952756502*^9, 3.8978419795245056`*^9}},
 CellLabel->"In[67]:=",ExpressionUUID->"e4d32282-78da-433c-a27d-1efa78369f04"]
},
WindowSize->{1632, 1259},
WindowMargins->{{1849, Automatic}, {Automatic, 63}},
Magnification:>1.5 Inherited,
FrontEndVersion->"11.3 for Microsoft Windows (64-bit) (2018\:5e743\:670812\
\:65e5)",
StyleDefinitions->"Default.nb"
]
(* End of Notebook Content *)

(* Internal cache information *)
(*CellTagsOutline
CellTagsIndex->{}
*)
(*CellTagsIndex
CellTagsIndex->{}
*)
(*NotebookFileOutline
Notebook[{
Cell[558, 20, 509, 10, 43, "Input",ExpressionUUID->"3d30a11d-61c1-47de-9153-16c53b743ceb"],
Cell[1070, 32, 638, 14, 66, "Input",ExpressionUUID->"291e0fd9-e424-4562-b82d-73082372ff25"],
Cell[1711, 48, 886, 19, 102, "Input",ExpressionUUID->"a09990c8-2df4-428b-94aa-485de3d344a6"],
Cell[2600, 69, 299, 8, 43, "Input",ExpressionUUID->"d4b2fed7-f83e-4be1-9c61-92318e21eb63"],
Cell[2902, 79, 291, 6, 43, "Input",ExpressionUUID->"11fae366-7878-4038-b060-be918d075c96"],
Cell[3196, 87, 274, 6, 43, "Input",ExpressionUUID->"b5de1ba7-f640-4881-97e9-7be080b74d21"],
Cell[3473, 95, 388, 8, 43, "Input",ExpressionUUID->"dfabe776-7435-43e8-8683-a02e28126f46"],
Cell[3864, 105, 258, 6, 43, "Input",ExpressionUUID->"a24738db-6f9d-41cc-964d-31b6f0e608bd"],
Cell[4125, 113, 1455, 23, 43, "Input",ExpressionUUID->"bec315a3-361b-4d0b-9ebc-55dca753219a"],
Cell[5583, 138, 320, 7, 43, "Input",ExpressionUUID->"7a09811f-1cc9-4af1-9f66-81b36728f373"],
Cell[5906, 147, 839, 14, 43, "Input",ExpressionUUID->"7164fa8b-1134-4710-98dd-0610438b55da"],
Cell[6748, 163, 264, 6, 43, "Input",ExpressionUUID->"f30d7e61-858e-4b72-8f1d-ac508489389f"],
Cell[7015, 171, 168, 2, 73, "Input",ExpressionUUID->"8b3623de-2181-435e-9ba0-c73c5776d44f"],
Cell[7186, 175, 13101, 299, 925, "Input",ExpressionUUID->"d6b2468d-0dfa-4ab2-9a42-ad3b7607d2aa"],
Cell[20290, 476, 168, 2, 73, "Input",ExpressionUUID->"7ea592d9-f5fd-45ef-950b-153fa4df4325"],
Cell[CellGroupData[{
Cell[20483, 482, 558, 12, 66, "Input",ExpressionUUID->"9014147d-4258-4f6e-a329-946030c49fba"],
Cell[21044, 496, 757, 10, 49, "Output",ExpressionUUID->"4d825049-57d7-4def-a822-cc1d6b0a9ccd"]
}, Open  ]],
Cell[CellGroupData[{
Cell[21838, 511, 217, 4, 43, "Input",ExpressionUUID->"9a650922-4703-4c39-9941-c0c522a10f30"],
Cell[22058, 517, 560, 8, 49, "Output",ExpressionUUID->"8080d0b6-d7ee-42de-9ca6-cbf6a9a62d86"]
}, Open  ]],
Cell[CellGroupData[{
Cell[22655, 530, 287, 5, 43, "Input",ExpressionUUID->"1e15e23a-5b4a-4109-ac38-6ca1dff2d220"],
Cell[22945, 537, 898, 13, 49, "Output",ExpressionUUID->"1529fff0-459f-411b-852e-6287d4ebc67d"]
}, Open  ]],
Cell[CellGroupData[{
Cell[23880, 555, 276, 5, 43, "Input",ExpressionUUID->"5ab12ac4-c61c-4513-87a3-4331c8f5d1c3"],
Cell[24159, 562, 2770, 38, 49, "Output",ExpressionUUID->"10ff3fbd-c464-41f5-bb0e-a2956c9d2ff1"]
}, Open  ]],
Cell[26944, 603, 166, 2, 73, "Input",ExpressionUUID->"177ac385-d22d-4bb9-b161-3cb5e2e9d407"],
Cell[CellGroupData[{
Cell[27135, 609, 1086, 29, 104, "Input",ExpressionUUID->"8ca29d35-2d33-46ce-a69f-8b7dcb14b999"],
Cell[28224, 640, 439, 6, 49, "Output",ExpressionUUID->"386de2f5-c33c-4a53-94e8-7f68f6848945"]
}, Open  ]],
Cell[CellGroupData[{
Cell[28700, 651, 1135, 30, 104, "Input",ExpressionUUID->"40d87712-60d0-4079-ac36-9ba6a8b5ddfb"],
Cell[29838, 683, 434, 6, 49, "Output",ExpressionUUID->"fd5c5aff-d2db-4614-82d1-89062c3804f1"]
}, Open  ]],
Cell[CellGroupData[{
Cell[30309, 694, 1188, 30, 104, "Input",ExpressionUUID->"56a2a6c2-431a-4b0a-aff9-14dd2583fbb9"],
Cell[31500, 726, 432, 6, 49, "Output",ExpressionUUID->"525401a9-7c72-4e69-b5ee-966d8e5fa22a"]
}, Open  ]],
Cell[CellGroupData[{
Cell[31969, 737, 1188, 30, 104, "Input",ExpressionUUID->"ab05abed-520e-4434-8438-75cf6d546cad"],
Cell[33160, 769, 427, 6, 49, "Output",ExpressionUUID->"ffafe3e9-fd09-4a22-8e13-a52b39e3a44c"]
}, Open  ]],
Cell[CellGroupData[{
Cell[33624, 780, 1238, 31, 104, "Input",ExpressionUUID->"5c7cb72b-dd3c-4bf0-9863-afe0935fb6a4"],
Cell[34865, 813, 436, 6, 49, "Output",ExpressionUUID->"7be69803-b990-4d2b-a288-252686fd6b8d"]
}, Open  ]],
Cell[CellGroupData[{
Cell[35338, 824, 1187, 30, 104, "Input",ExpressionUUID->"cf4933d7-be10-4d3a-bea6-da8304c21759"],
Cell[36528, 856, 432, 6, 49, "Output",ExpressionUUID->"f040196a-4a68-4d99-a6f9-77e8879fb1fe"]
}, Open  ]],
Cell[CellGroupData[{
Cell[36997, 867, 1186, 30, 104, "Input",ExpressionUUID->"419e6e89-1908-4fbd-8c0d-f85a59841bb1"],
Cell[38186, 899, 435, 6, 49, "Output",ExpressionUUID->"5f4fe204-d56f-49ff-8bab-02df3dcb927c"]
}, Open  ]],
Cell[CellGroupData[{
Cell[38658, 910, 386, 8, 43, "Input",ExpressionUUID->"ddd87574-e35e-4ae9-85a9-57deae2a4857"],
Cell[39047, 920, 587, 11, 49, "Output",ExpressionUUID->"cc7da276-e70a-4372-b1e2-f792980cde9b"]
}, Open  ]],
Cell[39649, 934, 166, 2, 73, "Input",ExpressionUUID->"3b56a338-7892-4135-8242-ed0b6b793f1d"],
Cell[CellGroupData[{
Cell[39840, 940, 3550, 58, 174, "Input",ExpressionUUID->"a8a11302-60fa-4f29-bd12-4c44f3321f5e"],
Cell[43393, 1000, 3849, 67, 356, "Output",ExpressionUUID->"8dee8d58-0bd9-47e4-a9e4-9cbb81b175e6"]
}, Open  ]],
Cell[47257, 1070, 168, 2, 73, "Input",ExpressionUUID->"e5950b4d-98ac-44c0-84c0-0dfe8412a475"],
Cell[CellGroupData[{
Cell[47450, 1076, 1271, 26, 120, "Input",ExpressionUUID->"e85bdd3f-0e0f-41d3-80ac-398f68ef0160"],
Cell[48724, 1104, 14977, 260, 391, "Output",ExpressionUUID->"4981e8b2-36e7-48b3-8593-66973df793b1"]
}, Open  ]],
Cell[63716, 1367, 166, 2, 164, "Input",ExpressionUUID->"82f9ae70-8065-45d3-890e-49d2b08b68d6"],
Cell[63885, 1371, 650, 13, 148, "Input",ExpressionUUID->"e4d32282-78da-433c-a27d-1efa78369f04"]
}
]
*)
