# Supplementary material for: WE economy: Potential of mutual aid distribution based on moral responsibility and risk vulnerability
Source: PLoS One. 2024 May 16;19(5):e0301928. doi: 10.1371/journal.pone.0301928 (PMC11098405; doi:10.1371/journal.pone.0301928)
Supplement: S1 File — (ZIP) [file pone.0301928.s002.zip › JV-M-M-IR_model_Fig4A_4B.nb]

(* Content-type: application/vnd.wolfram.mathematica *)

(*** Wolfram Notebook File ***)
(* http://www.wolfram.com/nb *)

(* CreatedBy='Mathematica 11.3' *)

(*CacheID: 234*)
(* Internal cache information:
NotebookFileLineBreakTest
NotebookFileLineBreakTest
NotebookDataPosition[       158,          7]
NotebookDataLength[     71053,       1488]
NotebookOptionsPosition[     65871,       1399]
NotebookOutlinePosition[     66260,       1416]
CellTagsIndexPosition[     66217,       1413]
WindowFrame->Normal*)

(* Beginning of Notebook Content *)
Notebook[{
Cell[BoxData[
 RowBox[{
  StyleBox[
   RowBox[{"n", "=", "1000"}],
   FontSize->14], 
  RowBox[{"(*", "\:4eba\:6570", "*)"}], ";"}]], "Input",
 CellChangeTimes->{{3.78000613908243*^9, 3.7800061410485353`*^9}, {
   3.7800061829702377`*^9, 3.7800062225187626`*^9}, 3.7800111868498716`*^9, 
   3.78012027007485*^9, 3.780120491490986*^9, 3.7801751099043674`*^9, 
   3.7852978187592173`*^9, 3.785373068377532*^9, 3.829255502429088*^9},
 CellLabel->"In[1]:=",ExpressionUUID->"3d30a11d-61c1-47de-9153-16c53b743ceb"],

Cell[BoxData[
 RowBox[{
  RowBox[{
   RowBox[{"m", "[", "0", "]"}], "=", 
   RowBox[{"Table", "[", 
    RowBox[{
     RowBox[{"RandomReal", "[", 
      RowBox[{"{", 
       RowBox[{"0", ",", "2"}], "}"}], "]"}], ",", 
     RowBox[{"{", 
      RowBox[{"i", ",", "1", ",", "n"}], "}"}]}], "]"}]}], 
  RowBox[{"(*", "\:5bcc\:306e\:521d\:671f\:5206\:5e03", "*)"}], 
  ";"}]], "Input",
 CellChangeTimes->{{3.7800062573529997`*^9, 3.7800062973935804`*^9}, {
   3.7800063315477653`*^9, 3.780006339628281*^9}, {3.7800063942317944`*^9, 
   3.7800064356674457`*^9}, {3.7851850290922823`*^9, 3.7851850338821306`*^9}, 
   3.829255510341872*^9, 3.829264377639785*^9, 3.9097849785382547`*^9},
 CellLabel->"In[2]:=",ExpressionUUID->"291e0fd9-e424-4562-b82d-73082372ff25"],

Cell[BoxData[
 RowBox[{
  RowBox[{"\[Rho]m", "=", 
   RowBox[{"Table", "[", 
    RowBox[{
     RowBox[{"(", 
      RowBox[{"0.2", "+", 
       RowBox[{
        FractionBox["0.8", "n"], "*", "i"}]}], ")"}], ",", 
     RowBox[{"{", 
      RowBox[{"i", ",", "1", ",", "n"}], "}"}]}], "]"}]}], 
  RowBox[{"(*", "\:9053\:5fb3\:7684\:8cac\:4efb\:306e\:8a2d\:5b9a", "*)"}], 
  ";"}]], "Input",
 CellChangeTimes->{{3.9095469850779295`*^9, 3.909546986470773*^9}, 
   3.9095470210814056`*^9, {3.909547057623608*^9, 3.909547063859621*^9}, {
   3.9095471007688913`*^9, 3.9095472968096557`*^9}, {3.9095473364101496`*^9, 
   3.909547385644745*^9}, {3.9095484997597747`*^9, 3.9095485306620846`*^9}, {
   3.909594705770273*^9, 3.909594714752033*^9}, 3.909598391972602*^9},
 CellLabel->"In[3]:=",ExpressionUUID->"a09990c8-2df4-428b-94aa-485de3d344a6"],

Cell[BoxData[
 RowBox[{
  RowBox[{
   RowBox[{"ii", "[", "0", "]"}], "=", "0"}], ";"}]], "Input",
 CellChangeTimes->{{3.780025320987832*^9, 3.78002532950239*^9}, 
   3.780025484229308*^9, 3.8292555276402383`*^9},
 CellLabel->"In[4]:=",ExpressionUUID->"11fae366-7878-4038-b060-be918d075c96"],

Cell[BoxData[
 RowBox[{
  RowBox[{
   RowBox[{"jj", "[", "0", "]"}], "=", "0"}], ";"}]], "Input",
 CellChangeTimes->{{3.7800254980091915`*^9, 3.7800255029655113`*^9}, 
   3.8292555322739315`*^9},
 CellLabel->"In[5]:=",ExpressionUUID->"b5de1ba7-f640-4881-97e9-7be080b74d21"],

Cell[BoxData[
 RowBox[{
  RowBox[{"s", "=", "0"}], 
  RowBox[{"(*", "\:5bcc\:306e\:7dcf\:4ea4\:63db\:91cf", "*)"}], 
  ";"}]], "Input",
 CellChangeTimes->{{3.8292573576371975`*^9, 3.8292573587522182`*^9}, {
  3.8292574744598904`*^9, 3.8292575236404552`*^9}, {3.8292643859596024`*^9, 
  3.829264390767871*^9}},
 CellLabel->"In[6]:=",ExpressionUUID->"dfabe776-7435-43e8-8683-a02e28126f46"],

Cell[BoxData[
 RowBox[{
  StyleBox[
   RowBox[{"\[Lambda]", "=", "0.25"}],
   Background->RGBColor[1, 0.85, 0.85]], 
  RowBox[{"(*", "\:8caf\:84c4\:7387", "*)"}], ";"}]], "Input",
 CellLabel->"In[7]:=",ExpressionUUID->"a24738db-6f9d-41cc-964d-31b6f0e608bd"],

Cell[BoxData[
 RowBox[{
  StyleBox[
   RowBox[{"\[Delta]w", "=", "0.1"}],
   Background->RGBColor[1, 0.85, 0.85]], 
  RowBox[{"(*", "\:640d\:76ca\:7387", "*)"}], ";"}]], "Input",
 CellChangeTimes->{{3.7800065512188663`*^9, 3.7800065703580875`*^9}, {
   3.780007596905789*^9, 3.7800076076221113`*^9}, 3.7801751993319407`*^9, 
   3.780177258259259*^9, 3.7801773017759657`*^9, 3.780177342326905*^9, {
   3.7801780120979495`*^9, 3.7801780154196367`*^9}, {3.7851850480799913`*^9, 
   3.785185075762636*^9}, 3.785185851399935*^9, 3.785373873394215*^9, 
   3.829255539567762*^9, {3.8292575516019864`*^9, 3.8292575532725563`*^9}, 
   3.82925765686847*^9, 3.8292589118576975`*^9, 3.829260600683658*^9, 
   3.8292628690619316`*^9, 3.829262928568199*^9, 3.8292629709650116`*^9, 
   3.8292643982784047`*^9, 3.8292650306818123`*^9, 3.829265410689646*^9, 
   3.8292656983276377`*^9, 3.8292659768972683`*^9, 3.8292666589938154`*^9, {
   3.8292722394691334`*^9, 3.829272239905949*^9}, 3.8292726971580114`*^9, 
   3.8292729495008655`*^9, 3.8292731800186305`*^9, {3.8292733747507763`*^9, 
   3.8292733749314594`*^9}, {3.829276037454605*^9, 3.829276037900482*^9}, {
   3.862688361271633*^9, 3.862688361541687*^9}, {3.8626987040970836`*^9, 
   3.8626987338401513`*^9}, {3.8626996276008883`*^9, 
   3.8626996531110587`*^9}, {3.909544856207822*^9, 3.9095448831249967`*^9}, 
   3.90954520178058*^9},
 CellLabel->"In[8]:=",ExpressionUUID->"bec315a3-361b-4d0b-9ebc-55dca753219a"],

Cell[BoxData[
 RowBox[{
  StyleBox[
   RowBox[{"\[Xi]", "=", "0.5"}],
   Background->RGBColor[1, 0.85, 0.85]], 
  RowBox[{"(*", "\:8b72\:6e21\:7387", "*)"}], ";"}]], "Input",
 CellChangeTimes->{{3.90958283668324*^9, 3.9095828368548093`*^9}},
 CellLabel->"In[9]:=",ExpressionUUID->"7a09811f-1cc9-4af1-9f66-81b36728f373"],

Cell[BoxData[
 RowBox[{
  RowBox[{"tmax", "=", "1000000"}], 
  RowBox[{"(*", "\:7e70\:308a\:8fd4\:3057\:56de\:6570", "*)"}], 
  ";"}]], "Input",
 CellChangeTimes->{{3.780008580174608*^9, 3.7800085856319404`*^9}, 
   3.7800108020311966`*^9, {3.780010851854395*^9, 3.780010866092286*^9}, 
   3.780089642658536*^9, 3.780092132140647*^9, 3.780120166778257*^9, 
   3.780120529475758*^9, 3.780175114231393*^9, 3.7852978235404973`*^9, {
   3.7853730714252605`*^9, 3.7853730783172874`*^9}, {3.8292555498174243`*^9, 
   3.8292555541263723`*^9}, 3.8292723609259033`*^9, 3.8292760689178944`*^9, 
   3.8627010916935062`*^9, 3.8627012305967903`*^9, 3.862701802686118*^9, 
   3.862702326491025*^9, 3.8627087840685472`*^9, {3.862708871916737*^9, 
   3.8627088734350266`*^9}},
 CellLabel->"In[10]:=",ExpressionUUID->"7164fa8b-1134-4710-98dd-0610438b55da"],

Cell[BoxData[
 RowBox[{
  StyleBox[
   RowBox[{"tp", "=", "10000"}],
   Background->RGBColor[1, 0.85, 0.85]], 
  RowBox[{"(*", "\:518d\:5206\:914d\:5468\:671f", "*)"}], ";"}]], "Input",
 CellLabel->"In[11]:=",ExpressionUUID->"f30d7e61-858e-4b72-8f1d-ac508489389f"],

Cell[BoxData["\[IndentingNewLine]"], "Input",
 CellChangeTimes->{3.8627089260473337`*^9},
 CellLabel->"In[12]:=",ExpressionUUID->"8b3623de-2181-435e-9ba0-c73c5776d44f"],

Cell[BoxData[
 RowBox[{"Do", "[", 
  RowBox[{
   RowBox[{
    RowBox[{"ts", "=", 
     RowBox[{"Mod", "[", 
      RowBox[{"t", ",", "tp"}], "]"}]}], 
    RowBox[{"(*", "\:5270\:4f59", "*)"}], ";", "\[IndentingNewLine]", 
    RowBox[{"If", "[", 
     RowBox[{
      RowBox[{"ts", "==", "0"}], ",", "\[IndentingNewLine]", 
      RowBox[{
       RowBox[{"m", "[", 
        RowBox[{"t", "+", "1"}], "]"}], "=", 
       RowBox[{"Table", "[", 
        RowBox[{
         RowBox[{
          RowBox[{
           RowBox[{"(", 
            RowBox[{"1", "-", 
             RowBox[{"\[Xi]", "*", 
              RowBox[{"\[Rho]m", "[", 
               RowBox[{"[", "i", "]"}], "]"}]}]}], ")"}], "*", 
           RowBox[{
            RowBox[{"m", "[", "t", "]"}], "[", 
            RowBox[{"[", "i", "]"}], "]"}]}], "+", 
          RowBox[{"\[Xi]", "*", 
           FractionBox[
            RowBox[{"\[Rho]m", "[", 
             RowBox[{"[", "i", "]"}], "]"}], 
            RowBox[{"Sum", "[", 
             RowBox[{
              RowBox[{"\[Rho]m", "[", 
               RowBox[{"[", "k", "]"}], "]"}], ",", 
              RowBox[{"{", 
               RowBox[{"k", ",", "1", ",", "n"}], "}"}]}], "]"}]], "*", 
           RowBox[{"Sum", "[", 
            RowBox[{
             RowBox[{
              RowBox[{"\[Rho]m", "[", 
               RowBox[{"[", "k", "]"}], "]"}], "*", 
              RowBox[{
               RowBox[{"m", "[", "t", "]"}], "[", 
               RowBox[{"[", "k", "]"}], "]"}]}], ",", 
             RowBox[{"{", 
              RowBox[{"k", ",", "1", ",", "n"}], "}"}]}], "]"}]}]}], ",", 
         RowBox[{"{", 
          RowBox[{"i", ",", "1", ",", "n"}], "}"}]}], "]"}]}], ",", 
      "\[IndentingNewLine]", 
      RowBox[{
       RowBox[{"m", "[", 
        RowBox[{"t", "+", "1"}], "]"}], "=", 
       RowBox[{"m", "[", "t", "]"}]}]}], "]"}], 
    RowBox[{"(*", "\:518d\:5206\:914d", "*)"}], ";", 
    RowBox[{
     RowBox[{"ii", "[", 
      RowBox[{"t", "+", "1"}], "]"}], "=", 
     RowBox[{"ii", "[", "t", "]"}]}], 
    RowBox[{"(*", "\:5bcc\:306e\:4ea4\:63db", "*)"}], ";", 
    RowBox[{
     RowBox[{"jj", "[", 
      RowBox[{"t", "+", "1"}], "]"}], "=", 
     RowBox[{"jj", "[", "t", "]"}]}], ";", 
    RowBox[{
     RowBox[{"ii", "[", 
      RowBox[{"t", "+", "1"}], "]"}], "=", 
     RowBox[{"RandomInteger", "[", 
      RowBox[{"{", 
       RowBox[{"1", ",", "n"}], "}"}], "]"}]}], ";", 
    RowBox[{
     RowBox[{"jj", "[", 
      RowBox[{"t", "+", "1"}], "]"}], "=", 
     RowBox[{"RandomInteger", "[", 
      RowBox[{"{", 
       RowBox[{"1", ",", 
        RowBox[{"n", "-", "1"}]}], "}"}], "]"}]}], ";", 
    RowBox[{"If", "[", 
     RowBox[{
      RowBox[{
       RowBox[{"ii", "[", 
        RowBox[{"t", "+", "1"}], "]"}], "\[LessEqual]", 
       RowBox[{"jj", "[", 
        RowBox[{"t", "+", "1"}], "]"}]}], ",", 
      RowBox[{
       RowBox[{"jj", "[", 
        RowBox[{"t", "+", "1"}], "]"}], "=", 
       RowBox[{
        RowBox[{"jj", "[", 
         RowBox[{"t", "+", "1"}], "]"}], "+", "1"}]}], ",", 
      RowBox[{
       RowBox[{"jj", "[", 
        RowBox[{"t", "+", "1"}], "]"}], "=", 
       RowBox[{"jj", "[", 
        RowBox[{"t", "+", "1"}], "]"}]}]}], "]"}], ";", 
    RowBox[{"\[Delta]", "=", 
     RowBox[{"RandomReal", "[", 
      RowBox[{"{", 
       RowBox[{
        RowBox[{"-", "\[Delta]w"}], ",", "\[Delta]w"}], "}"}], "]"}]}], ";", 
    RowBox[{
     RowBox[{"m", "[", 
      RowBox[{"t", "+", "1"}], "]"}], "=", 
     RowBox[{"ReplacePart", "[", 
      RowBox[{
       RowBox[{"m", "[", 
        RowBox[{"t", "+", "1"}], "]"}], ",", "\[IndentingNewLine]", 
       RowBox[{"{", 
        RowBox[{
         RowBox[{
          RowBox[{"ii", "[", 
           RowBox[{"t", "+", "1"}], "]"}], "\[Rule]", 
          RowBox[{
           RowBox[{"\[Lambda]", "*", 
            StyleBox[
             RowBox[{
              RowBox[{"m", "[", "t", "]"}], "[", 
              RowBox[{"[", 
               RowBox[{"ii", "[", 
                RowBox[{"t", "+", "1"}], "]"}], "]"}], "]"}],
             Background->RGBColor[1, 0.85, 0.85]]}], "\[IndentingNewLine]", 
           "+", 
           RowBox[{
            RowBox[{"(", 
             RowBox[{"1", "-", "\[Lambda]"}], ")"}], "*", 
            RowBox[{"(", 
             RowBox[{"1", "-", 
              StyleBox[
               RowBox[{"\[Rho]m", "[", 
                RowBox[{"[", 
                 RowBox[{"ii", "[", 
                  RowBox[{"t", "+", "1"}], "]"}], "]"}], "]"}],
               Background->RGBColor[1, 0.85, 0.85]]}], ")"}], "*", 
            StyleBox[
             RowBox[{
              RowBox[{"m", "[", "t", "]"}], "[", 
              RowBox[{"[", 
               RowBox[{"ii", "[", 
                RowBox[{"t", "+", "1"}], "]"}], "]"}], "]"}],
             Background->RGBColor[1, 0.85, 0.85]]}], "\[IndentingNewLine]", 
           "+", 
           RowBox[{
            RowBox[{"(", 
             RowBox[{"1", "+", "\[Delta]"}], ")"}], "*", 
            RowBox[{"(", 
             RowBox[{"1", "-", "\[Lambda]"}], ")"}], "*", 
            StyleBox[
             RowBox[{"\[Rho]m", "[", 
              RowBox[{"[", 
               RowBox[{"ii", "[", 
                RowBox[{"t", "+", "1"}], "]"}], "]"}], "]"}],
             Background->RGBColor[1, 0.85, 0.85]], "*", 
            StyleBox[
             RowBox[{
              RowBox[{"m", "[", "t", "]"}], "[", 
              RowBox[{"[", 
               RowBox[{"ii", "[", 
                RowBox[{"t", "+", "1"}], "]"}], "]"}], "]"}],
             Background->RGBColor[1, 0.85, 0.85]]}]}]}], ",", 
         "\[IndentingNewLine]", 
         RowBox[{
          RowBox[{"jj", "[", 
           RowBox[{"t", "+", "1"}], "]"}], "\[Rule]", 
          RowBox[{
           RowBox[{"\[Lambda]", "*", 
            StyleBox[
             RowBox[{
              RowBox[{"m", "[", "t", "]"}], "[", 
              RowBox[{"[", 
               RowBox[{"jj", "[", 
                RowBox[{"t", "+", "1"}], "]"}], "]"}], "]"}],
             Background->RGBColor[0.88, 1, 0.88]]}], "\[IndentingNewLine]", 
           "+", 
           RowBox[{
            RowBox[{"(", 
             RowBox[{"1", "-", "\[Lambda]"}], ")"}], "*", 
            RowBox[{"(", 
             RowBox[{"1", "-", 
              StyleBox[
               RowBox[{"\[Rho]m", "[", 
                RowBox[{"[", 
                 RowBox[{"jj", "[", 
                  RowBox[{"t", "+", "1"}], "]"}], "]"}], "]"}],
               Background->RGBColor[0.88, 1, 0.88]]}], ")"}], "*", 
            StyleBox[
             RowBox[{
              RowBox[{"m", "[", "t", "]"}], "[", 
              RowBox[{"[", 
               RowBox[{"jj", "[", 
                RowBox[{"t", "+", "1"}], "]"}], "]"}], "]"}],
             Background->RGBColor[0.88, 1, 0.88]]}], "\[IndentingNewLine]", 
           "+", 
           RowBox[{
            RowBox[{"(", 
             RowBox[{"1", "+", "\[Delta]"}], ")"}], "*", 
            RowBox[{"(", 
             RowBox[{"1", "-", "\[Lambda]"}], ")"}], "*", 
            StyleBox[
             RowBox[{"\[Rho]m", "[", 
              RowBox[{"[", 
               RowBox[{"jj", "[", 
                RowBox[{"t", "+", "1"}], "]"}], "]"}], "]"}],
             Background->RGBColor[0.88, 1, 0.88]], "*", 
            StyleBox[
             RowBox[{
              RowBox[{"m", "[", "t", "]"}], "[", 
              RowBox[{"[", 
               RowBox[{"jj", "[", 
                RowBox[{"t", "+", "1"}], "]"}], "]"}], "]"}],
             Background->RGBColor[0.88, 1, 0.88]]}]}]}]}], "}"}]}], "]"}]}], 
    ";", "\[IndentingNewLine]", "\[IndentingNewLine]", 
    RowBox[{"s", "=", 
     RowBox[{"s", "+", 
      RowBox[{
       RowBox[{"Abs", "[", "\[Delta]", "]"}], "*", 
       RowBox[{"(", 
        RowBox[{"1", "-", "\[Lambda]"}], ")"}], "*", 
       RowBox[{"(", 
        RowBox[{
         RowBox[{
          RowBox[{"\[Rho]m", "[", 
           RowBox[{"[", 
            RowBox[{"ii", "[", 
             RowBox[{"t", "+", "1"}], "]"}], "]"}], "]"}], "*", 
          RowBox[{
           RowBox[{"m", "[", "t", "]"}], "[", 
           RowBox[{"[", 
            RowBox[{"ii", "[", 
             RowBox[{"t", "+", "1"}], "]"}], "]"}], "]"}]}], "+", 
         RowBox[{
          RowBox[{"\[Rho]m", "[", 
           RowBox[{"[", 
            RowBox[{"jj", "[", 
             RowBox[{"t", "+", "1"}], "]"}], "]"}], "]"}], "*", 
          RowBox[{
           RowBox[{"m", "[", "t", "]"}], "[", 
           RowBox[{"[", 
            RowBox[{"jj", "[", 
             RowBox[{"t", "+", "1"}], "]"}], "]"}], "]"}]}]}], ")"}]}]}]}]}], 
   ",", "\[IndentingNewLine]", 
   RowBox[{"{", 
    RowBox[{"t", ",", "0", ",", "tmax", ",", "1"}], "}"}]}], "]"}]], "Input",
 CellChangeTimes->{{3.7800085946595144`*^9, 3.7800085995058317`*^9}, {
   3.7800086466358533`*^9, 3.780008752869671*^9}, {3.78000881551169*^9, 
   3.7800088375911036`*^9}, 3.7800089781601343`*^9, {3.7800095355148993`*^9, 
   3.7800095461345778`*^9}, {3.7800096117197914`*^9, 3.7800096240965796`*^9}, 
   3.7800099278460793`*^9, {3.78001000215485*^9, 3.7800100042129827`*^9}, {
   3.7800100480357866`*^9, 3.7800100539731665`*^9}, {3.7800101044584165`*^9, 
   3.78001010503445*^9}, {3.7800101509723997`*^9, 3.78001015141144*^9}, {
   3.780010210373209*^9, 3.7800102265102406`*^9}, {3.7800103844583764`*^9, 
   3.7800104049746933`*^9}, {3.7800104925193186`*^9, 3.780010532337877*^9}, {
   3.7800244829110575`*^9, 3.7800245062105417`*^9}, {3.7800245553727207`*^9, 
   3.7800245715887384`*^9}, {3.780024708821556*^9, 3.780024782599289*^9}, {
   3.780024871610016*^9, 3.780024887663022*^9}, {3.7800252533395042`*^9, 
   3.780025261925048*^9}, {3.7800253759663696`*^9, 3.7800253825047874`*^9}, {
   3.7800255110880375`*^9, 3.7800255930122957`*^9}, 3.78002564542666*^9, 
   3.780025704069417*^9, {3.7800257468681717`*^9, 3.78002576423934*^9}, {
   3.780026021210779*^9, 3.780026111728603*^9}, {3.78002614394765*^9, 
   3.780026172772502*^9}, {3.780026235850548*^9, 3.7800262553888054`*^9}, {
   3.780026352295022*^9, 3.780026372130294*^9}, {3.7800266416235857`*^9, 
   3.780026646778936*^9}, {3.780080060688077*^9, 3.7800801048022165`*^9}, {
   3.780080341396846*^9, 3.780080418170762*^9}, {3.7800804879904966`*^9, 
   3.7800805122348385`*^9}, 3.7800805582679663`*^9, {3.780080607441019*^9, 
   3.7800806116826735`*^9}, {3.7800806598292828`*^9, 3.7800806639041*^9}, {
   3.780081903592387*^9, 3.780081942864641*^9}, {3.7800842552213616`*^9, 
   3.7800843379357023`*^9}, 3.7800845457276692`*^9, {3.7800870399223547`*^9, 
   3.7800870783573074`*^9}, {3.780087119818559*^9, 3.7800871725972133`*^9}, {
   3.7800872103253317`*^9, 3.7800873701888685`*^9}, {3.7800874026190233`*^9, 
   3.780087435714695*^9}, {3.780118244133424*^9, 3.7801182480895014`*^9}, {
   3.780118282736243*^9, 3.7801182930436077`*^9}, {3.780118325620392*^9, 
   3.780118341436812*^9}, {3.7801184001902876`*^9, 3.780118540124941*^9}, {
   3.780118576861269*^9, 3.780118628924619*^9}, {3.7801187638389635`*^9, 
   3.7801187788525305`*^9}, 3.7801188938526344`*^9, {3.7801190805001783`*^9, 
   3.7801190870212817`*^9}, {3.780119123604597*^9, 3.780119133917556*^9}, {
   3.7801191748164186`*^9, 3.7801192515320415`*^9}, {3.7801193032235537`*^9, 
   3.7801193074792757`*^9}, {3.7801195247827225`*^9, 3.780119646372047*^9}, {
   3.780175075680664*^9, 3.7801750772614365`*^9}, {3.78518509079649*^9, 
   3.785185177976348*^9}, 3.785185217353592*^9, {3.7851852748631926`*^9, 
   3.785185453233836*^9}, 3.785185499849393*^9, 3.7851855769339743`*^9, 
   3.7851859205737805`*^9, 3.7852977949625177`*^9, {3.829256270118594*^9, 
   3.829256284072468*^9}, {3.829256469467016*^9, 3.8292564862517776`*^9}, {
   3.829257244838191*^9, 3.82925726084338*^9}, 3.829257343529244*^9, {
   3.8292574257745533`*^9, 3.829257435718065*^9}, 3.829264405024272*^9, {
   3.862698750755167*^9, 3.862698801004299*^9}, {3.8626988449292955`*^9, 
   3.86269889354735*^9}, {3.862698983750249*^9, 3.862698993487916*^9}, {
   3.8626993042574234`*^9, 3.8626993130354433`*^9}, {3.862699356569335*^9, 
   3.862699371322132*^9}, {3.862699426358389*^9, 3.8626994307694516`*^9}, 
   3.8627028130691843`*^9, {3.862709117291133*^9, 3.8627091265087724`*^9}, {
   3.909544894300161*^9, 3.9095449022444096`*^9}, 3.9095452178083744`*^9, 
   3.9095455930815954`*^9, {3.9095456341906223`*^9, 3.909545647148674*^9}, {
   3.909547852471505*^9, 3.909548043579112*^9}, 3.9095482560932183`*^9, {
   3.909548321826562*^9, 3.909548343085166*^9}, 3.9095483975310583`*^9, 
   3.9095829205098886`*^9, {3.909582975319847*^9, 3.9095830187235203`*^9}, 
   3.9095830983278823`*^9, {3.9095831319703035`*^9, 3.909583155241699*^9}, 
   3.909583275193885*^9, {3.9095833640010347`*^9, 3.909583376275532*^9}, {
   3.9095836607153115`*^9, 3.9095836991973624`*^9}, {3.909583748498699*^9, 
   3.9095838082373705`*^9}, {3.909583839846167*^9, 3.9095839198152432`*^9}, {
   3.9095947238206453`*^9, 3.9095947479723606`*^9}, 3.909598944439842*^9},
 CellLabel->"In[13]:=",ExpressionUUID->"d6b2468d-0dfa-4ab2-9a42-ad3b7607d2aa"],

Cell[BoxData["\[IndentingNewLine]"], "Input",
 CellChangeTimes->{3.7853730143868637`*^9},
 CellLabel->"In[14]:=",ExpressionUUID->"7ea592d9-f5fd-45ef-950b-153fa4df4325"],

Cell[CellGroupData[{

Cell[BoxData[
 RowBox[{"Sum", "[", 
  RowBox[{
   RowBox[{
    RowBox[{"m", "[", "1000000", "]"}], "[", 
    RowBox[{"[", 
     RowBox[{"ii", "[", "a", "]"}], "]"}], "]"}], ",", 
   RowBox[{"{", 
    RowBox[{"a", ",", "1", ",", "1000"}], "}"}]}], "]"}]], "Input",
 CellChangeTimes->{{3.862708494620345*^9, 3.8627085128949847`*^9}, 
   3.8627085450134554`*^9, {3.8627085856780796`*^9, 3.862708708854768*^9}, 
   3.862708828042309*^9, {3.862708898069892*^9, 3.862708901752861*^9}},
 CellLabel->"In[15]:=",ExpressionUUID->"9014147d-4258-4f6e-a329-946030c49fba"],

Cell[BoxData["958.1347682021966`"], "Output",
 CellChangeTimes->{{3.8627086100071054`*^9, 3.8627087119741397`*^9}, {
   3.86270881600272*^9, 3.8627088310565305`*^9}, 3.8627089972288218`*^9, 
   3.862709324307078*^9, 3.8627098099904284`*^9, 3.8627653090247436`*^9, 
   3.8627684006618814`*^9, 3.862769246199193*^9, 3.862769349101856*^9, 
   3.8627694011431737`*^9, 3.86276946589546*^9, 3.8627749900557528`*^9, 
   3.909544680983314*^9, 3.9095449901567597`*^9, 3.909545263249338*^9, 
   3.9095486544067087`*^9, 3.9095580932078295`*^9, 3.909583552818113*^9, 
   3.9095842355111866`*^9, 3.909595022808257*^9, 3.9095986554323735`*^9, 
   3.909599195051421*^9, 3.909785239955886*^9},
 CellLabel->"Out[15]=",ExpressionUUID->"c8fc3602-2242-45e5-b5e4-052b772c22e5"]
}, Open  ]],

Cell[CellGroupData[{

Cell[BoxData[
 RowBox[{"\[Lambda]", 
  RowBox[{"(*", "\:8caf\:84c4\:7387", "*)"}]}]], "Input",
 CellChangeTimes->{3.8627654586839914`*^9},
 CellLabel->"In[16]:=",ExpressionUUID->"9a650922-4703-4c39-9941-c0c522a10f30"],

Cell[BoxData["0.25`"], "Output",
 CellChangeTimes->{3.862765464121335*^9, 3.8627684006984386`*^9, 
  3.8627692462429733`*^9, 3.86276934914053*^9, 3.862769401184451*^9, 
  3.8627694659338064`*^9, 3.862774990079136*^9, 3.90954468101661*^9, 
  3.909544990177514*^9, 3.9095452632706213`*^9, 3.9095486544303246`*^9, 
  3.90955809323561*^9, 3.9095835528467307`*^9, 3.9095842355391912`*^9, 
  3.909595022846371*^9, 3.9095986554853015`*^9, 3.909599195066057*^9, 
  3.909785239982075*^9},
 CellLabel->"Out[16]=",ExpressionUUID->"bb98bbd8-2cbd-4ece-90e8-805b4cef2a2c"]
}, Open  ]],

Cell[CellGroupData[{

Cell[BoxData[
 RowBox[{"\[Delta]w", 
  RowBox[{"(*", "\:640d\:76ca\:7387", "*)"}]}]], "Input",
 CellChangeTimes->{{3.829259405037418*^9, 3.829259421011617*^9}, {
  3.862699840545171*^9, 3.86269984942391*^9}},
 CellLabel->"In[17]:=",ExpressionUUID->"1e15e23a-5b4a-4109-ac38-6ca1dff2d220"],

Cell[BoxData["0.1`"], "Output",
 CellChangeTimes->{
  3.862688404714463*^9, 3.8626990617707105`*^9, 3.862699488513179*^9, {
   3.8626996356230583`*^9, 3.8626996617019215`*^9}, 3.862699863106001*^9, 
   3.8627001425156574`*^9, 3.8627011848213124`*^9, 3.862708343301272*^9, 
   3.8627088160277667`*^9, 3.8627089972526846`*^9, 3.8627093243256717`*^9, 
   3.86270981001103*^9, 3.8627653090594053`*^9, 3.8627684007344866`*^9, 
   3.862769246280056*^9, 3.8627693491820755`*^9, 3.8627694012209044`*^9, 
   3.8627694659768744`*^9, 3.8627749901046257`*^9, 3.9095446810565357`*^9, 
   3.9095449901974773`*^9, 3.9095452632950735`*^9, 3.909548654485364*^9, 
   3.9095580932674885`*^9, 3.909583552872669*^9, 3.909584235565191*^9, 
   3.9095950228834105`*^9, 3.9095986555341673`*^9, 3.9095991950798745`*^9, 
   3.9097852400100117`*^9},
 CellLabel->"Out[17]=",ExpressionUUID->"bd8e8cf2-967d-4428-9178-49f790c9f32b"]
}, Open  ]],

Cell[CellGroupData[{

Cell[BoxData[
 RowBox[{"s", 
  RowBox[{"(*", "\:5bcc\:306e\:7dcf\:4ea4\:63db\:91cf", "*)"}]}]], "Input",
 CellChangeTimes->{3.8292573910131683`*^9, 3.829259212159172*^9, 
  3.8292644164732213`*^9},
 CellLabel->"In[18]:=",ExpressionUUID->"5ab12ac4-c61c-4513-87a3-4331c8f5d1c3"],

Cell[BoxData["43784.3473893769`"], "Output",
 CellChangeTimes->{
  3.829257394844062*^9, 3.829257444153747*^9, {3.82925753317597*^9, 
   3.8292575600337543`*^9}, 3.829257663952458*^9, 3.8292588793870697`*^9, {
   3.8292589189311037`*^9, 3.829258940376177*^9}, {3.8292590048161774`*^9, 
   3.8292590262201867`*^9}, 3.829259098384144*^9, {3.8292593236350927`*^9, 
   3.8292593425364914`*^9}, 3.8292594290933576`*^9, {3.8292597893066864`*^9, 
   3.8292598132093496`*^9}, 3.829260608033442*^9, 3.8292628769895077`*^9, {
   3.8292629166891627`*^9, 3.829263001250636*^9}, 3.8292646437569504`*^9, 
   3.829264824593535*^9, 3.8292648798235617`*^9, 3.829264930035219*^9, 
   3.82926497818123*^9, 3.8292650371446037`*^9, 3.8292652067023125`*^9, 
   3.829265252371459*^9, 3.8292653038242455`*^9, 3.8292653540973644`*^9, 
   3.8292654171539745`*^9, 3.829265487156184*^9, 3.829265533154333*^9, 
   3.8292655905489173`*^9, 3.8292656325472126`*^9, {3.8292656817930765`*^9, 
   3.829265704776343*^9}, 3.8292657683675747`*^9, 3.829265810475027*^9, 
   3.829265860388054*^9, 3.8292659129160595`*^9, 3.8292659836953616`*^9, 
   3.829266667181691*^9, 3.8292667392315445`*^9, 3.8292668476600037`*^9, 
   3.829266898554608*^9, 3.8292669529602556`*^9, 3.8292722468783755`*^9, 
   3.829272397287712*^9, 3.8292724742023277`*^9, 3.8292725191285534`*^9, 
   3.8292725692454057`*^9, 3.829272609015325*^9, 3.829272648708357*^9, 
   3.8292727017208834`*^9, 3.829272778187894*^9, 3.8292728187684765`*^9, 
   3.829272854817145*^9, 3.829272893661375*^9, 3.8292729559488387`*^9, 
   3.8292729960918818`*^9, 3.8292730332841*^9, 3.829273069296355*^9, 
   3.829273107748805*^9, 3.829273182835079*^9, 3.829273225097966*^9, 
   3.8292732603926735`*^9, 3.8292732998124824`*^9, 3.8292733362427626`*^9, 
   3.8292733772996655`*^9, 3.829273421170327*^9, 3.8292734572387037`*^9, 
   3.8292734940703983`*^9, 3.829273533418684*^9, 3.8292761200361547`*^9, 
   3.829278509986634*^9, 3.862688404755149*^9, 3.8626990618053203`*^9, 
   3.8626994885972824`*^9, {3.862699635682041*^9, 3.862699661757978*^9}, 
   3.862699863168541*^9, 3.8627001425863523`*^9, 3.862701184911262*^9, 
   3.8627083433292866`*^9, 3.8627088160524435`*^9, 3.8627089972768984`*^9, 
   3.8627093243472023`*^9, 3.862709810028989*^9, 3.862765309085347*^9, 
   3.8627684007711425`*^9, 3.862769246327942*^9, 3.8627693492201605`*^9, 
   3.8627694012588015`*^9, 3.8627694660182343`*^9, 3.8627749901261916`*^9, 
   3.9095446810965023`*^9, 3.909544990222395*^9, 3.909545263320654*^9, 
   3.909548654526228*^9, 3.9095580932974725`*^9, 3.909583552902665*^9, 
   3.9095842355911036`*^9, 3.909595022921367*^9, 3.909598655584339*^9, 
   3.9095991950925884`*^9, 3.9097852400360055`*^9},
 CellLabel->"Out[18]=",ExpressionUUID->"419eb9b0-3102-45b7-b125-98ccc9cd10b1"]
}, Open  ]],

Cell[BoxData["\[IndentingNewLine]"], "Input",
 CellChangeTimes->{3.862708743838519*^9},
 CellLabel->"In[19]:=",ExpressionUUID->"177ac385-d22d-4bb9-b161-3cb5e2e9d407"],

Cell[CellGroupData[{

Cell[BoxData[
 RowBox[{
  RowBox[{"g1", "=", 
   RowBox[{"Sort", "[", 
    RowBox[{"m", "[", "1000", "]"}], "]"}]}], ";", 
  RowBox[{"gini1", "=", 
   RowBox[{
    FractionBox[
     RowBox[{"2", "*", 
      RowBox[{"Sum", "[", 
       RowBox[{
        RowBox[{"i", "*", 
         RowBox[{"g1", "[", 
          RowBox[{"[", "i", "]"}], "]"}]}], ",", 
        RowBox[{"{", 
         RowBox[{"i", ",", "1", ",", "n"}], "}"}]}], "]"}]}], 
     RowBox[{"n", "*", 
      RowBox[{"Sum", "[", 
       RowBox[{
        RowBox[{"g1", "[", 
         RowBox[{"[", "i", "]"}], "]"}], ",", 
        RowBox[{"{", 
         RowBox[{"i", ",", "1", ",", "n"}], "}"}]}], "]"}]}]], "-", 
    FractionBox[
     RowBox[{"n", "+", "1"}], "n"]}]}]}]], "Input",
 CellChangeTimes->{{3.7802801035698304`*^9, 3.780280104672882*^9}, {
  3.7802809884300804`*^9, 3.7802809901494427`*^9}, {3.780281064883213*^9, 
  3.780281066169772*^9}, {3.7853730878863125`*^9, 3.7853731096620417`*^9}, {
  3.785373528087453*^9, 3.7853735359096875`*^9}},
 CellLabel->"In[20]:=",ExpressionUUID->"8ca29d35-2d33-46ce-a69f-8b7dcb14b999"],

Cell[BoxData["0.2468007955196505`"], "Output",
 CellChangeTimes->{3.8627749901706986`*^9, 3.9095446811486173`*^9, 
  3.9095449902581396`*^9, 3.9095452633666525`*^9, 3.9095486545874033`*^9, 
  3.909558093347864*^9, 3.9095835529480677`*^9, 3.9095842356360364`*^9, 
  3.9095950229946413`*^9, 3.909598655679349*^9, 3.909599195114517*^9, 
  3.9097852400890665`*^9},
 CellLabel->"Out[20]=",ExpressionUUID->"ac81a1db-50f6-4ca2-8d45-27a591f0b9ec"]
}, Open  ]],

Cell[CellGroupData[{

Cell[BoxData[
 RowBox[{
  RowBox[{"g2", "=", 
   RowBox[{"Sort", "[", 
    RowBox[{"m", "[", "3000", "]"}], "]"}]}], ";", 
  RowBox[{"gini2", "=", 
   RowBox[{
    FractionBox[
     RowBox[{"2", "*", 
      RowBox[{"Sum", "[", 
       RowBox[{
        RowBox[{"i", "*", 
         RowBox[{"g2", "[", 
          RowBox[{"[", "i", "]"}], "]"}]}], ",", 
        RowBox[{"{", 
         RowBox[{"i", ",", "1", ",", "n"}], "}"}]}], "]"}]}], 
     RowBox[{"n", "*", 
      RowBox[{"Sum", "[", 
       RowBox[{
        RowBox[{"g2", "[", 
         RowBox[{"[", "i", "]"}], "]"}], ",", 
        RowBox[{"{", 
         RowBox[{"i", ",", "1", ",", "n"}], "}"}]}], "]"}]}]], "-", 
    FractionBox[
     RowBox[{"n", "+", "1"}], "n"]}]}]}]], "Input",
 CellChangeTimes->{{3.7802801035698304`*^9, 3.780280104672882*^9}, {
  3.7802809884300804`*^9, 3.7802809901494427`*^9}, {3.780281064883213*^9, 
  3.780281066169772*^9}, {3.7853730878863125`*^9, 3.7853731096620417`*^9}, {
  3.785373154030054*^9, 3.7853731614469023`*^9}, {3.785373553194852*^9, 
  3.785373553700032*^9}},
 CellLabel->"In[21]:=",ExpressionUUID->"40d87712-60d0-4079-ac36-9ba6a8b5ddfb"],

Cell[BoxData["0.2482121345060555`"], "Output",
 CellChangeTimes->{3.862774990192828*^9, 3.9095446811728344`*^9, 
  3.909544990279535*^9, 3.9095452633902903`*^9, 3.9095486546211214`*^9, 
  3.9095580933768406`*^9, 3.9095835529730415`*^9, 3.909584235661018*^9, 
  3.909595023034334*^9, 3.909598655731056*^9, 3.90959919512955*^9, 
  3.909785240111661*^9},
 CellLabel->"Out[21]=",ExpressionUUID->"da0e3477-e2a6-4b1f-83d7-007c7cb47210"]
}, Open  ]],

Cell[CellGroupData[{

Cell[BoxData[
 RowBox[{
  RowBox[{"g3", "=", 
   RowBox[{"Sort", "[", 
    RowBox[{"m", "[", "10000", "]"}], "]"}]}], ";", 
  RowBox[{"gini3", "=", 
   RowBox[{
    FractionBox[
     RowBox[{"2", "*", 
      RowBox[{"Sum", "[", 
       RowBox[{
        RowBox[{"i", "*", 
         RowBox[{"g3", "[", 
          RowBox[{"[", "i", "]"}], "]"}]}], ",", 
        RowBox[{"{", 
         RowBox[{"i", ",", "1", ",", "n"}], "}"}]}], "]"}]}], 
     RowBox[{"n", "*", 
      RowBox[{"Sum", "[", 
       RowBox[{
        RowBox[{"g3", "[", 
         RowBox[{"[", "i", "]"}], "]"}], ",", 
        RowBox[{"{", 
         RowBox[{"i", ",", "1", ",", "n"}], "}"}]}], "]"}]}]], "-", 
    FractionBox[
     RowBox[{"n", "+", "1"}], "n"]}]}]}]], "Input",
 CellChangeTimes->{{3.7802801035698304`*^9, 3.780280104672882*^9}, {
  3.7802809884300804`*^9, 3.7802809901494427`*^9}, {3.780281064883213*^9, 
  3.780281066169772*^9}, {3.7853730878863125`*^9, 3.7853731096620417`*^9}, {
  3.785373154030054*^9, 3.7853731614469023`*^9}, {3.7853732068181877`*^9, 
  3.7853732132103386`*^9}, {3.7853735701632705`*^9, 3.785373570749255*^9}},
 CellLabel->"In[22]:=",ExpressionUUID->"56a2a6c2-431a-4b0a-aff9-14dd2583fbb9"],

Cell[BoxData["0.25655600538976464`"], "Output",
 CellChangeTimes->{3.862774990214757*^9, 3.9095446811983323`*^9, 
  3.909544990305464*^9, 3.909545263414301*^9, 3.909548654663884*^9, 
  3.9095580934067464`*^9, 3.909583552998779*^9, 3.9095842356870594`*^9, 
  3.909595023080472*^9, 3.9095986557815714`*^9, 3.909599195144511*^9, 
  3.909785240145487*^9},
 CellLabel->"Out[22]=",ExpressionUUID->"bd5cf177-8d40-4b7d-8359-49e81776c89e"]
}, Open  ]],

Cell[CellGroupData[{

Cell[BoxData[
 RowBox[{
  RowBox[{"g4", "=", 
   RowBox[{"Sort", "[", 
    RowBox[{"m", "[", "30000", "]"}], "]"}]}], ";", 
  RowBox[{"gini4", "=", 
   RowBox[{
    FractionBox[
     RowBox[{"2", "*", 
      RowBox[{"Sum", "[", 
       RowBox[{
        RowBox[{"i", "*", 
         RowBox[{"g4", "[", 
          RowBox[{"[", "i", "]"}], "]"}]}], ",", 
        RowBox[{"{", 
         RowBox[{"i", ",", "1", ",", "n"}], "}"}]}], "]"}]}], 
     RowBox[{"n", "*", 
      RowBox[{"Sum", "[", 
       RowBox[{
        RowBox[{"g4", "[", 
         RowBox[{"[", "i", "]"}], "]"}], ",", 
        RowBox[{"{", 
         RowBox[{"i", ",", "1", ",", "n"}], "}"}]}], "]"}]}]], "-", 
    FractionBox[
     RowBox[{"n", "+", "1"}], "n"]}]}]}]], "Input",
 CellChangeTimes->{{3.7802801035698304`*^9, 3.780280104672882*^9}, {
  3.7802809884300804`*^9, 3.7802809901494427`*^9}, {3.780281064883213*^9, 
  3.780281066169772*^9}, {3.7853730878863125`*^9, 3.7853731096620417`*^9}, {
  3.785373154030054*^9, 3.7853731614469023`*^9}, {3.7853732068181877`*^9, 
  3.7853732527504587`*^9}, {3.785373587250988*^9, 3.7853735877235136`*^9}},
 CellLabel->"In[23]:=",ExpressionUUID->"ab05abed-520e-4434-8438-75cf6d546cad"],

Cell[BoxData["0.1658072396054664`"], "Output",
 CellChangeTimes->{3.862774990238903*^9, 3.9095446812285986`*^9, 
  3.909544990325409*^9, 3.9095452634403324`*^9, 3.909548654715201*^9, 
  3.909558093436737*^9, 3.90958355302275*^9, 3.9095842357120075`*^9, 
  3.90959502312271*^9, 3.909598655829101*^9, 3.9095991951594715`*^9, 
  3.909785240176606*^9},
 CellLabel->"Out[23]=",ExpressionUUID->"b3790a30-348c-4254-a584-ed1c24a1d385"]
}, Open  ]],

Cell[CellGroupData[{

Cell[BoxData[
 RowBox[{
  RowBox[{"g5", "=", 
   RowBox[{"Sort", "[", 
    RowBox[{"m", "[", "100000", "]"}], "]"}]}], ";", 
  RowBox[{"gini5", "=", 
   RowBox[{
    FractionBox[
     RowBox[{"2", "*", 
      RowBox[{"Sum", "[", 
       RowBox[{
        RowBox[{"i", "*", 
         RowBox[{"g5", "[", 
          RowBox[{"[", "i", "]"}], "]"}]}], ",", 
        RowBox[{"{", 
         RowBox[{"i", ",", "1", ",", "n"}], "}"}]}], "]"}]}], 
     RowBox[{"n", "*", 
      RowBox[{"Sum", "[", 
       RowBox[{
        RowBox[{"g5", "[", 
         RowBox[{"[", "i", "]"}], "]"}], ",", 
        RowBox[{"{", 
         RowBox[{"i", ",", "1", ",", "n"}], "}"}]}], "]"}]}]], "-", 
    FractionBox[
     RowBox[{"n", "+", "1"}], "n"]}]}]}]], "Input",
 CellChangeTimes->{{3.7802801035698304`*^9, 3.780280104672882*^9}, {
  3.7802809884300804`*^9, 3.7802809901494427`*^9}, {3.780281064883213*^9, 
  3.780281066169772*^9}, {3.7853730878863125`*^9, 3.7853731096620417`*^9}, {
  3.785373154030054*^9, 3.7853731614469023`*^9}, {3.7853732068181877`*^9, 
  3.785373274460041*^9}, {3.785373603074888*^9, 3.7853736036417737`*^9}, {
  3.7853736637180986`*^9, 3.785373667876901*^9}},
 CellLabel->"In[24]:=",ExpressionUUID->"5c7cb72b-dd3c-4bf0-9863-afe0935fb6a4"],

Cell[BoxData["0.09988754796521682`"], "Output",
 CellChangeTimes->{3.862774990264343*^9, 3.9095446812555428`*^9, 
  3.909544990345398*^9, 3.909545263465433*^9, 3.909548654745783*^9, 
  3.9095580934662514`*^9, 3.909583553054484*^9, 3.9095842357372494`*^9, 
  3.9095950231572237`*^9, 3.9095986558771105`*^9, 3.9095991951734333`*^9, 
  3.909785240204259*^9},
 CellLabel->"Out[24]=",ExpressionUUID->"8dfa44a6-7cc9-4f1f-b121-03e8c97b275f"]
}, Open  ]],

Cell[CellGroupData[{

Cell[BoxData[
 RowBox[{
  RowBox[{"g6", "=", 
   RowBox[{"Sort", "[", 
    RowBox[{"m", "[", "300000", "]"}], "]"}]}], ";", 
  RowBox[{"gini6", "=", 
   RowBox[{
    FractionBox[
     RowBox[{"2", "*", 
      RowBox[{"Sum", "[", 
       RowBox[{
        RowBox[{"i", "*", 
         RowBox[{"g6", "[", 
          RowBox[{"[", "i", "]"}], "]"}]}], ",", 
        RowBox[{"{", 
         RowBox[{"i", ",", "1", ",", "n"}], "}"}]}], "]"}]}], 
     RowBox[{"n", "*", 
      RowBox[{"Sum", "[", 
       RowBox[{
        RowBox[{"g6", "[", 
         RowBox[{"[", "i", "]"}], "]"}], ",", 
        RowBox[{"{", 
         RowBox[{"i", ",", "1", ",", "n"}], "}"}]}], "]"}]}]], "-", 
    FractionBox[
     RowBox[{"n", "+", "1"}], "n"]}]}]}]], "Input",
 CellChangeTimes->{{3.7802801035698304`*^9, 3.780280104672882*^9}, {
  3.7802809884300804`*^9, 3.7802809901494427`*^9}, {3.780281064883213*^9, 
  3.780281066169772*^9}, {3.7853730878863125`*^9, 3.7853731096620417`*^9}, {
  3.785373154030054*^9, 3.7853731614469023`*^9}, {3.7853732068181877`*^9, 
  3.785373301117131*^9}, {3.7853736219347477`*^9, 3.785373622442325*^9}},
 CellLabel->"In[25]:=",ExpressionUUID->"cf4933d7-be10-4d3a-bea6-da8304c21759"],

Cell[BoxData["0.0939900385298531`"], "Output",
 CellChangeTimes->{3.862774990288166*^9, 3.9095446812934427`*^9, 
  3.909544990363496*^9, 3.9095452634913435`*^9, 3.9095486547786307`*^9, 
  3.9095580934965677`*^9, 3.909583553081029*^9, 3.909584235762253*^9, 
  3.909595023192691*^9, 3.909598655925758*^9, 3.909599195187397*^9, 
  3.9097852402337713`*^9},
 CellLabel->"Out[25]=",ExpressionUUID->"e065ff57-b1ea-41b3-afb8-b165135ebabb"]
}, Open  ]],

Cell[CellGroupData[{

Cell[BoxData[
 RowBox[{
  RowBox[{"g7", "=", 
   RowBox[{"Sort", "[", 
    RowBox[{"m", "[", "1000000", "]"}], "]"}]}], ";", 
  RowBox[{"gini7", "=", 
   RowBox[{
    FractionBox[
     RowBox[{"2", "*", 
      RowBox[{"Sum", "[", 
       RowBox[{
        RowBox[{"i", "*", 
         RowBox[{"g7", "[", 
          RowBox[{"[", "i", "]"}], "]"}]}], ",", 
        RowBox[{"{", 
         RowBox[{"i", ",", "1", ",", "n"}], "}"}]}], "]"}]}], 
     RowBox[{"n", "*", 
      RowBox[{"Sum", "[", 
       RowBox[{
        RowBox[{"g7", "[", 
         RowBox[{"[", "i", "]"}], "]"}], ",", 
        RowBox[{"{", 
         RowBox[{"i", ",", "1", ",", "n"}], "}"}]}], "]"}]}]], "-", 
    FractionBox[
     RowBox[{"n", "+", "1"}], "n"]}]}]}]], "Input",
 CellChangeTimes->{{3.7802801035698304`*^9, 3.780280104672882*^9}, {
  3.7802809884300804`*^9, 3.7802809901494427`*^9}, {3.780281064883213*^9, 
  3.780281066169772*^9}, {3.7853730878863125`*^9, 3.7853731096620417`*^9}, {
  3.785373154030054*^9, 3.7853731614469023`*^9}, {3.7853732068181877`*^9, 
  3.785373358286265*^9}, {3.7853736385317*^9, 3.7853736390413427`*^9}},
 CellLabel->"In[26]:=",ExpressionUUID->"419e6e89-1908-4fbd-8c0d-f85a59841bb1"],

Cell[BoxData["0.09269063885126849`"], "Output",
 CellChangeTimes->{3.8627749903220205`*^9, 3.9095446813307223`*^9, 
  3.9095449903865175`*^9, 3.909545263515444*^9, 3.909548654812274*^9, 
  3.9095580935266323`*^9, 3.90958355310802*^9, 3.909584235787466*^9, 
  3.9095950232331457`*^9, 3.909598655976545*^9, 3.9095991952012396`*^9, 
  3.909785240266353*^9},
 CellLabel->"Out[26]=",ExpressionUUID->"5e01a0b9-661f-45fd-878e-9c5380072188"]
}, Open  ]],

Cell[CellGroupData[{

Cell[BoxData[
 RowBox[{"ginidata", "=", 
  RowBox[{"{", 
   RowBox[{
   "gini1", ",", "gini2", ",", "gini3", ",", "gini4", ",", "gini5", ",", 
    "gini6", ",", "gini7"}], "}"}]}]], "Input",
 CellChangeTimes->{{3.909545358227146*^9, 3.909545390805354*^9}, {
  3.909545422591012*^9, 3.9095454498691425`*^9}},
 CellLabel->"In[27]:=",ExpressionUUID->"ddd87574-e35e-4ae9-85a9-57deae2a4857"],

Cell[BoxData[
 RowBox[{"{", 
  RowBox[{
  "0.2468007955196505`", ",", "0.2482121345060555`", ",", 
   "0.25655600538976464`", ",", "0.1658072396054664`", ",", 
   "0.09988754796521682`", ",", "0.0939900385298531`", ",", 
   "0.09269063885126849`"}], "}"}]], "Output",
 CellChangeTimes->{3.9095454534275503`*^9, 3.9095486548432264`*^9, 
  3.90955809355667*^9, 3.9095835531340094`*^9, 3.9095842358131957`*^9, 
  3.909595023275263*^9, 3.9095986560273542`*^9, 3.909599195216304*^9, 
  3.90978524030025*^9},
 CellLabel->"Out[27]=",ExpressionUUID->"89632c6b-719e-455c-b767-9563cd3f79f7"]
}, Open  ]],

Cell[BoxData["\[IndentingNewLine]"], "Input",
 CellChangeTimes->{3.829255840555195*^9},
 CellLabel->"In[28]:=",ExpressionUUID->"3b56a338-7892-4135-8242-ed0b6b793f1d"],

Cell[CellGroupData[{

Cell[BoxData[
 RowBox[{"Histogram", "[", 
  RowBox[{
   RowBox[{"{", 
    RowBox[{
     RowBox[{"m", "[", "10000", "]"}], ",", 
     RowBox[{"m", "[", "100000", "]"}], ",", 
     RowBox[{"m", "[", "1000000", "]"}]}], "}"}], ",", 
   RowBox[{"{", 
    RowBox[{"0", ",", "3", ",", "0.1"}], "}"}], ",", 
   RowBox[{"ChartStyle", "\[Rule]", "\"\<BlueGreenYellow\>\""}], ",", 
   RowBox[{"LabelStyle", "\[Rule]", "Black"}], ",", 
   RowBox[{"LabelStyle", "\[Rule]", 
    RowBox[{"(", 
     RowBox[{"FontFamily", "\[Rule]", "\"\<Arial\>\""}], ")"}]}], ",", 
   RowBox[{"LabelStyle", "\[Rule]", 
    RowBox[{"(", 
     RowBox[{"FontSize", "\[Rule]", "16"}], ")"}]}], ",", 
   RowBox[{"AxesStyle", "\[Rule]", 
    RowBox[{"Directive", "[", "16", "]"}]}], ",", 
   RowBox[{"TicksStyle", "\[Rule]", 
    RowBox[{"Directive", "[", "16", "]"}]}], ",", 
   RowBox[{"ChartBaseStyle", "\[Rule]", 
    RowBox[{"Opacity", "[", "0.6", "]"}]}]}], "]"}]], "Input",
 CellChangeTimes->{{3.7851972581532784`*^9, 3.7851972859206085`*^9}, {
   3.7851973370882297`*^9, 3.7851973888868103`*^9}, {3.7851974189082794`*^9, 
   3.7851974369539957`*^9}, {3.7851974774425354`*^9, 3.785197479831825*^9}, 
   3.785197657963996*^9, {3.7851977356010046`*^9, 3.7851977388123884`*^9}, {
   3.785197794042511*^9, 3.785197794193104*^9}, 3.78519784129558*^9, {
   3.785197916782298*^9, 3.785197928746105*^9}, {3.78519796592945*^9, 
   3.785197989953359*^9}, 3.785198050542241*^9, {3.7851980968331685`*^9, 
   3.7851981127353177`*^9}, {3.785198202351659*^9, 3.785198217474247*^9}, {
   3.7851982578170776`*^9, 3.785198284680193*^9}, 3.785198387118868*^9, 
   3.785198463652452*^9, {3.7851991331182547`*^9, 3.7851991763055644`*^9}, 
   3.7851992288439894`*^9, 3.785199604249509*^9, {3.7852036902809763`*^9, 
   3.7852036925194254`*^9}, {3.785301504328125*^9, 3.7853015285002413`*^9}, {
   3.785301702501954*^9, 3.7853017286115613`*^9}, {3.7853022237409315`*^9, 
   3.7853022259753475`*^9}, {3.7853024475865316`*^9, 3.7853024606647644`*^9}, 
   3.7853026758226805`*^9, {3.7853027664795885`*^9, 3.7853028064799633`*^9}, 
   3.785303160556115*^9, {3.785303208806409*^9, 3.7853032345253286`*^9}, {
   3.785303345666608*^9, 3.7853033460728483`*^9}, 3.7853034783480544`*^9, {
   3.7853035334421206`*^9, 3.785303545192299*^9}, {3.7853485779466553`*^9, 
   3.785348581759181*^9}, {3.7853486408999376`*^9, 3.7853486586187325`*^9}, {
   3.785348865881359*^9, 3.7853488926261544`*^9}, {3.785349039735736*^9, 
   3.7853490530795255`*^9}, {3.785349276579877*^9, 3.7853493138924417`*^9}, {
   3.7853493813144193`*^9, 3.7853493844081936`*^9}, 3.7853498221754026`*^9, {
   3.785350144520031*^9, 3.7853501587298813`*^9}, {3.7853570076081676`*^9, 
   3.785357016576932*^9}, {3.828120607479864*^9, 3.8281206465429726`*^9}, {
   3.8281491694035606`*^9, 3.828149179377794*^9}, {3.8281492713437557`*^9, 
   3.8281492794306235`*^9}, {3.8292560353846846`*^9, 
   3.8292560724107056`*^9}, {3.8627001297132387`*^9, 3.862700134361968*^9}, 
   3.862701193819125*^9, {3.86270123738558*^9, 3.8627012406797204`*^9}, {
   3.862702120504671*^9, 3.862702141798704*^9}, {3.862702333016507*^9, 
   3.8627023447055864`*^9}, 3.8627087943294725`*^9, {3.862708909265231*^9, 
   3.862708912818215*^9}, 3.862709061631588*^9, {3.862709396910389*^9, 
   3.8627094058229623`*^9}, {3.8627692536596165`*^9, 
   3.8627692647392616`*^9}, {3.9095450701416473`*^9, 3.9095450814969416`*^9}, 
   3.909545304401116*^9, {3.9095580078889227`*^9, 3.9095580124848075`*^9}},
 CellLabel->"In[29]:=",ExpressionUUID->"a8a11302-60fa-4f29-bd12-4c44f3321f5e"],

Cell[BoxData[
 GraphicsBox[{
   {RGBColor[0.987148, 0.8073604000000001, 0.49470040000000004`], Opacity[
    0.6], EdgeForm[{Opacity[0.476], Thickness[Small]}], {{}, 
     {RGBColor[0.122103, 0.00901808, 0.39826], Opacity[0.6], EdgeForm[{
      Opacity[0.476], Thickness[Small]}], RectangleBox[{0.1, 0.}, {0.2, 5},
       RoundingRadius->0], RectangleBox[{0.2, 0.}, {0.30000000000000004, 28},
       RoundingRadius->0], RectangleBox[{0.30000000000000004, 0.}, {0.4, 46},
       RoundingRadius->0], RectangleBox[{0.4, 0.}, {0.5, 87},
       RoundingRadius->0], RectangleBox[{0.5, 0.}, {0.6000000000000001, 83},
       RoundingRadius->0], RectangleBox[{0.6000000000000001, 0.}, {0.7000000000000001, 71},
       RoundingRadius->0], RectangleBox[{0.7000000000000001, 0.}, {0.8, 80},
       RoundingRadius->0], RectangleBox[{0.8, 0.}, {0.9, 55},
       RoundingRadius->0], RectangleBox[{0.9, 0.}, {1., 64},
       RoundingRadius->0], RectangleBox[{1., 0.}, {1.1, 62},
       RoundingRadius->0], RectangleBox[{1.1, 0.}, {1.2000000000000002, 71},
       RoundingRadius->0], RectangleBox[{1.2000000000000002, 0.}, {1.3, 72},
       RoundingRadius->0], RectangleBox[{1.3, 0.}, {1.4000000000000001, 66},
       RoundingRadius->0], RectangleBox[{1.4000000000000001, 0.}, {1.5, 68},
       RoundingRadius->0], RectangleBox[{1.5, 0.}, {1.6, 50},
       RoundingRadius->0], RectangleBox[{1.6, 0.}, {1.7000000000000002, 35},
       RoundingRadius->0], RectangleBox[{1.7000000000000002, 0.}, {1.8, 28},
       RoundingRadius->0], RectangleBox[{1.8, 0.}, {1.9000000000000001, 18},
       RoundingRadius->0], RectangleBox[{1.9000000000000001, 0.}, {2., 5},
       RoundingRadius->0], RectangleBox[{2., 0.}, {2.1, 5},
       RoundingRadius->0], RectangleBox[{2.3000000000000003, 0.}, {2.4000000000000004, 1},
       RoundingRadius->0]}, {}, {}}, {{}, 
     {RGBColor[0.175507, 0.652273, 0.528496], Opacity[0.6], EdgeForm[{Opacity[
      0.476], Thickness[Small]}], RectangleBox[{0.4, 0.}, {0.5, 1},
       RoundingRadius->0], RectangleBox[{0.5, 0.}, {0.6000000000000001, 8},
       RoundingRadius->0], RectangleBox[{0.6000000000000001, 0.}, {0.7000000000000001, 40},
       RoundingRadius->0], RectangleBox[{0.7000000000000001, 0.}, {0.8, 130},
       RoundingRadius->0], RectangleBox[{0.8, 0.}, {0.9, 228},
       RoundingRadius->0], RectangleBox[{0.9, 0.}, {1., 244},
       RoundingRadius->0], RectangleBox[{1., 0.}, {1.1, 174},
       RoundingRadius->0], RectangleBox[{1.1, 0.}, {1.2000000000000002, 100},
       RoundingRadius->0], RectangleBox[{1.2000000000000002, 0.}, {1.3, 36},
       RoundingRadius->0], RectangleBox[{1.3, 0.}, {1.4000000000000001, 22},
       RoundingRadius->0], RectangleBox[{1.4000000000000001, 0.}, {1.5, 9},
       RoundingRadius->0], RectangleBox[{1.5, 0.}, {1.6, 5},
       RoundingRadius->0], RectangleBox[{1.7000000000000002, 0.}, {1.8, 2},
       RoundingRadius->0], RectangleBox[{1.8, 0.}, {1.9000000000000001, 1},
       RoundingRadius->0]}, {}, {}}, {{}, 
     {RGBColor[0.914809, 0.897673, 0.350652], Opacity[0.6], EdgeForm[{Opacity[
      0.476], Thickness[Small]}], RectangleBox[{0.4, 0.}, {0.5, 1},
       RoundingRadius->0], RectangleBox[{0.5, 0.}, {0.6000000000000001, 4},
       RoundingRadius->0], RectangleBox[{0.6000000000000001, 0.}, {0.7000000000000001, 32},
       RoundingRadius->0], RectangleBox[{0.7000000000000001, 0.}, {0.8, 81},
       RoundingRadius->0], RectangleBox[{0.8, 0.}, {0.9, 222},
       RoundingRadius->0], RectangleBox[{0.9, 0.}, {1., 261},
       RoundingRadius->0], RectangleBox[{1., 0.}, {1.1, 220},
       RoundingRadius->0], RectangleBox[{1.1, 0.}, {1.2000000000000002, 89},
       RoundingRadius->0], RectangleBox[{1.2000000000000002, 0.}, {1.3, 50},
       RoundingRadius->0], RectangleBox[{1.3, 0.}, {1.4000000000000001, 21},
       RoundingRadius->0], RectangleBox[{1.4000000000000001, 0.}, {1.5, 11},
       RoundingRadius->0], RectangleBox[{1.5, 0.}, {1.6, 5},
       RoundingRadius->0], RectangleBox[{1.6, 0.}, {1.7000000000000002, 1},
       RoundingRadius->0], RectangleBox[{1.8, 0.}, {1.9000000000000001, 1},
       RoundingRadius->0], RectangleBox[{1.9000000000000001, 0.}, {2., 1},
       RoundingRadius->
        0]}, {}, {}}}, {{{{}, {}, {}, {}, {}, {}, {}, {}, {}, {}, {}, {}, {}, \
{}, {}, {}, {}, {}, {}, {}, {}}, {}}, {{{}, {}, {}, {}, {}, {}, {}, {}, {}, \
{}, {}, {}, {}, {}}, {}}, {{{}, {}, {}, {}, {}, {}, {}, {}, {}, {}, {}, {}, \
{}, {}, {}}, {}}}},
  AspectRatio->NCache[GoldenRatio^(-1), 0.6180339887498948],
  Axes->{True, True},
  AxesLabel->{None, None},
  AxesOrigin->{-0.06, 0.},
  AxesStyle->Directive[16],
  FrameLabel->{{None, None}, {None, None}},
  FrameTicks->{{Automatic, Automatic}, {Automatic, Automatic}},
  GridLines->{None, None},
  GridLinesStyle->Directive[
    GrayLevel[0.5, 0.4]],
  LabelStyle->GrayLevel[0],
  PlotRange->{{0., 3.}, {All, All}},
  PlotRangePadding->{{
     Scaled[0.02], 
     Scaled[0.02]}, {
     Scaled[0.02], 
     Scaled[0.05]}},
  Ticks->{Automatic, Automatic},
  TicksStyle->Directive[16]]], "Output",
 CellChangeTimes->{3.9095446819844775`*^9, 3.9095449905297403`*^9, 
  3.909545084733418*^9, 3.909545263656417*^9, 3.9095453074038067`*^9, 
  3.9095486550304747`*^9, 3.909558093749264*^9, 3.9095835533416862`*^9, 
  3.909584235965005*^9, 3.9095950236111135`*^9, 3.9095986563563166`*^9, 
  3.9095991956774836`*^9, 3.9097852409415593`*^9},
 CellLabel->"Out[29]=",ExpressionUUID->"8e8806cf-ca50-48cd-bc6b-2d0ab9e5d185"]
}, Open  ]],

Cell[BoxData["\[IndentingNewLine]"], "Input",
 CellChangeTimes->{3.9095580207687516`*^9},
 CellLabel->"In[30]:=",ExpressionUUID->"e5950b4d-98ac-44c0-84c0-0dfe8412a475"],

Cell[CellGroupData[{

Cell[BoxData[
 RowBox[{"ListPlot", "[", 
  RowBox[{
   RowBox[{"m", "[", "1000000", "]"}], ",", 
   RowBox[{"PlotRange", "\[Rule]", 
    RowBox[{"{", 
     RowBox[{"0", ",", "4"}], "}"}]}], ",", 
   RowBox[{"PlotStyle", "\[Rule]", 
    RowBox[{"PointSize", "[", "0.01", "]"}]}], ",", 
   RowBox[{"LabelStyle", "\[Rule]", "Black"}], ",", 
   RowBox[{"LabelStyle", "\[Rule]", 
    RowBox[{"(", 
     RowBox[{"FontFamily", "\[Rule]", "\"\<Arial\>\""}], ")"}]}], ",", 
   RowBox[{"LabelStyle", "\[Rule]", 
    RowBox[{"(", 
     RowBox[{"FontSize", "\[Rule]", "16"}], ")"}]}], ",", 
   RowBox[{"AxesStyle", "\[Rule]", 
    RowBox[{"Directive", "[", "16", "]"}]}], ",", 
   RowBox[{"TicksStyle", "\[Rule]", 
    RowBox[{"Directive", "[", "16", "]"}]}]}], "]"}]], "Input",
 CellChangeTimes->{{3.9095574446774635`*^9, 3.9095574729059744`*^9}, {
   3.909557505112859*^9, 3.9095575057797375`*^9}, 3.9095577552541437`*^9, {
   3.9095577931137953`*^9, 3.9095578177411203`*^9}, 3.9095579272047377`*^9, 
   3.9095583171139846`*^9, {3.9095618341063166`*^9, 3.909561854501543*^9}, {
   3.9095922717179823`*^9, 3.9095922973560467`*^9}, 3.909592392659284*^9, {
   3.909592503997241*^9, 3.909592527853051*^9}},
 CellLabel->"In[31]:=",ExpressionUUID->"e85bdd3f-0e0f-41d3-80ac-398f68ef0160"],

Cell[BoxData[
 GraphicsBox[{{}, {{}, 
    {RGBColor[0.368417, 0.506779, 0.709798], PointSize[0.01], 
     AbsoluteThickness[1.6], PointBox[CompressedData["
1:eJw9e3c81e//t7QUlSb1oVSSlGhT4VlGkqIltET2yN7jOOfgnOM4RCSVVERb
kWhqkErSkqRoCUWSIq3b/fhdr2//9Lhc47X3+0y237XOUVpKSqq5v5TU////
//51GPy7s91vXGyHAfsD+t0d3K1c9pmtZcBrcr9x4+RXtpaH7hDUvYtoZ+sx
aPnW/UArsI2tFfE7emtp00g6r4Se7owt4ix6XwW+/e3MXofT/hT0XtoV+GTY
F7ZWRWheXr8d8+m8GtYfm/3xqyfho47jE+zN6ixprYH6/1KeX3zxia1nYV2O
0piHCoTPbISaPtubOIPe04bL42Fiq/W0PwdxasbXyubS/lwstRj+0NWH9uch
6mAb13DIN7aej/9WnlvaPZrgL0BwYfZLq2CiZyFCVlj4vmwgfBbh2bgj3pIT
dF4HBZ8TLfvZtrC1LjRevTxmG0jwF+N1Yfci//H03hLM4dr0u9FN66U4cnzV
uQzdTrbWw+rha8d9bCN4+nCUOxs8vI7wN8CcKPt9hwS0Bj4lLBj98xODxwHG
Txrg1aVO8lyGrpmw+O8ykwdnGTREs2boS9H95Qh9cFSueBPdX44oU8W509II
f0M8ORQp11bAznMMIU6uihs/gt43wjj7tdy/R2nfCMtbb1gqzKH7xtC/MdFA
AQTfGJ0rplyT6BB8E/TavZAdV8b4xzHBxLpZQrnf9P4KnJDntnt1MP5wVmCU
Qqh6zw26b4pBnof+zp1L+6ZYpawQbaRD+rcSYTsHT7xYRvsr8fDnGK1GdeK3
GepSB32aHc74zTHDlb0eaZ+j6P1VsKpwuaDnzuTFWQV9uxhdUTbJ3xwnsm5m
zCom+s0Rc8/EOVWN6F8NTZsXPL+7RP9qjDfqDBh1ieS7Btv2jghS5tD7a6C1
N/R58juCbwHtWocT8oF03wKRxpVtzYsJviU+HhjASb3G3oMlFh+JSTQ0Inla
om27bpv0wNb/W5da4rh05NftZ4m/a2E58IDumxJ2Hmsh3frmZaca2+esRcnP
Uz2TZzJ4pWuhf3bPr9+ddH8dinzPfjlYQ/fXoc1QmGSTSPiuwzDptzFKBWy/
dB28Mr5W2d+i++vhPzPl+omjbI31+P7lz4HIEYT/ehzrJ4wukGH0la6HRmtR
Al9C/NmAcbellm5pYPhhA65UXEg+/5HksQGHns1rHRvB+Fu6AYKFv0c6vyD9
2AjXo/k33q9g57ER02Vf5oRNIPw34l/6K2m5tYT/Rpzf9ddIvoHwt4LH1awR
d38T/VYItD1gcaCW+ReOFXx4/q8edhF8K8QNftQRdIn0YxNS3eT/PtvG9rEJ
lsqnfo6yI33chMzf7Ruc3Bi80k1YPuPmsWGWRL81vhUq5l59y+QLa2QMPvss
pJfot0a68fNTLQoE3xppm6/PX7me4NtAh7fBYF81wbfBNlfXzLe9ZI82mP4p
7JHzdpK/DZqMV5iJvzaz+7bof9k39e8Eot8WR7VXdc0IJ3uzxbnQEVy/FoZP
qS1O6flGWn0h+JtR6XV0p7wt3d8MmK7xMpcl/DfjUzknrH8a0b8ZmdZTyl5w
yH63oOjukoK8w2yNLQhqOLzQqZf0dwtu1ZyRfPpE9G/Bi0t+yzYOIvhbITNK
tldKgfRnK+77mA+L3kvwt6LM3Sw5rY3o34qAXnOv0fGkP9vwg//8l4UlW2Mb
foYPtd1O/oOzDaVLlgyUHsjwK92GQU+KmvSWk//fjklX9O/oPyb6t+O+auzW
AxvJH2yH9evzo26FEf+241TJX+0FnoS/XZ9+pK7128nWKnbY21J589v/7NEO
BcNLvopsGT/s7GBvIX/y1TnCzw4v0jWnv9dh9GXZYdIkja5DAvIXdrjDSc4U
jmP62Nh33+bZolDij9QOHPz0soKvyfZVdiAmt+306XCCvwOtEU/upEsxfbLb
AYudvbtDswj+DujvNStw28j4l7UDHxPjHn+QI3ntQHGI7NYHt9n5xh2Y8cLS
900n0W+PxatU84NyGf4q9vAVPmy7tYPs2R5Oemf/fUhh79vZ4+zq2KqrxWTf
9lh9VKo00YS9l2UPG76TTUEu2y+1x7Nr+5aVJDL5NdpjQcmbnLmPSH4OiFqi
zd1UQ/AdcPvkGse6E0S/A4amHb8ZSvpu54B7HWPWlV8h+3KASH+gkeEg4r8D
XtQmq/5QIH13wG93k3lF8xg+jQ5QC7xvJ7eY4sdOVI0c+uZTD8l/J5Q9elPN
JlA82IkbcgeWlPew9+12YsYEt45ePbLPvv2KGVpHw5i/ytoJ2+uGX+QuE/93
IkK2K3fnJ4Zv405s6b/hedJLij+OOJkyY1ziZYLvCG2fVFWXLuK/I7Z2TJUu
HMrwsXNEf4MuPe9P7D7HET8NujS9Wj8y+I5QbRh56fJNgu8Ir9Zlx9+vYPrY
6Iim/wIsbr4l+p3QvXHRnIaXBN8JntoblM/XEf1OuLBvV3bbKHbfzgmV/P05
7tHkn52Q/KhyrpUd6Z8TrpzfNL2T/GOpE95OaPA2NGPrRie8OzbNZN8fsn9n
ZC1U9g8wZvSqOEM3J3/SKnmKZ86YXHXc4tz/5O+Mf5z4/6rKKb45o0zfdeGA
WoZfljOMh3+//KiA/I0zxJP3+p+eSvrnjKvxLyMDiD9SLgi6MaZIjuKXigsu
rdk93aiW/JEL8g4khj5fxe7buYA/6t2ZMyLmvzku2KKRcfnJX9I/F1w9U5GV
dYzgu+DzqKgrS7ewdaMLKlXdzY5FkP25Isvgj15YN6NXxRVuC5T7T6qkeOQK
eaP79buPkPxdYT89okRVjfybK0T595JlKd5nuWLCwpnmLUtJ/11h7ekS2/GN
4LvCx/SWUTedl3JD/heBdvF8Bk/FDWsfNb37l0L254b680+OVg8i/+eG8s8G
UxZdJPt3w8Qzl97P2Mf2s9wwIHpNmkUK+Ws3GA4wX73hCNmfGwp51+/qvCD9
d4f96ialk4rk/9xR/9FVcaEjxVN3fFsntlypQPS7Y8/E0qHa30n+7ji2Jdd0
yRgmvyx3zBIdShacIf13h/TFIcqXbRh+je44Pr3yY3oA6b8HDskXjrluxM6r
eCAlMffoyMFEvwf+pP88X1dH8vfAhruVA5c/Jvv3gGhwkflMF4LvgXtOGe9L
S5i9l3pgUs6HSzb0XqMHxu7z/mU7l+j3RIFB3Lsp+wi+J2S//DE0W07679kX
UeuFC7vI/3uiZ33uDss9ZP+eWBjqO3lXB+mfJzYZG53o/EP0e6LduMlolYT4
74mWjDPiybZdDL4XuCPv7XTSIv3zgkr+jQ7tWxTPvXBw/4DUxnh23s4Ld689
kVF+xPSF44XfdfnZJxaT//PCqGedtVXXiX4v7B55y2jZMYZPoxdW11Zu9dAk
+9uFpoy120wM2fsqu+Cb3vk9aS/JfxcOH/PMHkr5gN0uTPhd7NsvhfKTXeis
WHT0+24mz6xdMHksvSHxLPmfXeAIFukPkDD/2LgLdbk22gkuxH9v7O1WVcxV
ZuflveExjOdXvp38gTfmnatZ6Ur5vbY3ytS9XuVokX16I3CepeemCPa+pTeK
Z312mEb5pp031ly3rFQzYfC8vWFuKWVzEqS/3hhrJol708Xkk+SNqc5ZJ1Wm
kj33rQU6ZxVNGD/z+/DtzFw48B/R5w3VgEdTeE4M32pvzPon1bp0GsnbGwoN
h8rPDWX62uGN+aUPDiSLqH73QcuM3c0Zqox/8j4wH5I21LON4oEPsOBa4NOZ
7H1tH3iflBdsOUXy8QHn6tMxD58x+ix9cGv+7PvCk+SvfXBxz7J5g+0Zv7x9
MPuradoNqu84Plh+uO2TkOhN8sGRHo3WM5Q/Zfkg/PuVJGWSZ74PPGZ7xHv6
fGD0++DgbcGeBeOIfh/83MxPlv1D8c4HVSOu7A6l/Y4+/OrT3uxUIvp90f9K
Y7dMK6NH3heyR+snf8siffTFte17Hr7SZvzU9kVvsfboi7nkH3wxRkNNu+If
u2/pi9HOyod+Ub1v54sQ4UspC+o3ePsidc6+mmFU/3J84a1rVFk+k8FL8oWp
/qbyPBuSvy+USjR7Z+5h8sn3RU/X97xxuiz+lPqCs3poTLAzW1f74l7hfsXA
p+TvfWGQGKnUkMTe6/CFTNkavxWkb1J+WPfg3MhEQ4afvB+KeZuDFxuRP/ZD
If9JngbV39p+mLV1/q2MmZQf+GH4k+Je+ydsbemH3hHTVyz0o3zRDyfubBCW
uJH++8FljW3zYBWKH35oCylctjSG8S/JDzd8MmvX/aV44ofHhwYKBt9m+/l+
uD5yfM+1e6T/fnh/PpPzlOqDaj84G4yfJ7Ei/feD4vbEEbpUD3b4IVtn6oOU
/US/P2q4voX+k8n+/dF007T3diTlo/4YvilMP+BwE6PfH+ezmzV4ld8Z/f6o
2im8rUf5kaU/PP7+2SK4RPmiPz5kfdmXR/7D2x9Zv06lq2+i+O2PsRpXyvXG
kvz73r+8YemAcST/PnyUnNQE1P/J98cY5ZC2nMsU3/2x8emqlxepfqr2R/1Z
bm7nVKLfH83ym4ycGol+f9Tllfe//Yb0PwA1+sIz8l4Mf/kAhE89OqAjkuJB
AP5Onzwz+iW7rx0A/8F16S8VKD8KwDv1gYM9nNl7lgG45pfUralM8ToA2zjW
PneGsPPeAei8vfyBH8VfTgB8R079XEr5eFIAdmf8HnH8f/VEANaNzivaeo3k
H4Atw8THA7VI/gFwi+FlD31B9h+Agkcqxy43UL4XALukRvO0b8x/dvSdDxzt
LFdH/j8QP4alLElXYv5bPhCZqe5fL50l+QdiZPsqrvkZ8v+BqJnZfHDJA4qP
gZja0r/lbBPjl2Ug1NMxZcg28n+B2P3c9/NNEcPfOxAug9S2qQ0k/xeI4wsP
3ex1JP8XiJNd/90/85fyiUDIJResFMiT/QeiunbYL7dTjN+lgZAZkvfBnPL1
6kC8H80d6K9F9h+IsapnL3XcZuc7AjHKpuyM8imqP4MwV71G98Je8v9BUCzV
3NzYwfilEoTV888Xhcsy/LWDMDA48GNqLuUnQfi1N0UVq0j/g+DA8VJNu8fO
2wXBo+XvmGenSf5BSJtwYf/joZQ/BMHWb43HxYMM36QgVA45clXPlvKJILgZ
3vz0fDTzb/lBmLh7bcgJU9L/IMzJaRtWfpv0PwiHmopsraKp3g7CbD3zyoO/
GT4dQViep3Th2FvKf4PRGZp5SWcogy8fjHtp/ddPTGXwVYIxLUUyvX0m44d2
MK79Hi71WMzsFcHwu+8+/UsW6X8w3puXdEofJP8X3Bf/a353+pH9B6PVp98F
Beo3cIKheutKU+h5iv/BGPHZsqHdn/Q/GB264/N1XRm9+cFIMvOcUVBH/j8Y
O2a5VXrdIv0PRtq13kvL8kn+wchTHGF8K5S93xGM53fjXwb3MH8mFYLPB1eM
aZ/J9uVDkLfpwRClbop/IVDMHfCs6S3F/xBotp7YUKZI8S8Ehy4pn35hwuzN
MgSPfxceH6xP8g/BU2UVPf8tJP8QVI1WOXJkCvUvQuDfbJ+SQu8nhSD7i96O
Gml2PysEPkYNuQ33mb7khyB1mNr9LvIHpSFQuzrMUvYCw6c6BE1jT2u1dpD8
Q6BuXhU4M47ifwgStQ+ciCR/LxWK2zoq+868YPTKh6Jxzew7n+5S/hOKU01F
6SecSP9DcXzeMH9d0meEoib/iebnExT/QrF8gDBW/hTl66GY8GYJ5y7h4x2K
SwHWsyPjKf6HwkzgPazkNOl/KLJvzInQFFE9HYrnjh29aYNJ/qHQsDFxbcgm
/Q/F3a81dk8Kif5Q7Auxnf3nAPm/UMw2mGom50z+PxSxS4p730ST/wtDRUa/
7EX7yP7D4PvfUrvlyxh8lTBkqXf4u9ST/MNwP3tOvW045b9h+Fyi/qNjGNu3
DIP+r9uPxx+k/CcMi3h5Nh56jB/eYYjTrHCUWkb+PwySgkN1xc/Ye0lhCBxw
bOLT3ZT/hSF4xPVd01oZvvlh6DGY7v+X7L00DBmDbxlI/4/+MHzccPbLm2sU
/8LwQ9rb9soPxq+OPnr23/+24h3JPxzrbPbo6T96z+gPx7T2GWH1JZT/hGNR
tiD+rwmzb+1wWPc6OjptZ/aHcNxsUzWPaKT8PxyGD6ZqOjwg+sNxT75YaH6a
/H84ymvMJh3+w+yPE46edxlmF9vZe0nhGBqwabZgCtUz4VBqXNO91Z7y3z54
ZT3TDMPJ/sNRvWm5m9FZlg9Xh8Pn/GLffq5Ub4XjyNM6gVkt+b9w6K5e9f6/
3eT/I3ApJSbzUCrJPwL+6v4n7dJI/hE4prflzYctFP8jsGJSj/qoaZT/RUBn
oKRk+HCGn2UEnj5qv64B6hdF4L9dSmEKFeT/IqCg5Vz/5QD5vwg8f7LPWvcv
xb8IJGhcSHU4wvQ3KwLq+YdtLoUS/RHISzr6oV2d8a80ArFaM2ckU3+nuo8e
xboipaFUb0dgmovObBsrpj8dETiQIvPl/ReiPxI9+06OnNRN+U8kyr+LUyu/
Uv4TCU4F95VdHOW/kRCrfZh2O5HiXyRCcgrc5HVZPmgZiaJYF78hEyj/i0Rw
0ySrcZtJ/pHQ1tho/IL6tZxIrEuYMn7pO9L/SKiV52C3K9XzkVh/VM9Zu5no
j0Rv85AFKS6U/0TiSmWgMS+D4n8kfnstLzw8iOqfSCQfivU4Qvc7ImG9bMik
2ULqf0ThsUW9Sowb0yf5KGhEbcm8/PQHoz8KOt1PqgYOZPRqR+GXv+ykWsIP
USiKrs0LoX6pZRQyn3YOVUsm/x8F0xvH/4gKmXy8ozDhwrZTYeRfOFHo2sHv
b2dG/j8KgsNz5PfFkP5H4YSsWqpFf8bf/Chw23piZjWS/UfBsDO3vNCAwavu
w6dSUzjoFdl/FMp066aXUv7dEQXzA7d3Z/aj+RMHyndu9+NMZf5JhgO7086C
MXEMX3kOZALf3Hfaz84rcqC4UveQrgzlhxyEKu3S3SLL9tU5aC6rUUiyIn5x
8CMmbtDLHkafDge/c472Tkun+MHBtolb4nd7M3pNOXATeZpkPyV+cpC+DxdT
jZm+W3MwYGrH1dVUL9txMH66lomUG1u7cKBf/nzMh2qqtznISLCabCti9ARz
0FrrvV52PfGfg3rzFfvaKN4JONAJm/x+6jzmT5I4cBI+ajDRY/qQzkHgnFn3
Jj+h/IyDZ03+M1O4LH7mcbCpqaM67ghb5/fdv7iyYQjF2+K+fZWzmzOv0zyS
gycljud9atl+RR99nWV7zF6TP+cgeHputfxzdr6Wg3I7qdQJNL9r5CB56c9K
a9K/Zg4uv93pPpTud3BQ1C7cuC6L8aOHAy+bKLUzFK+lojHh1O58N3PGH5lo
ZMnG5pw/Q/VwNEqnWQmStNhaMRr8JQc4NdSPVolGq1t1+J/fjB/q0Rj8rFd9
pQbli9GQ6tWwVgpi53WiUXl2Cb/En+0jGnr1GXL37Un+0Shf1GRSN5TiaTSM
9VepxLaw+9bRODD2y2V1NYov0Rgz8eRxnbHsvkvf+2tnKkxsZ/HIOxpyD899
PtjA5BEcjchwNbeVH6j+jMalVTGxzocY/YJoyDi12J3tx+hJikbLE6c1S6re
MPlHw+3r1FCjD1SfR6PaJ9nyVR7DLy8aVT8UIkbeoXo1Gm0ll5u3lbDzxdHQ
yQwNGXCd5nHRMHHZaDdKl+FXEY25k7Zv3+VD/Yw+/g5cM2I/vVcbjTJx+Bdr
UHyLxtJ2WXefUey95mgEC+5/3rie3e+IRmHR0ro66rf1RGPjG5tA18vk/7l4
fH7shYVeDD8ZLuTs1b9pdVI85ELdOGW0oZDJS5GLQU1V2Y9/UL+cC6X1csEv
ZjN46lyM8fV36Sgk+XNRu09z1el1zH51uEg7aXc+sJnyJy4q92eeitrM/Ikp
F1eioio8V1I85eLUiztBjyjftuZCp2WVxmpXqq+5yB+7qLWoheHvwsXciDXC
X/T9izcXRotPlcsuYveDuRil32k5/yezZw4XGzxaZcvGM/gCLhY7jrdrfUz5
KBcD7M77LCH9SufCXO92UNkXys/66PXQWi3ezODncTFiHd/UcRzla1y4W2vZ
qe9m8ivm4kf5OsNJaTQf4cIsbFC94kOyfy58PynNS1tM9s/FncUOk047kv1z
kbunVN/0Htk/F9pHyuIzqH5t5mKLcr6DLH3f1MHFrOlHLt2j7wV6+vjNMzqW
MZf6zzxkH1NOTo1k+MnwILOyNHJjO/UDeSjs0HNQp369Ig9Gjxd8M6ih/JCH
5K2HWo+SP1HnQfvFO/7WFnZeu2//pNFtkL3r8GDrGaOWuIzm7TwcvKG10cWS
8dOUh7czp1/yLqB8gofWl9lBSTvZfWsegv+eU+32ovjKw2nlkuq06wx/Fx4m
Oy6arPCI6i0e5ATxVZfI3wbz0FOSKL0skuZ3PIS/Cx6/PJnsn4fle8/+TFnE
4CXxkOlZGSY/ja3TeVj0sX24pSbZPw98P3VprRyGfx4Px2IOTk56SfUKD17P
P1c2vyD/z8NTsy7h2Dyq33gYVnfP/0guw6+Ch6TIc3/lMhh+1TwcuuvWL0iD
na/loXlm14zsVyR/HjojNj+dsZ7ZVzMPCocbfmQ8onqPh9plp1ec3s/u9/Bg
sm9RnlCK6h8+ANUvkyYxeDJ8CBJKT+q4Uz+Qj2d/jTIfCtlakY+eyufDJ+iS
/fMhnhj+xfIgxX8+nHyOn3r6mfqFfBTd6uXuX8Tg6/BRF6SlaCdN9s/HMkez
tLf57H1TPup7Or5zFncz+fPhfy5vNq+S4WfNh93oFVJG8hT/+WifNSwwx5D8
Px+B5/NDtGSp38rHQ72kbSUUv4L5kCot6edG9SCHjxOtK4+ambxi8ufD/I3s
62vnqR/Hxwvjo6rNiQz/dD4+zA1H/Eeyfz4KlAzGZtP3SXl8nJqr6Nqf5h/5
ffy00B/5+TSDX8wH98xIBwUXmg/yIfI/8nbtIEZfBR/Sc+/Z3+NRPs/Hq5XD
Ah1E7L1aPmaHJTTfK6T8jo/56ZcHxBWzeNfMh4lPGL+T6rsOPgrrKo3G0fcp
PXyUJN9/HB5N39/EQDticMvm6J9M/jFwNMxSkslg+i4fA61x336mbCX7j8Ge
xW6DMl/0MPnHwP2m1+u0Dyx+qcfAw2hd1gBj6hfEQNVWXPRwDpOnTgyG6J/P
WQua78fA1+RI8QonRo9pDGYdlTaUuUP9lBgMsvg+PDmA8r8YFM1WKeN8IP8f
gzSpAY93LWHvucQgvUFPT4v6i94xkNRWGcUNZPgEx+ArDEZpHKH6KwbehQXW
j8NYvieIwWo+h7t3HsX/GLyKfD73UiPjf3oMvlmP+242j/ozMUgMuzijvITh
nxeDQKML9QIFqldi8Lli18VP6Yye4hgsnN7LWRJO/j8GA95cqakdxvhdEYNM
E/Hr1DWMX9Ux+N42KyyB5pG1MSg7tNL+2V2qb2JQPdbOMXUUq9+bY2D2Kv66
xTWq92JQtUDXYkU9k3dPDJ5oVQVqXqX6PxZVO5LatR+yfZlY1Ds/37f73Tsm
/1jE1ZQVrf5A+V8sNvw9mJ32k/K/WJh6zpQffJ/lR+qxaJ4uVBEtYvhpx6Lm
2FSVCCemnzqxGC+pWRGaQ/OzWOjPljF8aMn4Y9r3nsvmT79WUT8xFpd+/NiQ
YMvws46F+GD6mHfZTF52sTjPv6DwxJLifyyaoj+d3ONP86ZYrM/Z2CW3kOJ/
LI5e1JWNukbz01hkb6w4GqFL+X8srkastSmdz/QtKRbX5Xflmii9ZfKPhcrO
Nq8XJVSfxiL41L+2EYcZfXmxWJgovdf5DOX/sViuGVN2vofyv1gUPm/f9oX6
daV969k1YhMrJu+KWJRuunfnTCjVs7GYHPWTb8Ql/x+LwOXmvnFn2fuNsTCR
dp1yS47h0xyL1/eazV9/JPuPReM7H1PlXxT/Y2F+49es1x/J/uPAL8yZoOPF
+CUTB+/skY8uXiT7j4Pco4kTZ9lR/RcHuys2tR4qFP/jcHLXqN7ui+x99TgM
z+eN65dK9h+H8SHL1kXT9wU6cbjdeOS9yxyqn+Nw/vKjAvPN5P/jULFgwb5j
y2ieGoeptTpD4+l7Gus4PCt337HtM/WX43Cvfb30RvpezCUO00y/ZWA05f9x
UDGcfjFOleq/OERWX9LZMZPxmxOHYco5/VyWMn4K+vD/XNDBm0jxPw6S7kMH
+fmU/8XBeMTzjNcUz7LikG0rty/ThOlLXhz8521ZsZ2+h8iPg2VR4INLQ9l+
cRxeu1bPO+TI4JXGofnciobFPuy9ijgETyzizx7O9qvj4DH7kWdBLrOn2jgk
Fvo2KtC8pTEOGsf7HS0gf9gch+T08E3jrEn+cehRmJP/spjR0xOHqOIzXSP0
yf4FmKdUvdnfndmTjABLb9tbLl1K/SABmpLXL9xG9qkogOigp75lIPVHBJgc
kajaOYrivwCC8eNCj9uR/AXw1VTaPfMcu68jwM969y92I5h9Q4DYe8frZOn7
TVMBKlrtlAp2sfhiKUD4vv7j52xm9Fn3vXdaq8TKkt23E2BCzh+1ZBMGz6Xv
/Pbvjjuo3+ktQJZF0/3bgUzfgwXoiDqSM4vmixwBaut3flzpTPYvQGvEzVHP
F9E8QoBmEzVnqR6Wj6b34eupueLxasbPLAEk22Rrrdwo/xOgyvXqjHX0vVK+
AAEP706ZW0/5nwDmDntcjJOZvy4VYDaWRjecIf8vwK+M7mOlgQz/agE0HY9l
RCWT/AVwfPni50H6HrdRgLRFUdua1Nn7zQLor+1+tFif8a9DgPenbgyZspT8
vwAn3C98K/9A8hcCKlt/1i1i+ikjxKDPjQEORZT/CZEuXjHg2lMGX1GIIpkX
R25V0fchQnT9vjq/ejrDX10I1ZGSoARDkr8Q1ytaj0XIMXp0hOCdsjW/okr9
YyGSf12okewl+QsxZn6Wy9UYqv+EENwaOV75B9m/EOLOg7cu36X+ohALLaJ9
FGi+7SJEwwVJvx8i6rcLcT5g+QznbPL/QlT4vI7fP4/8vxBrQprihlD/WSBE
6dGUheIA6scJUb1ey+gT+at0IQqiKxo22VP+L4SkQH1X8XKmj3l97z2Sao3+
37yijx96W7PkTpD/F2KBb+ecg2kkfyGWHd7lrdvL/FWFEEajtdY+sCT7F2Ln
ge8Rp+n711oh/ixwc920gMFrFOJEaHPRUfK3zULsytb252VS/d8nT4sVgX70
/XiPEE7/BMPKJjB5SonwJuKZwc9B5P9F2Gt1LGVWAM0DRSiOP51fL2b6pCjC
K5neJZhL/l8EzxWmFmevsPvqIlhvlg/kDad5gQhXtn3u+uXPzuuIsPPQFx21
dPp+QITE6vTzXQTfVAS1ZNczw6gethRBqm5hy5lVjH/WIpT2Vtxv3kr1nwgh
gQmrznVT/ieC3sma4bFzmD57i/As7UhqyzrK/0S4mzFG+b8nNH8VYX5J5u3X
ymxfIELrtRbNapqvJInQ0pnavd6e5UPpIqysqpH/SPOELBG+f9OPGtHvL5O/
CPLPZB6F0O9x8kUw2nsrqKyNya9YhKeTSi0P0vdQpSK05aukudPvGSpEGLC/
Sb6+gOFXLUK/i9w5XwcwftSKkPdep7l1FMV/ETKGO+2uz2XvN4twbaO/wob3
zJ93iDC04ohVmDXl/yK8M3q2eJsrxf94nE9ftE5C+iQTj/ewkTYoo3loPAQ/
tuu3E78V4/Hym9Vh+2U0H45HutlTTscHdl49HpsbinLzv5H9x6Nx1Lj/8sez
eKETj7nfrQq3+lH+F4+3hTMsZZ2o/o/Hzh0hq/hWlP/Fo2OS5t0Frxm91vFQ
NT6t9k+X5B+P0Wfn5K4/zeh1icfEwbJj1W5R/h+PoG7lWZ/tGX+C41HqZJER
6kD+Px4T9uWnOeRQ/R8P3QdBXYuvU/8nHjOstRrn32bn0+Mx3CJQYlZO8o/H
2MMVGs4j2P28eBi7/tjTNZ3Zc348jK5sO8yn+rg4Hqu/vl9/qp7ifzwyfNzf
uZsxeVTEY4e/n0flZppnxWO+sXJ2zSKm37XxOBJ9qypnDH3P1wc/dPDJKHXK
/+JhOfjt7O3ZjN8d8fj9547Gwkxmfz3x8OkNXTs9jPy/GLabr97nz2L3ZcQw
8t3jfsaJ5UfyYsh+eT7cSJPJQ1GMRmWXH23/+15djFKVB3uCnrL6UV0M/y+q
huNsaV4qhoMoc9bEV9T/E2ObeYmmexV9PyDGb7OyZcXUbzYVQ3qo1Pe0bOr/
iDG0Z9U7vh/jh7UY6s4zulbdIPmL8UzPas32R4wfLmJc5Gae8fAj+xeja4vz
oB+V1P8R435Z+jSL+TR/F+OC7U3TYU+YfARiPPx3obGumfx/3/3nzr3Gd0j+
YhibVP3MUqD5nBjc/ZH9r0uo/hdDccion89ovp0vRv7wzY+X/2T8KxYj6a/y
tX4V5P/FeLxx1N77q8n/98nj5aXT41f+Y/IXwzBASq2Jfp9QK4bC1QeDW2h+
1CiG92iNLksB9X/EWKMb3dlC8bJDjPIN4rrp9PuXnr79d1471g2m/l8CJp7y
+SFnQf3fBHSVfYyqekDz4AQI7qteV3lN9V8CNn1dlfVnBn2vmwDTF4G9KteZ
vqknIHTpw47wMLL/BODgyIU7PSn/S8CFH3dEmWso/idgxqYWi8wPVP8lYIFt
dv8bKazeskzAeG33W0obyP8n4Maglf1KTlP+lwDeYOEUW5pHuSSg3vT49Vkn
Kf9LQPm29hcOS9n54D56eHPDv9QwfnMSUB3Z1nI3jembIAFtitdyHxnSPDoB
/xRNyi8cpf5fAszftDv8WMj4nZWA360NL3ttKf9LgNsZWVsDB7afn4A66ZMt
a2dS/pcAg3uBpbvm0fw6AXMqmowc91D+n4DhoQGzBi9i+FUnIOmahuHDDex8
bQL095XVLPpJ+X8CpLzcjS2qmX00J+B5i0NXZhN979XHH/UV6vMuMvn1JCBv
tVHEScofpSRQemTy6gT9/kBGAuvb9bNKcij/k+DtWo501VfK/yUINUtVO72J
rVUkUEudMLaigb2nLsHWgtNn53cxfLUl0F/QoXPWifI/CTYYDnuWRv4SEgx4
b/Lb7CGTj6kEY1fmZg97ze5bSpA+ucxwuQ/lfxJwVeTHJduT/UvQm1wQMTCf
8d9FgndzL1pYLKP6TwK5W72KJ7+R/UtgwNsaa69E9i9BW2jT5CHj2b5Agikr
naIcVWn+J8Hy/za+tZrJ3kuXQOOpQ2ndCfL/EhyYsfSp5CrTvzwJRhhYT8zp
R/m/BKKNAReWFJP9S1DUaSyl7sH0rVSCw5opC9rNqP8rgVnmj9g9K2meK4H2
yhRbcxfq/0vQvEGldrwv2b8ExpsNT86n3381S6B5aNzHn8+Yf+2QIHjcUOMn
gxi8HgkcTB9c7uCztVQirkifeWJ/n9Enkwij30Fruv0ZvvKJGKCxfvJVD7av
mIghvL+HX9H3MiqJ2DmpfezIcxT/E9Fk+PD1gXia/yRi+J2RXu99GT46iVCf
mKQ9V5f6f4mYPHet4/ApHwz+HzTb0jQ=
      "]]}, {}}, {}, {}, {}, {}},
  AspectRatio->NCache[GoldenRatio^(-1), 0.6180339887498948],
  Axes->{True, True},
  AxesLabel->{None, None},
  AxesOrigin->{0., 0},
  AxesStyle->Directive[16],
  DisplayFunction->Identity,
  Frame->{{False, False}, {False, False}},
  FrameLabel->{{None, None}, {None, None}},
  FrameTicks->{{Automatic, Automatic}, {Automatic, Automatic}},
  GridLines->{None, None},
  GridLinesStyle->Directive[
    GrayLevel[0.5, 0.4]],
  ImagePadding->All,
  LabelStyle->GrayLevel[0],
  Method->{"CoordinatesToolOptions" -> {"DisplayFunction" -> ({
        (Identity[#]& )[
         Part[#, 1]], 
        (Identity[#]& )[
         Part[#, 2]]}& ), "CopiedValueFunction" -> ({
        (Identity[#]& )[
         Part[#, 1]], 
        (Identity[#]& )[
         Part[#, 2]]}& )}},
  PlotRange->{{0., 1000.}, {0, 4}},
  PlotRangeClipping->True,
  PlotRangePadding->{{
     Scaled[0.02], 
     Scaled[0.02]}, {0, 0}},
  Ticks->{Automatic, Automatic},
  TicksStyle->Directive[16]]], "Output",
 CellChangeTimes->{3.9095950237795725`*^9, 3.9095986566181593`*^9, 
  3.909598801577344*^9, 3.9095991959985976`*^9, 3.909785241445962*^9},
 CellLabel->"Out[31]=",ExpressionUUID->"a8ab7756-a08b-4f82-a53a-9f21070ef7af"]
}, Open  ]],

Cell[BoxData["\[IndentingNewLine]"], "Input",
 CellChangeTimes->{3.909544770841793*^9},
 CellLabel->"In[32]:=",ExpressionUUID->"82f9ae70-8065-45d3-890e-49d2b08b68d6"],

Cell[BoxData[
 RowBox[{"EmitSound", "[", 
  RowBox[{"Sound", "[", 
   RowBox[{"{", 
    RowBox[{
     RowBox[{"SoundNote", "[", "\"\<C\>\"", "]"}], ",", 
     RowBox[{"SoundNote", "[", "\"\<G\>\"", "]"}], ",", 
     RowBox[{"SoundNote", "[", "\"\<A\>\"", "]"}]}], "}"}], "]"}], 
  "]"}]], "Input",
 CellChangeTimes->{{3.8948468387487864`*^9, 3.8948468489678264`*^9}, 
   3.897732804497039*^9, 3.8977381837159777`*^9, {3.897759979240881*^9, 
   3.8977599806938705`*^9}, {3.8977600111899257`*^9, 
   3.8977601358688116`*^9}, {3.897841952756502*^9, 3.8978419795245056`*^9}},
 CellLabel->"In[33]:=",ExpressionUUID->"e4d32282-78da-433c-a27d-1efa78369f04"]
},
WindowSize->{1633, 1262},
WindowMargins->{{1761, Automatic}, {Automatic, 9}},
Magnification:>1.5 Inherited,
FrontEndVersion->"11.3 for Microsoft Windows (64-bit) (2018\:5e743\:670812\
\:65e5)",
StyleDefinitions->"Default.nb"
]
(* End of Notebook Content *)

(* Internal cache information *)
(*CellTagsOutline
CellTagsIndex->{}
*)
(*CellTagsIndex
CellTagsIndex->{}
*)
(*NotebookFileOutline
Notebook[{
Cell[558, 20, 508, 10, 43, "Input",ExpressionUUID->"3d30a11d-61c1-47de-9153-16c53b743ceb"],
Cell[1069, 32, 756, 17, 66, "Input",ExpressionUUID->"291e0fd9-e424-4562-b82d-73082372ff25"],
Cell[1828, 51, 834, 18, 102, "Input",ExpressionUUID->"a09990c8-2df4-428b-94aa-485de3d344a6"],
Cell[2665, 71, 290, 6, 43, "Input",ExpressionUUID->"11fae366-7878-4038-b060-be918d075c96"],
Cell[2958, 79, 273, 6, 43, "Input",ExpressionUUID->"b5de1ba7-f640-4881-97e9-7be080b74d21"],
Cell[3234, 87, 387, 8, 43, "Input",ExpressionUUID->"dfabe776-7435-43e8-8683-a02e28126f46"],
Cell[3624, 97, 257, 6, 43, "Input",ExpressionUUID->"a24738db-6f9d-41cc-964d-31b6f0e608bd"],
Cell[3884, 105, 1454, 23, 43, "Input",ExpressionUUID->"bec315a3-361b-4d0b-9ebc-55dca753219a"],
Cell[5341, 130, 319, 7, 43, "Input",ExpressionUUID->"7a09811f-1cc9-4af1-9f66-81b36728f373"],
Cell[5663, 139, 839, 14, 43, "Input",ExpressionUUID->"7164fa8b-1134-4710-98dd-0610438b55da"],
Cell[6505, 155, 264, 6, 43, "Input",ExpressionUUID->"f30d7e61-858e-4b72-8f1d-ac508489389f"],
Cell[6772, 163, 168, 2, 73, "Input",ExpressionUUID->"8b3623de-2181-435e-9ba0-c73c5776d44f"],
Cell[6943, 167, 12994, 297, 925, "Input",ExpressionUUID->"d6b2468d-0dfa-4ab2-9a42-ad3b7607d2aa"],
Cell[19940, 466, 168, 2, 73, "Input",ExpressionUUID->"7ea592d9-f5fd-45ef-950b-153fa4df4325"],
Cell[CellGroupData[{
Cell[20133, 472, 558, 12, 66, "Input",ExpressionUUID->"9014147d-4258-4f6e-a329-946030c49fba"],
Cell[20694, 486, 756, 10, 49, "Output",ExpressionUUID->"c8fc3602-2242-45e5-b5e4-052b772c22e5"]
}, Open  ]],
Cell[CellGroupData[{
Cell[21487, 501, 217, 4, 43, "Input",ExpressionUUID->"9a650922-4703-4c39-9941-c0c522a10f30"],
Cell[21707, 507, 558, 8, 49, "Output",ExpressionUUID->"bb98bbd8-2cbd-4ece-90e8-805b4cef2a2c"]
}, Open  ]],
Cell[CellGroupData[{
Cell[22302, 520, 287, 5, 43, "Input",ExpressionUUID->"1e15e23a-5b4a-4109-ac38-6ca1dff2d220"],
Cell[22592, 527, 900, 13, 49, "Output",ExpressionUUID->"bd8e8cf2-967d-4428-9178-49f790c9f32b"]
}, Open  ]],
Cell[CellGroupData[{
Cell[23529, 545, 276, 5, 43, "Input",ExpressionUUID->"5ab12ac4-c61c-4513-87a3-4331c8f5d1c3"],
Cell[23808, 552, 2772, 38, 49, "Output",ExpressionUUID->"419eb9b0-3102-45b7-b125-98ccc9cd10b1"]
}, Open  ]],
Cell[26595, 593, 166, 2, 73, "Input",ExpressionUUID->"177ac385-d22d-4bb9-b161-3cb5e2e9d407"],
Cell[CellGroupData[{
Cell[26786, 599, 1086, 29, 104, "Input",ExpressionUUID->"8ca29d35-2d33-46ce-a69f-8b7dcb14b999"],
Cell[27875, 630, 439, 6, 49, "Output",ExpressionUUID->"ac81a1db-50f6-4ca2-8d45-27a591f0b9ec"]
}, Open  ]],
Cell[CellGroupData[{
Cell[28351, 641, 1135, 30, 104, "Input",ExpressionUUID->"40d87712-60d0-4079-ac36-9ba6a8b5ddfb"],
Cell[29489, 673, 430, 6, 49, "Output",ExpressionUUID->"da0e3477-e2a6-4b1f-83d7-007c7cb47210"]
}, Open  ]],
Cell[CellGroupData[{
Cell[29956, 684, 1188, 30, 104, "Input",ExpressionUUID->"56a2a6c2-431a-4b0a-aff9-14dd2583fbb9"],
Cell[31147, 716, 430, 6, 49, "Output",ExpressionUUID->"bd5cf177-8d40-4b7d-8359-49e81776c89e"]
}, Open  ]],
Cell[CellGroupData[{
Cell[31614, 727, 1188, 30, 104, "Input",ExpressionUUID->"ab05abed-520e-4434-8438-75cf6d546cad"],
Cell[32805, 759, 427, 6, 49, "Output",ExpressionUUID->"b3790a30-348c-4254-a584-ed1c24a1d385"]
}, Open  ]],
Cell[CellGroupData[{
Cell[33269, 770, 1238, 31, 104, "Input",ExpressionUUID->"5c7cb72b-dd3c-4bf0-9863-afe0935fb6a4"],
Cell[34510, 803, 434, 6, 49, "Output",ExpressionUUID->"8dfa44a6-7cc9-4f1f-b121-03e8c97b275f"]
}, Open  ]],
Cell[CellGroupData[{
Cell[34981, 814, 1187, 30, 104, "Input",ExpressionUUID->"cf4933d7-be10-4d3a-bea6-da8304c21759"],
Cell[36171, 846, 431, 6, 49, "Output",ExpressionUUID->"e065ff57-b1ea-41b3-afb8-b165135ebabb"]
}, Open  ]],
Cell[CellGroupData[{
Cell[36639, 857, 1186, 30, 104, "Input",ExpressionUUID->"419e6e89-1908-4fbd-8c0d-f85a59841bb1"],
Cell[37828, 889, 433, 6, 49, "Output",ExpressionUUID->"5e01a0b9-661f-45fd-878e-9c5380072188"]
}, Open  ]],
Cell[CellGroupData[{
Cell[38298, 900, 386, 8, 43, "Input",ExpressionUUID->"ddd87574-e35e-4ae9-85a9-57deae2a4857"],
Cell[38687, 910, 581, 11, 49, "Output",ExpressionUUID->"89632c6b-719e-455c-b767-9563cd3f79f7"]
}, Open  ]],
Cell[39283, 924, 166, 2, 73, "Input",ExpressionUUID->"3b56a338-7892-4135-8242-ed0b6b793f1d"],
Cell[CellGroupData[{
Cell[39474, 930, 3550, 58, 174, "Input",ExpressionUUID->"a8a11302-60fa-4f29-bd12-4c44f3321f5e"],
Cell[43027, 990, 5445, 88, 356, "Output",ExpressionUUID->"8e8806cf-ca50-48cd-bc6b-2d0ab9e5d185"]
}, Open  ]],
Cell[48487, 1081, 168, 2, 73, "Input",ExpressionUUID->"e5950b4d-98ac-44c0-84c0-0dfe8412a475"],
Cell[CellGroupData[{
Cell[48680, 1087, 1271, 26, 120, "Input",ExpressionUUID->"e85bdd3f-0e0f-41d3-80ac-398f68ef0160"],
Cell[49954, 1115, 15079, 262, 391, "Output",ExpressionUUID->"a8ab7756-a08b-4f82-a53a-9f21070ef7af"]
}, Open  ]],
Cell[65048, 1380, 166, 2, 164, "Input",ExpressionUUID->"82f9ae70-8065-45d3-890e-49d2b08b68d6"],
Cell[65217, 1384, 650, 13, 148, "Input",ExpressionUUID->"e4d32282-78da-433c-a27d-1efa78369f04"]
}
]
*)
