# Supplementary material for: WE economy: Potential of mutual aid distribution based on moral responsibility and risk vulnerability
Source: PLoS One. 2024 May 16;19(5):e0301928. doi: 10.1371/journal.pone.0301928 (PMC11098405; doi:10.1371/journal.pone.0301928)
Supplement: S1 File — (ZIP) [file pone.0301928.s002.zip › JV-M-MR_model_Fig2E_2F.nb]

(* Content-type: application/vnd.wolfram.mathematica *)

(*** Wolfram Notebook File ***)
(* http://www.wolfram.com/nb *)

(* CreatedBy='Mathematica 11.3' *)

(*CacheID: 234*)
(* Internal cache information:
NotebookFileLineBreakTest
NotebookFileLineBreakTest
NotebookDataPosition[       158,          7]
NotebookDataLength[     71918,       1522]
NotebookOptionsPosition[     66543,       1431]
NotebookOutlinePosition[     66933,       1448]
CellTagsIndexPosition[     66890,       1445]
WindowFrame->Normal*)

(* Beginning of Notebook Content *)
Notebook[{
Cell[BoxData[
 RowBox[{
  StyleBox[
   RowBox[{"n", "=", "1000"}],
   FontSize->14], 
  RowBox[{"(*", "\:4eba\:6570", "*)"}], ";"}]], "Input",
 CellChangeTimes->{{3.78000613908243*^9, 3.7800061410485353`*^9}, {
   3.7800061829702377`*^9, 3.7800062225187626`*^9}, 3.7800111868498716`*^9, 
   3.78012027007485*^9, 3.780120491490986*^9, 3.7801751099043674`*^9, 
   3.7852978187592173`*^9, 3.785373068377532*^9, 3.829255502429088*^9},
 CellLabel->"In[68]:=",ExpressionUUID->"3d30a11d-61c1-47de-9153-16c53b743ceb"],

Cell[BoxData[
 RowBox[{
  RowBox[{
   RowBox[{"m", "[", "0", "]"}], "=", 
   RowBox[{"Table", "[", 
    RowBox[{"1", ",", 
     RowBox[{"{", 
      RowBox[{"i", ",", "1", ",", "n"}], "}"}]}], "]"}]}], 
  RowBox[{"(*", "\:5bcc\:306e\:521d\:671f\:5206\:5e03", "*)"}], 
  ";"}]], "Input",
 CellChangeTimes->{{3.7800062573529997`*^9, 3.7800062973935804`*^9}, {
   3.7800063315477653`*^9, 3.780006339628281*^9}, {3.7800063942317944`*^9, 
   3.7800064356674457`*^9}, {3.7851850290922823`*^9, 3.7851850338821306`*^9}, 
   3.829255510341872*^9, 3.829264377639785*^9},
 CellLabel->"In[69]:=",ExpressionUUID->"291e0fd9-e424-4562-b82d-73082372ff25"],

Cell[BoxData[
 RowBox[{
  RowBox[{"\[Rho]", "=", 
   RowBox[{"Table", "[", 
    RowBox[{
     RowBox[{
      RowBox[{"(", 
       RowBox[{"0.2", "+", 
        RowBox[{
         FractionBox["0.8", "n"], "*", "i"}]}], ")"}], "*", 
      RowBox[{"(", 
       RowBox[{"1", "-", 
        RowBox[{
         FractionBox["0.2", "n"], "*", "i"}]}], ")"}]}], ",", 
     RowBox[{"{", 
      RowBox[{"i", ",", "1", ",", "n"}], "}"}]}], "]"}]}], 
  RowBox[{"(*", 
   RowBox[{"\:8ca0\:62c5\:7387", "=", 
    RowBox[{
    "\:9053\:5fb3\:7684\:8cac\:4efb", "\[Times]", 
     "\:30ea\:30b9\:30af\:8106\:5f31\:6027\:306e\:8a2d\:5b9a"}]}], "*)"}], 
  ";"}]], "Input",
 CellChangeTimes->{{3.9095469850779295`*^9, 3.909546986470773*^9}, 
   3.9095470210814056`*^9, {3.909547057623608*^9, 3.909547063859621*^9}, {
   3.9095471007688913`*^9, 3.9095472968096557`*^9}, {3.9095473364101496`*^9, 
   3.909547385644745*^9}, {3.9095484997597747`*^9, 3.9095485306620846`*^9}},
 CellLabel->"In[70]:=",ExpressionUUID->"2a74d982-c706-4f14-b7c9-428ff95b3fe7"],

Cell[BoxData[
 RowBox[{
  RowBox[{"\[Rho]m", "=", 
   RowBox[{"Table", "[", 
    RowBox[{
     RowBox[{"(", 
      RowBox[{"0.2", "+", 
       RowBox[{
        FractionBox["0.8", "n"], "*", "i"}]}], ")"}], ",", 
     RowBox[{"{", 
      RowBox[{"i", ",", "1", ",", "n"}], "}"}]}], "]"}]}], 
  RowBox[{"(*", "\:9053\:5fb3\:7684\:8cac\:4efb\:306e\:8a2d\:5b9a", "*)"}], 
  ";"}]], "Input",
 CellChangeTimes->{{3.9095469850779295`*^9, 3.909546986470773*^9}, 
   3.9095470210814056`*^9, {3.909547057623608*^9, 3.909547063859621*^9}, {
   3.9095471007688913`*^9, 3.9095472968096557`*^9}, {3.9095473364101496`*^9, 
   3.909547385644745*^9}, {3.9095484997597747`*^9, 3.9095485306620846`*^9}, {
   3.909594705770273*^9, 3.909594714752033*^9}, 3.909598391972602*^9},
 CellLabel->"In[71]:=",ExpressionUUID->"a09990c8-2df4-428b-94aa-485de3d344a6"],

Cell[BoxData[
 RowBox[{
  RowBox[{"\[Rho]r", "=", 
   RowBox[{"Table", "[", 
    RowBox[{
     RowBox[{"(", 
      RowBox[{"1", "-", 
       RowBox[{
        FractionBox["0.2", "n"], "*", "i"}]}], ")"}], ",", 
     RowBox[{"{", 
      RowBox[{"i", ",", "1", ",", "n"}], "}"}]}], "]"}]}], 
  RowBox[{
  "(*", "\:30ea\:30b9\:30af\:8106\:5f31\:6027\:306e\:8a2d\:5b9a", "*)"}], 
  ";"}]], "Input",
 CellLabel->"In[72]:=",ExpressionUUID->"4e818ac9-e9bd-4a87-9be6-67b60a37a131"],

Cell[BoxData[
 RowBox[{
  RowBox[{
   RowBox[{"ii", "[", "0", "]"}], "=", "0"}], ";"}]], "Input",
 CellChangeTimes->{{3.780025320987832*^9, 3.78002532950239*^9}, 
   3.780025484229308*^9, 3.8292555276402383`*^9},
 CellLabel->"In[73]:=",ExpressionUUID->"11fae366-7878-4038-b060-be918d075c96"],

Cell[BoxData[
 RowBox[{
  RowBox[{
   RowBox[{"jj", "[", "0", "]"}], "=", "0"}], ";"}]], "Input",
 CellChangeTimes->{{3.7800254980091915`*^9, 3.7800255029655113`*^9}, 
   3.8292555322739315`*^9},
 CellLabel->"In[74]:=",ExpressionUUID->"b5de1ba7-f640-4881-97e9-7be080b74d21"],

Cell[BoxData[
 RowBox[{
  RowBox[{"s", "=", "0"}], 
  RowBox[{"(*", "\:5bcc\:306e\:7dcf\:4ea4\:63db\:91cf", "*)"}], 
  ";"}]], "Input",
 CellChangeTimes->{{3.8292573576371975`*^9, 3.8292573587522182`*^9}, {
  3.8292574744598904`*^9, 3.8292575236404552`*^9}, {3.8292643859596024`*^9, 
  3.829264390767871*^9}},
 CellLabel->"In[75]:=",ExpressionUUID->"dfabe776-7435-43e8-8683-a02e28126f46"],

Cell[BoxData[
 RowBox[{
  StyleBox[
   RowBox[{"\[Lambda]", "=", "0.25"}],
   Background->RGBColor[1, 0.85, 0.85]], 
  RowBox[{"(*", "\:8caf\:84c4\:7387", "*)"}], ";"}]], "Input",
 CellLabel->"In[76]:=",ExpressionUUID->"a24738db-6f9d-41cc-964d-31b6f0e608bd"],

Cell[BoxData[
 RowBox[{
  StyleBox[
   RowBox[{"\[Delta]w", "=", "0.1"}],
   Background->RGBColor[1, 0.85, 0.85]], 
  RowBox[{"(*", "\:640d\:76ca\:7387", "*)"}], ";"}]], "Input",
 CellChangeTimes->{{3.7800065512188663`*^9, 3.7800065703580875`*^9}, {
   3.780007596905789*^9, 3.7800076076221113`*^9}, 3.7801751993319407`*^9, 
   3.780177258259259*^9, 3.7801773017759657`*^9, 3.780177342326905*^9, {
   3.7801780120979495`*^9, 3.7801780154196367`*^9}, {3.7851850480799913`*^9, 
   3.785185075762636*^9}, 3.785185851399935*^9, 3.785373873394215*^9, 
   3.829255539567762*^9, {3.8292575516019864`*^9, 3.8292575532725563`*^9}, 
   3.82925765686847*^9, 3.8292589118576975`*^9, 3.829260600683658*^9, 
   3.8292628690619316`*^9, 3.829262928568199*^9, 3.8292629709650116`*^9, 
   3.8292643982784047`*^9, 3.8292650306818123`*^9, 3.829265410689646*^9, 
   3.8292656983276377`*^9, 3.8292659768972683`*^9, 3.8292666589938154`*^9, {
   3.8292722394691334`*^9, 3.829272239905949*^9}, 3.8292726971580114`*^9, 
   3.8292729495008655`*^9, 3.8292731800186305`*^9, {3.8292733747507763`*^9, 
   3.8292733749314594`*^9}, {3.829276037454605*^9, 3.829276037900482*^9}, {
   3.862688361271633*^9, 3.862688361541687*^9}, {3.8626987040970836`*^9, 
   3.8626987338401513`*^9}, {3.8626996276008883`*^9, 
   3.8626996531110587`*^9}, {3.909544856207822*^9, 3.9095448831249967`*^9}, 
   3.90954520178058*^9},
 CellLabel->"In[77]:=",ExpressionUUID->"bec315a3-361b-4d0b-9ebc-55dca753219a"],

Cell[BoxData[
 RowBox[{
  StyleBox[
   RowBox[{"\[Xi]", "=", "0.5"}],
   Background->RGBColor[1, 0.85, 0.85]], 
  RowBox[{"(*", "\:8b72\:6e21\:7387", "*)"}], ";"}]], "Input",
 CellChangeTimes->{{3.90958283668324*^9, 3.9095828368548093`*^9}},
 CellLabel->"In[78]:=",ExpressionUUID->"7a09811f-1cc9-4af1-9f66-81b36728f373"],

Cell[BoxData[
 RowBox[{
  RowBox[{"tmax", "=", "1000000"}], 
  RowBox[{"(*", "\:7e70\:308a\:8fd4\:3057\:56de\:6570", "*)"}], 
  ";"}]], "Input",
 CellChangeTimes->{{3.780008580174608*^9, 3.7800085856319404`*^9}, 
   3.7800108020311966`*^9, {3.780010851854395*^9, 3.780010866092286*^9}, 
   3.780089642658536*^9, 3.780092132140647*^9, 3.780120166778257*^9, 
   3.780120529475758*^9, 3.780175114231393*^9, 3.7852978235404973`*^9, {
   3.7853730714252605`*^9, 3.7853730783172874`*^9}, {3.8292555498174243`*^9, 
   3.8292555541263723`*^9}, 3.8292723609259033`*^9, 3.8292760689178944`*^9, 
   3.8627010916935062`*^9, 3.8627012305967903`*^9, 3.862701802686118*^9, 
   3.862702326491025*^9, 3.8627087840685472`*^9, {3.862708871916737*^9, 
   3.8627088734350266`*^9}},
 CellLabel->"In[79]:=",ExpressionUUID->"7164fa8b-1134-4710-98dd-0610438b55da"],

Cell[BoxData[
 RowBox[{
  StyleBox[
   RowBox[{"tp", "=", "10000"}],
   Background->RGBColor[1, 0.85, 0.85]], 
  RowBox[{"(*", "\:518d\:5206\:914d\:5468\:671f", "*)"}], ";"}]], "Input",
 CellLabel->"In[80]:=",ExpressionUUID->"f30d7e61-858e-4b72-8f1d-ac508489389f"],

Cell[BoxData["\[IndentingNewLine]"], "Input",
 CellChangeTimes->{3.8627089260473337`*^9},
 CellLabel->"In[81]:=",ExpressionUUID->"8b3623de-2181-435e-9ba0-c73c5776d44f"],

Cell[BoxData[
 RowBox[{"Do", "[", 
  RowBox[{
   RowBox[{
    RowBox[{"ts", "=", 
     RowBox[{"Mod", "[", 
      RowBox[{"t", ",", "tp"}], "]"}]}], 
    RowBox[{"(*", "\:5270\:4f59", "*)"}], ";", "\[IndentingNewLine]", 
    RowBox[{"If", "[", 
     RowBox[{
      RowBox[{"ts", "==", "0"}], ",", "\[IndentingNewLine]", 
      RowBox[{
       RowBox[{"m", "[", 
        RowBox[{"t", "+", "1"}], "]"}], "=", 
       RowBox[{"Table", "[", 
        RowBox[{
         RowBox[{
          RowBox[{
           RowBox[{"(", 
            RowBox[{"1", "-", 
             RowBox[{"\[Xi]", "*", 
              RowBox[{"\[Rho]m", "[", 
               RowBox[{"[", "i", "]"}], "]"}]}]}], ")"}], "*", 
           RowBox[{
            RowBox[{"m", "[", "t", "]"}], "[", 
            RowBox[{"[", "i", "]"}], "]"}]}], "+", 
          RowBox[{"\[Xi]", "*", 
           FractionBox[
            RowBox[{"\[Rho]", "[", 
             RowBox[{"[", "i", "]"}], "]"}], 
            RowBox[{"Sum", "[", 
             RowBox[{
              RowBox[{"\[Rho]", "[", 
               RowBox[{"[", "k", "]"}], "]"}], ",", 
              RowBox[{"{", 
               RowBox[{"k", ",", "1", ",", "n"}], "}"}]}], "]"}]], "*", 
           RowBox[{"Sum", "[", 
            RowBox[{
             RowBox[{
              RowBox[{"\[Rho]m", "[", 
               RowBox[{"[", "k", "]"}], "]"}], "*", 
              RowBox[{
               RowBox[{"m", "[", "t", "]"}], "[", 
               RowBox[{"[", "k", "]"}], "]"}]}], ",", 
             RowBox[{"{", 
              RowBox[{"k", ",", "1", ",", "n"}], "}"}]}], "]"}]}]}], ",", 
         RowBox[{"{", 
          RowBox[{"i", ",", "1", ",", "n"}], "}"}]}], "]"}]}], ",", 
      "\[IndentingNewLine]", 
      RowBox[{
       RowBox[{"m", "[", 
        RowBox[{"t", "+", "1"}], "]"}], "=", 
       RowBox[{"m", "[", "t", "]"}]}]}], "]"}], 
    RowBox[{"(*", "\:518d\:5206\:914d", "*)"}], ";", 
    RowBox[{
     RowBox[{"ii", "[", 
      RowBox[{"t", "+", "1"}], "]"}], "=", 
     RowBox[{"ii", "[", "t", "]"}]}], 
    RowBox[{"(*", "\:5bcc\:306e\:4ea4\:63db", "*)"}], ";", 
    RowBox[{
     RowBox[{"jj", "[", 
      RowBox[{"t", "+", "1"}], "]"}], "=", 
     RowBox[{"jj", "[", "t", "]"}]}], ";", 
    RowBox[{
     RowBox[{"ii", "[", 
      RowBox[{"t", "+", "1"}], "]"}], "=", 
     RowBox[{"RandomInteger", "[", 
      RowBox[{"{", 
       RowBox[{"1", ",", "n"}], "}"}], "]"}]}], ";", 
    RowBox[{
     RowBox[{"jj", "[", 
      RowBox[{"t", "+", "1"}], "]"}], "=", 
     RowBox[{"RandomInteger", "[", 
      RowBox[{"{", 
       RowBox[{"1", ",", 
        RowBox[{"n", "-", "1"}]}], "}"}], "]"}]}], ";", 
    RowBox[{"If", "[", 
     RowBox[{
      RowBox[{
       RowBox[{"ii", "[", 
        RowBox[{"t", "+", "1"}], "]"}], "\[LessEqual]", 
       RowBox[{"jj", "[", 
        RowBox[{"t", "+", "1"}], "]"}]}], ",", 
      RowBox[{
       RowBox[{"jj", "[", 
        RowBox[{"t", "+", "1"}], "]"}], "=", 
       RowBox[{
        RowBox[{"jj", "[", 
         RowBox[{"t", "+", "1"}], "]"}], "+", "1"}]}], ",", 
      RowBox[{
       RowBox[{"jj", "[", 
        RowBox[{"t", "+", "1"}], "]"}], "=", 
       RowBox[{"jj", "[", 
        RowBox[{"t", "+", "1"}], "]"}]}]}], "]"}], ";", 
    RowBox[{"\[Delta]", "=", 
     RowBox[{"RandomReal", "[", 
      RowBox[{"{", 
       RowBox[{
        RowBox[{"-", "\[Delta]w"}], ",", "\[Delta]w"}], "}"}], "]"}]}], ";", 
    RowBox[{
     RowBox[{"m", "[", 
      RowBox[{"t", "+", "1"}], "]"}], "=", 
     RowBox[{"ReplacePart", "[", 
      RowBox[{
       RowBox[{"m", "[", 
        RowBox[{"t", "+", "1"}], "]"}], ",", "\[IndentingNewLine]", 
       RowBox[{"{", 
        RowBox[{
         RowBox[{
          RowBox[{"ii", "[", 
           RowBox[{"t", "+", "1"}], "]"}], "\[Rule]", 
          RowBox[{
           RowBox[{"\[Lambda]", "*", 
            StyleBox[
             RowBox[{
              RowBox[{"m", "[", "t", "]"}], "[", 
              RowBox[{"[", 
               RowBox[{"ii", "[", 
                RowBox[{"t", "+", "1"}], "]"}], "]"}], "]"}],
             Background->RGBColor[1, 0.85, 0.85]]}], "\[IndentingNewLine]", 
           "+", 
           RowBox[{
            RowBox[{"(", 
             RowBox[{"1", "-", "\[Lambda]"}], ")"}], "*", 
            RowBox[{"(", 
             RowBox[{"1", "-", 
              StyleBox[
               RowBox[{"\[Rho]m", "[", 
                RowBox[{"[", 
                 RowBox[{"ii", "[", 
                  RowBox[{"t", "+", "1"}], "]"}], "]"}], "]"}],
               Background->RGBColor[1, 0.85, 0.85]]}], ")"}], "*", 
            StyleBox[
             RowBox[{
              RowBox[{"m", "[", "t", "]"}], "[", 
              RowBox[{"[", 
               RowBox[{"ii", "[", 
                RowBox[{"t", "+", "1"}], "]"}], "]"}], "]"}],
             Background->RGBColor[1, 0.85, 0.85]]}], "\[IndentingNewLine]", 
           "+", 
           RowBox[{
            RowBox[{"(", 
             RowBox[{"1", "+", "\[Delta]"}], ")"}], "*", 
            RowBox[{"(", 
             RowBox[{"1", "-", "\[Lambda]"}], ")"}], "*", 
            StyleBox[
             RowBox[{"\[Rho]m", "[", 
              RowBox[{"[", 
               RowBox[{"ii", "[", 
                RowBox[{"t", "+", "1"}], "]"}], "]"}], "]"}],
             Background->RGBColor[1, 0.85, 0.85]], "*", 
            StyleBox[
             RowBox[{
              RowBox[{"m", "[", "t", "]"}], "[", 
              RowBox[{"[", 
               RowBox[{"ii", "[", 
                RowBox[{"t", "+", "1"}], "]"}], "]"}], "]"}],
             Background->RGBColor[1, 0.85, 0.85]]}]}]}], ",", 
         "\[IndentingNewLine]", 
         RowBox[{
          RowBox[{"jj", "[", 
           RowBox[{"t", "+", "1"}], "]"}], "\[Rule]", 
          RowBox[{
           RowBox[{"\[Lambda]", "*", 
            StyleBox[
             RowBox[{
              RowBox[{"m", "[", "t", "]"}], "[", 
              RowBox[{"[", 
               RowBox[{"jj", "[", 
                RowBox[{"t", "+", "1"}], "]"}], "]"}], "]"}],
             Background->RGBColor[0.88, 1, 0.88]]}], "\[IndentingNewLine]", 
           "+", 
           RowBox[{
            RowBox[{"(", 
             RowBox[{"1", "-", "\[Lambda]"}], ")"}], "*", 
            RowBox[{"(", 
             RowBox[{"1", "-", 
              StyleBox[
               RowBox[{"\[Rho]m", "[", 
                RowBox[{"[", 
                 RowBox[{"jj", "[", 
                  RowBox[{"t", "+", "1"}], "]"}], "]"}], "]"}],
               Background->RGBColor[0.88, 1, 0.88]]}], ")"}], "*", 
            StyleBox[
             RowBox[{
              RowBox[{"m", "[", "t", "]"}], "[", 
              RowBox[{"[", 
               RowBox[{"jj", "[", 
                RowBox[{"t", "+", "1"}], "]"}], "]"}], "]"}],
             Background->RGBColor[0.88, 1, 0.88]]}], "\[IndentingNewLine]", 
           "+", 
           RowBox[{
            RowBox[{"(", 
             RowBox[{"1", "+", "\[Delta]"}], ")"}], "*", 
            RowBox[{"(", 
             RowBox[{"1", "-", "\[Lambda]"}], ")"}], "*", 
            StyleBox[
             RowBox[{"\[Rho]m", "[", 
              RowBox[{"[", 
               RowBox[{"jj", "[", 
                RowBox[{"t", "+", "1"}], "]"}], "]"}], "]"}],
             Background->RGBColor[0.88, 1, 0.88]], "*", 
            StyleBox[
             RowBox[{
              RowBox[{"m", "[", "t", "]"}], "[", 
              RowBox[{"[", 
               RowBox[{"jj", "[", 
                RowBox[{"t", "+", "1"}], "]"}], "]"}], "]"}],
             Background->RGBColor[0.88, 1, 0.88]]}]}]}]}], "}"}]}], "]"}]}], 
    ";", "\[IndentingNewLine]", "\[IndentingNewLine]", 
    RowBox[{"s", "=", 
     RowBox[{"s", "+", 
      RowBox[{
       RowBox[{"Abs", "[", "\[Delta]", "]"}], "*", 
       RowBox[{"(", 
        RowBox[{"1", "-", "\[Lambda]"}], ")"}], "*", 
       RowBox[{"(", 
        RowBox[{
         RowBox[{
          RowBox[{"\[Rho]m", "[", 
           RowBox[{"[", 
            RowBox[{"ii", "[", 
             RowBox[{"t", "+", "1"}], "]"}], "]"}], "]"}], "*", 
          RowBox[{
           RowBox[{"m", "[", "t", "]"}], "[", 
           RowBox[{"[", 
            RowBox[{"ii", "[", 
             RowBox[{"t", "+", "1"}], "]"}], "]"}], "]"}]}], "+", 
         RowBox[{
          RowBox[{"\[Rho]m", "[", 
           RowBox[{"[", 
            RowBox[{"jj", "[", 
             RowBox[{"t", "+", "1"}], "]"}], "]"}], "]"}], "*", 
          RowBox[{
           RowBox[{"m", "[", "t", "]"}], "[", 
           RowBox[{"[", 
            RowBox[{"jj", "[", 
             RowBox[{"t", "+", "1"}], "]"}], "]"}], "]"}]}]}], ")"}]}]}]}]}], 
   ",", "\[IndentingNewLine]", 
   RowBox[{"{", 
    RowBox[{"t", ",", "0", ",", "tmax", ",", "1"}], "}"}]}], "]"}]], "Input",
 CellChangeTimes->{{3.7800085946595144`*^9, 3.7800085995058317`*^9}, {
   3.7800086466358533`*^9, 3.780008752869671*^9}, {3.78000881551169*^9, 
   3.7800088375911036`*^9}, 3.7800089781601343`*^9, {3.7800095355148993`*^9, 
   3.7800095461345778`*^9}, {3.7800096117197914`*^9, 3.7800096240965796`*^9}, 
   3.7800099278460793`*^9, {3.78001000215485*^9, 3.7800100042129827`*^9}, {
   3.7800100480357866`*^9, 3.7800100539731665`*^9}, {3.7800101044584165`*^9, 
   3.78001010503445*^9}, {3.7800101509723997`*^9, 3.78001015141144*^9}, {
   3.780010210373209*^9, 3.7800102265102406`*^9}, {3.7800103844583764`*^9, 
   3.7800104049746933`*^9}, {3.7800104925193186`*^9, 3.780010532337877*^9}, {
   3.7800244829110575`*^9, 3.7800245062105417`*^9}, {3.7800245553727207`*^9, 
   3.7800245715887384`*^9}, {3.780024708821556*^9, 3.780024782599289*^9}, {
   3.780024871610016*^9, 3.780024887663022*^9}, {3.7800252533395042`*^9, 
   3.780025261925048*^9}, {3.7800253759663696`*^9, 3.7800253825047874`*^9}, {
   3.7800255110880375`*^9, 3.7800255930122957`*^9}, 3.78002564542666*^9, 
   3.780025704069417*^9, {3.7800257468681717`*^9, 3.78002576423934*^9}, {
   3.780026021210779*^9, 3.780026111728603*^9}, {3.78002614394765*^9, 
   3.780026172772502*^9}, {3.780026235850548*^9, 3.7800262553888054`*^9}, {
   3.780026352295022*^9, 3.780026372130294*^9}, {3.7800266416235857`*^9, 
   3.780026646778936*^9}, {3.780080060688077*^9, 3.7800801048022165`*^9}, {
   3.780080341396846*^9, 3.780080418170762*^9}, {3.7800804879904966`*^9, 
   3.7800805122348385`*^9}, 3.7800805582679663`*^9, {3.780080607441019*^9, 
   3.7800806116826735`*^9}, {3.7800806598292828`*^9, 3.7800806639041*^9}, {
   3.780081903592387*^9, 3.780081942864641*^9}, {3.7800842552213616`*^9, 
   3.7800843379357023`*^9}, 3.7800845457276692`*^9, {3.7800870399223547`*^9, 
   3.7800870783573074`*^9}, {3.780087119818559*^9, 3.7800871725972133`*^9}, {
   3.7800872103253317`*^9, 3.7800873701888685`*^9}, {3.7800874026190233`*^9, 
   3.780087435714695*^9}, {3.780118244133424*^9, 3.7801182480895014`*^9}, {
   3.780118282736243*^9, 3.7801182930436077`*^9}, {3.780118325620392*^9, 
   3.780118341436812*^9}, {3.7801184001902876`*^9, 3.780118540124941*^9}, {
   3.780118576861269*^9, 3.780118628924619*^9}, {3.7801187638389635`*^9, 
   3.7801187788525305`*^9}, 3.7801188938526344`*^9, {3.7801190805001783`*^9, 
   3.7801190870212817`*^9}, {3.780119123604597*^9, 3.780119133917556*^9}, {
   3.7801191748164186`*^9, 3.7801192515320415`*^9}, {3.7801193032235537`*^9, 
   3.7801193074792757`*^9}, {3.7801195247827225`*^9, 3.780119646372047*^9}, {
   3.780175075680664*^9, 3.7801750772614365`*^9}, {3.78518509079649*^9, 
   3.785185177976348*^9}, 3.785185217353592*^9, {3.7851852748631926`*^9, 
   3.785185453233836*^9}, 3.785185499849393*^9, 3.7851855769339743`*^9, 
   3.7851859205737805`*^9, 3.7852977949625177`*^9, {3.829256270118594*^9, 
   3.829256284072468*^9}, {3.829256469467016*^9, 3.8292564862517776`*^9}, {
   3.829257244838191*^9, 3.82925726084338*^9}, 3.829257343529244*^9, {
   3.8292574257745533`*^9, 3.829257435718065*^9}, 3.829264405024272*^9, {
   3.862698750755167*^9, 3.862698801004299*^9}, {3.8626988449292955`*^9, 
   3.86269889354735*^9}, {3.862698983750249*^9, 3.862698993487916*^9}, {
   3.8626993042574234`*^9, 3.8626993130354433`*^9}, {3.862699356569335*^9, 
   3.862699371322132*^9}, {3.862699426358389*^9, 3.8626994307694516`*^9}, 
   3.8627028130691843`*^9, {3.862709117291133*^9, 3.8627091265087724`*^9}, {
   3.909544894300161*^9, 3.9095449022444096`*^9}, 3.9095452178083744`*^9, 
   3.9095455930815954`*^9, {3.9095456341906223`*^9, 3.909545647148674*^9}, {
   3.909547852471505*^9, 3.909548043579112*^9}, 3.9095482560932183`*^9, {
   3.909548321826562*^9, 3.909548343085166*^9}, 3.9095483975310583`*^9, 
   3.9095829205098886`*^9, {3.909582975319847*^9, 3.9095830187235203`*^9}, 
   3.9095830983278823`*^9, {3.9095831319703035`*^9, 3.909583155241699*^9}, 
   3.909583275193885*^9, {3.9095833640010347`*^9, 3.909583376275532*^9}, {
   3.9095836607153115`*^9, 3.9095836991973624`*^9}, {3.909583748498699*^9, 
   3.9095838082373705`*^9}, {3.909583839846167*^9, 3.9095839198152432`*^9}, {
   3.9095947238206453`*^9, 3.9095947479723606`*^9}, 3.909598944439842*^9, {
   3.9095993691179743`*^9, 3.909599414231958*^9}, {3.909602377795637*^9, 
   3.909602380880541*^9}},
 CellLabel->"In[82]:=",ExpressionUUID->"d6b2468d-0dfa-4ab2-9a42-ad3b7607d2aa"],

Cell[BoxData["\[IndentingNewLine]"], "Input",
 CellChangeTimes->{3.7853730143868637`*^9},
 CellLabel->"In[83]:=",ExpressionUUID->"7ea592d9-f5fd-45ef-950b-153fa4df4325"],

Cell[CellGroupData[{

Cell[BoxData[
 RowBox[{"Sum", "[", 
  RowBox[{
   RowBox[{
    RowBox[{"m", "[", "1000000", "]"}], "[", 
    RowBox[{"[", 
     RowBox[{"ii", "[", "a", "]"}], "]"}], "]"}], ",", 
   RowBox[{"{", 
    RowBox[{"a", ",", "1", ",", "1000"}], "}"}]}], "]"}]], "Input",
 CellChangeTimes->{{3.862708494620345*^9, 3.8627085128949847`*^9}, 
   3.8627085450134554`*^9, {3.8627085856780796`*^9, 3.862708708854768*^9}, 
   3.862708828042309*^9, {3.862708898069892*^9, 3.862708901752861*^9}},
 CellLabel->"In[84]:=",ExpressionUUID->"9014147d-4258-4f6e-a329-946030c49fba"],

Cell[BoxData["986.6135369519742`"], "Output",
 CellChangeTimes->{{3.8627086100071054`*^9, 3.8627087119741397`*^9}, {
   3.86270881600272*^9, 3.8627088310565305`*^9}, 3.8627089972288218`*^9, 
   3.862709324307078*^9, 3.8627098099904284`*^9, 3.8627653090247436`*^9, 
   3.8627684006618814`*^9, 3.862769246199193*^9, 3.862769349101856*^9, 
   3.8627694011431737`*^9, 3.86276946589546*^9, 3.8627749900557528`*^9, 
   3.909544680983314*^9, 3.9095449901567597`*^9, 3.909545263249338*^9, 
   3.9095486544067087`*^9, 3.9095580932078295`*^9, 3.909583552818113*^9, 
   3.9095842355111866`*^9, 3.909595022808257*^9, 3.9095986554323735`*^9, 
   3.909599195051421*^9, 3.909599708597949*^9, 3.909602669482443*^9},
 CellLabel->"Out[84]=",ExpressionUUID->"53473fc6-6072-4be7-ac95-9388cd4d4e0a"]
}, Open  ]],

Cell[CellGroupData[{

Cell[BoxData[
 RowBox[{"\[Lambda]", 
  RowBox[{"(*", "\:8caf\:84c4\:7387", "*)"}]}]], "Input",
 CellChangeTimes->{3.8627654586839914`*^9},
 CellLabel->"In[85]:=",ExpressionUUID->"9a650922-4703-4c39-9941-c0c522a10f30"],

Cell[BoxData["0.25`"], "Output",
 CellChangeTimes->{3.862765464121335*^9, 3.8627684006984386`*^9, 
  3.8627692462429733`*^9, 3.86276934914053*^9, 3.862769401184451*^9, 
  3.8627694659338064`*^9, 3.862774990079136*^9, 3.90954468101661*^9, 
  3.909544990177514*^9, 3.9095452632706213`*^9, 3.9095486544303246`*^9, 
  3.90955809323561*^9, 3.9095835528467307`*^9, 3.9095842355391912`*^9, 
  3.909595022846371*^9, 3.9095986554853015`*^9, 3.909599195066057*^9, 
  3.9095997086140137`*^9, 3.909602669509373*^9},
 CellLabel->"Out[85]=",ExpressionUUID->"6c013664-8022-4c5b-abe8-b9bf97cb9052"]
}, Open  ]],

Cell[CellGroupData[{

Cell[BoxData[
 RowBox[{"\[Delta]w", 
  RowBox[{"(*", "\:640d\:76ca\:7387", "*)"}]}]], "Input",
 CellChangeTimes->{{3.829259405037418*^9, 3.829259421011617*^9}, {
  3.862699840545171*^9, 3.86269984942391*^9}},
 CellLabel->"In[86]:=",ExpressionUUID->"1e15e23a-5b4a-4109-ac38-6ca1dff2d220"],

Cell[BoxData["0.1`"], "Output",
 CellChangeTimes->{
  3.862688404714463*^9, 3.8626990617707105`*^9, 3.862699488513179*^9, {
   3.8626996356230583`*^9, 3.8626996617019215`*^9}, 3.862699863106001*^9, 
   3.8627001425156574`*^9, 3.8627011848213124`*^9, 3.862708343301272*^9, 
   3.8627088160277667`*^9, 3.8627089972526846`*^9, 3.8627093243256717`*^9, 
   3.86270981001103*^9, 3.8627653090594053`*^9, 3.8627684007344866`*^9, 
   3.862769246280056*^9, 3.8627693491820755`*^9, 3.8627694012209044`*^9, 
   3.8627694659768744`*^9, 3.8627749901046257`*^9, 3.9095446810565357`*^9, 
   3.9095449901974773`*^9, 3.9095452632950735`*^9, 3.909548654485364*^9, 
   3.9095580932674885`*^9, 3.909583552872669*^9, 3.909584235565191*^9, 
   3.9095950228834105`*^9, 3.9095986555341673`*^9, 3.9095991950798745`*^9, 
   3.9095997086305833`*^9, 3.9096026695283203`*^9},
 CellLabel->"Out[86]=",ExpressionUUID->"4ac86499-94a8-4b37-a960-83db8da7b992"]
}, Open  ]],

Cell[CellGroupData[{

Cell[BoxData[
 RowBox[{"s", 
  RowBox[{"(*", "\:5bcc\:306e\:7dcf\:4ea4\:63db\:91cf", "*)"}]}]], "Input",
 CellChangeTimes->{3.8292573910131683`*^9, 3.829259212159172*^9, 
  3.8292644164732213`*^9},
 CellLabel->"In[87]:=",ExpressionUUID->"5ab12ac4-c61c-4513-87a3-4331c8f5d1c3"],

Cell[BoxData["44144.10398150037`"], "Output",
 CellChangeTimes->{
  3.829257394844062*^9, 3.829257444153747*^9, {3.82925753317597*^9, 
   3.8292575600337543`*^9}, 3.829257663952458*^9, 3.8292588793870697`*^9, {
   3.8292589189311037`*^9, 3.829258940376177*^9}, {3.8292590048161774`*^9, 
   3.8292590262201867`*^9}, 3.829259098384144*^9, {3.8292593236350927`*^9, 
   3.8292593425364914`*^9}, 3.8292594290933576`*^9, {3.8292597893066864`*^9, 
   3.8292598132093496`*^9}, 3.829260608033442*^9, 3.8292628769895077`*^9, {
   3.8292629166891627`*^9, 3.829263001250636*^9}, 3.8292646437569504`*^9, 
   3.829264824593535*^9, 3.8292648798235617`*^9, 3.829264930035219*^9, 
   3.82926497818123*^9, 3.8292650371446037`*^9, 3.8292652067023125`*^9, 
   3.829265252371459*^9, 3.8292653038242455`*^9, 3.8292653540973644`*^9, 
   3.8292654171539745`*^9, 3.829265487156184*^9, 3.829265533154333*^9, 
   3.8292655905489173`*^9, 3.8292656325472126`*^9, {3.8292656817930765`*^9, 
   3.829265704776343*^9}, 3.8292657683675747`*^9, 3.829265810475027*^9, 
   3.829265860388054*^9, 3.8292659129160595`*^9, 3.8292659836953616`*^9, 
   3.829266667181691*^9, 3.8292667392315445`*^9, 3.8292668476600037`*^9, 
   3.829266898554608*^9, 3.8292669529602556`*^9, 3.8292722468783755`*^9, 
   3.829272397287712*^9, 3.8292724742023277`*^9, 3.8292725191285534`*^9, 
   3.8292725692454057`*^9, 3.829272609015325*^9, 3.829272648708357*^9, 
   3.8292727017208834`*^9, 3.829272778187894*^9, 3.8292728187684765`*^9, 
   3.829272854817145*^9, 3.829272893661375*^9, 3.8292729559488387`*^9, 
   3.8292729960918818`*^9, 3.8292730332841*^9, 3.829273069296355*^9, 
   3.829273107748805*^9, 3.829273182835079*^9, 3.829273225097966*^9, 
   3.8292732603926735`*^9, 3.8292732998124824`*^9, 3.8292733362427626`*^9, 
   3.8292733772996655`*^9, 3.829273421170327*^9, 3.8292734572387037`*^9, 
   3.8292734940703983`*^9, 3.829273533418684*^9, 3.8292761200361547`*^9, 
   3.829278509986634*^9, 3.862688404755149*^9, 3.8626990618053203`*^9, 
   3.8626994885972824`*^9, {3.862699635682041*^9, 3.862699661757978*^9}, 
   3.862699863168541*^9, 3.8627001425863523`*^9, 3.862701184911262*^9, 
   3.8627083433292866`*^9, 3.8627088160524435`*^9, 3.8627089972768984`*^9, 
   3.8627093243472023`*^9, 3.862709810028989*^9, 3.862765309085347*^9, 
   3.8627684007711425`*^9, 3.862769246327942*^9, 3.8627693492201605`*^9, 
   3.8627694012588015`*^9, 3.8627694660182343`*^9, 3.8627749901261916`*^9, 
   3.9095446810965023`*^9, 3.909544990222395*^9, 3.909545263320654*^9, 
   3.909548654526228*^9, 3.9095580932974725`*^9, 3.909583552902665*^9, 
   3.9095842355911036`*^9, 3.909595022921367*^9, 3.909598655584339*^9, 
   3.9095991950925884`*^9, 3.9095997086492887`*^9, 3.9096026695592885`*^9},
 CellLabel->"Out[87]=",ExpressionUUID->"1e97f0b8-2fdb-46cc-b971-42c7aeafee93"]
}, Open  ]],

Cell[BoxData["\[IndentingNewLine]"], "Input",
 CellChangeTimes->{3.862708743838519*^9},
 CellLabel->"In[88]:=",ExpressionUUID->"177ac385-d22d-4bb9-b161-3cb5e2e9d407"],

Cell[CellGroupData[{

Cell[BoxData[
 RowBox[{
  RowBox[{"g1", "=", 
   RowBox[{"Sort", "[", 
    RowBox[{"m", "[", "1000", "]"}], "]"}]}], ";", 
  RowBox[{"gini1", "=", 
   RowBox[{
    FractionBox[
     RowBox[{"2", "*", 
      RowBox[{"Sum", "[", 
       RowBox[{
        RowBox[{"i", "*", 
         RowBox[{"g1", "[", 
          RowBox[{"[", "i", "]"}], "]"}]}], ",", 
        RowBox[{"{", 
         RowBox[{"i", ",", "1", ",", "n"}], "}"}]}], "]"}]}], 
     RowBox[{"n", "*", 
      RowBox[{"Sum", "[", 
       RowBox[{
        RowBox[{"g1", "[", 
         RowBox[{"[", "i", "]"}], "]"}], ",", 
        RowBox[{"{", 
         RowBox[{"i", ",", "1", ",", "n"}], "}"}]}], "]"}]}]], "-", 
    FractionBox[
     RowBox[{"n", "+", "1"}], "n"]}]}]}]], "Input",
 CellChangeTimes->{{3.7802801035698304`*^9, 3.780280104672882*^9}, {
  3.7802809884300804`*^9, 3.7802809901494427`*^9}, {3.780281064883213*^9, 
  3.780281066169772*^9}, {3.7853730878863125`*^9, 3.7853731096620417`*^9}, {
  3.785373528087453*^9, 3.7853735359096875`*^9}},
 CellLabel->"In[89]:=",ExpressionUUID->"8ca29d35-2d33-46ce-a69f-8b7dcb14b999"],

Cell[BoxData["0.022449054261149737`"], "Output",
 CellChangeTimes->{3.8627749901706986`*^9, 3.9095446811486173`*^9, 
  3.9095449902581396`*^9, 3.9095452633666525`*^9, 3.9095486545874033`*^9, 
  3.909558093347864*^9, 3.9095835529480677`*^9, 3.9095842356360364`*^9, 
  3.9095950229946413`*^9, 3.909598655679349*^9, 3.909599195114517*^9, 
  3.909599708679917*^9, 3.909602669624428*^9},
 CellLabel->"Out[89]=",ExpressionUUID->"01d2a85c-261e-441a-9783-d16f48e1de8f"]
}, Open  ]],

Cell[CellGroupData[{

Cell[BoxData[
 RowBox[{
  RowBox[{"g2", "=", 
   RowBox[{"Sort", "[", 
    RowBox[{"m", "[", "3000", "]"}], "]"}]}], ";", 
  RowBox[{"gini2", "=", 
   RowBox[{
    FractionBox[
     RowBox[{"2", "*", 
      RowBox[{"Sum", "[", 
       RowBox[{
        RowBox[{"i", "*", 
         RowBox[{"g2", "[", 
          RowBox[{"[", "i", "]"}], "]"}]}], ",", 
        RowBox[{"{", 
         RowBox[{"i", ",", "1", ",", "n"}], "}"}]}], "]"}]}], 
     RowBox[{"n", "*", 
      RowBox[{"Sum", "[", 
       RowBox[{
        RowBox[{"g2", "[", 
         RowBox[{"[", "i", "]"}], "]"}], ",", 
        RowBox[{"{", 
         RowBox[{"i", ",", "1", ",", "n"}], "}"}]}], "]"}]}]], "-", 
    FractionBox[
     RowBox[{"n", "+", "1"}], "n"]}]}]}]], "Input",
 CellChangeTimes->{{3.7802801035698304`*^9, 3.780280104672882*^9}, {
  3.7802809884300804`*^9, 3.7802809901494427`*^9}, {3.780281064883213*^9, 
  3.780281066169772*^9}, {3.7853730878863125`*^9, 3.7853731096620417`*^9}, {
  3.785373154030054*^9, 3.7853731614469023`*^9}, {3.785373553194852*^9, 
  3.785373553700032*^9}},
 CellLabel->"In[90]:=",ExpressionUUID->"40d87712-60d0-4079-ac36-9ba6a8b5ddfb"],

Cell[BoxData["0.039742036687707705`"], "Output",
 CellChangeTimes->{3.862774990192828*^9, 3.9095446811728344`*^9, 
  3.909544990279535*^9, 3.9095452633902903`*^9, 3.9095486546211214`*^9, 
  3.9095580933768406`*^9, 3.9095835529730415`*^9, 3.909584235661018*^9, 
  3.909595023034334*^9, 3.909598655731056*^9, 3.90959919512955*^9, 
  3.9095997086968803`*^9, 3.9096026696543236`*^9},
 CellLabel->"Out[90]=",ExpressionUUID->"84cc9609-9fd8-431a-9528-fc2bf3351bb8"]
}, Open  ]],

Cell[CellGroupData[{

Cell[BoxData[
 RowBox[{
  RowBox[{"g3", "=", 
   RowBox[{"Sort", "[", 
    RowBox[{"m", "[", "10000", "]"}], "]"}]}], ";", 
  RowBox[{"gini3", "=", 
   RowBox[{
    FractionBox[
     RowBox[{"2", "*", 
      RowBox[{"Sum", "[", 
       RowBox[{
        RowBox[{"i", "*", 
         RowBox[{"g3", "[", 
          RowBox[{"[", "i", "]"}], "]"}]}], ",", 
        RowBox[{"{", 
         RowBox[{"i", ",", "1", ",", "n"}], "}"}]}], "]"}]}], 
     RowBox[{"n", "*", 
      RowBox[{"Sum", "[", 
       RowBox[{
        RowBox[{"g3", "[", 
         RowBox[{"[", "i", "]"}], "]"}], ",", 
        RowBox[{"{", 
         RowBox[{"i", ",", "1", ",", "n"}], "}"}]}], "]"}]}]], "-", 
    FractionBox[
     RowBox[{"n", "+", "1"}], "n"]}]}]}]], "Input",
 CellChangeTimes->{{3.7802801035698304`*^9, 3.780280104672882*^9}, {
  3.7802809884300804`*^9, 3.7802809901494427`*^9}, {3.780281064883213*^9, 
  3.780281066169772*^9}, {3.7853730878863125`*^9, 3.7853731096620417`*^9}, {
  3.785373154030054*^9, 3.7853731614469023`*^9}, {3.7853732068181877`*^9, 
  3.7853732132103386`*^9}, {3.7853735701632705`*^9, 3.785373570749255*^9}},
 CellLabel->"In[91]:=",ExpressionUUID->"56a2a6c2-431a-4b0a-aff9-14dd2583fbb9"],

Cell[BoxData["0.06736617283582347`"], "Output",
 CellChangeTimes->{3.862774990214757*^9, 3.9095446811983323`*^9, 
  3.909544990305464*^9, 3.909545263414301*^9, 3.909548654663884*^9, 
  3.9095580934067464`*^9, 3.909583552998779*^9, 3.9095842356870594`*^9, 
  3.909595023080472*^9, 3.9095986557815714`*^9, 3.909599195144511*^9, 
  3.9095997087138734`*^9, 3.9096026696848097`*^9},
 CellLabel->"Out[91]=",ExpressionUUID->"faa59504-02f9-4ff1-b8a4-4b05315294ae"]
}, Open  ]],

Cell[CellGroupData[{

Cell[BoxData[
 RowBox[{
  RowBox[{"g4", "=", 
   RowBox[{"Sort", "[", 
    RowBox[{"m", "[", "30000", "]"}], "]"}]}], ";", 
  RowBox[{"gini4", "=", 
   RowBox[{
    FractionBox[
     RowBox[{"2", "*", 
      RowBox[{"Sum", "[", 
       RowBox[{
        RowBox[{"i", "*", 
         RowBox[{"g4", "[", 
          RowBox[{"[", "i", "]"}], "]"}]}], ",", 
        RowBox[{"{", 
         RowBox[{"i", ",", "1", ",", "n"}], "}"}]}], "]"}]}], 
     RowBox[{"n", "*", 
      RowBox[{"Sum", "[", 
       RowBox[{
        RowBox[{"g4", "[", 
         RowBox[{"[", "i", "]"}], "]"}], ",", 
        RowBox[{"{", 
         RowBox[{"i", ",", "1", ",", "n"}], "}"}]}], "]"}]}]], "-", 
    FractionBox[
     RowBox[{"n", "+", "1"}], "n"]}]}]}]], "Input",
 CellChangeTimes->{{3.7802801035698304`*^9, 3.780280104672882*^9}, {
  3.7802809884300804`*^9, 3.7802809901494427`*^9}, {3.780281064883213*^9, 
  3.780281066169772*^9}, {3.7853730878863125`*^9, 3.7853731096620417`*^9}, {
  3.785373154030054*^9, 3.7853731614469023`*^9}, {3.7853732068181877`*^9, 
  3.7853732527504587`*^9}, {3.785373587250988*^9, 3.7853735877235136`*^9}},
 CellLabel->"In[92]:=",ExpressionUUID->"ab05abed-520e-4434-8438-75cf6d546cad"],

Cell[BoxData["0.0889628488891061`"], "Output",
 CellChangeTimes->{3.862774990238903*^9, 3.9095446812285986`*^9, 
  3.909544990325409*^9, 3.9095452634403324`*^9, 3.909548654715201*^9, 
  3.909558093436737*^9, 3.90958355302275*^9, 3.9095842357120075`*^9, 
  3.90959502312271*^9, 3.909598655829101*^9, 3.9095991951594715`*^9, 
  3.9095997087317853`*^9, 3.9096026697163115`*^9},
 CellLabel->"Out[92]=",ExpressionUUID->"53f3d4a3-ceaa-44f1-bd07-b66f5de5bf0d"]
}, Open  ]],

Cell[CellGroupData[{

Cell[BoxData[
 RowBox[{
  RowBox[{"g5", "=", 
   RowBox[{"Sort", "[", 
    RowBox[{"m", "[", "100000", "]"}], "]"}]}], ";", 
  RowBox[{"gini5", "=", 
   RowBox[{
    FractionBox[
     RowBox[{"2", "*", 
      RowBox[{"Sum", "[", 
       RowBox[{
        RowBox[{"i", "*", 
         RowBox[{"g5", "[", 
          RowBox[{"[", "i", "]"}], "]"}]}], ",", 
        RowBox[{"{", 
         RowBox[{"i", ",", "1", ",", "n"}], "}"}]}], "]"}]}], 
     RowBox[{"n", "*", 
      RowBox[{"Sum", "[", 
       RowBox[{
        RowBox[{"g5", "[", 
         RowBox[{"[", "i", "]"}], "]"}], ",", 
        RowBox[{"{", 
         RowBox[{"i", ",", "1", ",", "n"}], "}"}]}], "]"}]}]], "-", 
    FractionBox[
     RowBox[{"n", "+", "1"}], "n"]}]}]}]], "Input",
 CellChangeTimes->{{3.7802801035698304`*^9, 3.780280104672882*^9}, {
  3.7802809884300804`*^9, 3.7802809901494427`*^9}, {3.780281064883213*^9, 
  3.780281066169772*^9}, {3.7853730878863125`*^9, 3.7853731096620417`*^9}, {
  3.785373154030054*^9, 3.7853731614469023`*^9}, {3.7853732068181877`*^9, 
  3.785373274460041*^9}, {3.785373603074888*^9, 3.7853736036417737`*^9}, {
  3.7853736637180986`*^9, 3.785373667876901*^9}},
 CellLabel->"In[93]:=",ExpressionUUID->"5c7cb72b-dd3c-4bf0-9863-afe0935fb6a4"],

Cell[BoxData["0.09963797776315397`"], "Output",
 CellChangeTimes->{3.862774990264343*^9, 3.9095446812555428`*^9, 
  3.909544990345398*^9, 3.909545263465433*^9, 3.909548654745783*^9, 
  3.9095580934662514`*^9, 3.909583553054484*^9, 3.9095842357372494`*^9, 
  3.9095950231572237`*^9, 3.9095986558771105`*^9, 3.9095991951734333`*^9, 
  3.909599708748732*^9, 3.9096026697462316`*^9},
 CellLabel->"Out[93]=",ExpressionUUID->"f711ac3f-9bb2-4144-86a4-02940cdd3c01"]
}, Open  ]],

Cell[CellGroupData[{

Cell[BoxData[
 RowBox[{
  RowBox[{"g6", "=", 
   RowBox[{"Sort", "[", 
    RowBox[{"m", "[", "300000", "]"}], "]"}]}], ";", 
  RowBox[{"gini6", "=", 
   RowBox[{
    FractionBox[
     RowBox[{"2", "*", 
      RowBox[{"Sum", "[", 
       RowBox[{
        RowBox[{"i", "*", 
         RowBox[{"g6", "[", 
          RowBox[{"[", "i", "]"}], "]"}]}], ",", 
        RowBox[{"{", 
         RowBox[{"i", ",", "1", ",", "n"}], "}"}]}], "]"}]}], 
     RowBox[{"n", "*", 
      RowBox[{"Sum", "[", 
       RowBox[{
        RowBox[{"g6", "[", 
         RowBox[{"[", "i", "]"}], "]"}], ",", 
        RowBox[{"{", 
         RowBox[{"i", ",", "1", ",", "n"}], "}"}]}], "]"}]}]], "-", 
    FractionBox[
     RowBox[{"n", "+", "1"}], "n"]}]}]}]], "Input",
 CellChangeTimes->{{3.7802801035698304`*^9, 3.780280104672882*^9}, {
  3.7802809884300804`*^9, 3.7802809901494427`*^9}, {3.780281064883213*^9, 
  3.780281066169772*^9}, {3.7853730878863125`*^9, 3.7853731096620417`*^9}, {
  3.785373154030054*^9, 3.7853731614469023`*^9}, {3.7853732068181877`*^9, 
  3.785373301117131*^9}, {3.7853736219347477`*^9, 3.785373622442325*^9}},
 CellLabel->"In[94]:=",ExpressionUUID->"cf4933d7-be10-4d3a-bea6-da8304c21759"],

Cell[BoxData["0.09304450872068082`"], "Output",
 CellChangeTimes->{3.862774990288166*^9, 3.9095446812934427`*^9, 
  3.909544990363496*^9, 3.9095452634913435`*^9, 3.9095486547786307`*^9, 
  3.9095580934965677`*^9, 3.909583553081029*^9, 3.909584235762253*^9, 
  3.909595023192691*^9, 3.909598655925758*^9, 3.909599195187397*^9, 
  3.909599708766202*^9, 3.9096026697754364`*^9},
 CellLabel->"Out[94]=",ExpressionUUID->"1a3c5220-8ba1-4329-9e65-4d2c70b7c326"]
}, Open  ]],

Cell[CellGroupData[{

Cell[BoxData[
 RowBox[{
  RowBox[{"g7", "=", 
   RowBox[{"Sort", "[", 
    RowBox[{"m", "[", "1000000", "]"}], "]"}]}], ";", 
  RowBox[{"gini7", "=", 
   RowBox[{
    FractionBox[
     RowBox[{"2", "*", 
      RowBox[{"Sum", "[", 
       RowBox[{
        RowBox[{"i", "*", 
         RowBox[{"g7", "[", 
          RowBox[{"[", "i", "]"}], "]"}]}], ",", 
        RowBox[{"{", 
         RowBox[{"i", ",", "1", ",", "n"}], "}"}]}], "]"}]}], 
     RowBox[{"n", "*", 
      RowBox[{"Sum", "[", 
       RowBox[{
        RowBox[{"g7", "[", 
         RowBox[{"[", "i", "]"}], "]"}], ",", 
        RowBox[{"{", 
         RowBox[{"i", ",", "1", ",", "n"}], "}"}]}], "]"}]}]], "-", 
    FractionBox[
     RowBox[{"n", "+", "1"}], "n"]}]}]}]], "Input",
 CellChangeTimes->{{3.7802801035698304`*^9, 3.780280104672882*^9}, {
  3.7802809884300804`*^9, 3.7802809901494427`*^9}, {3.780281064883213*^9, 
  3.780281066169772*^9}, {3.7853730878863125`*^9, 3.7853731096620417`*^9}, {
  3.785373154030054*^9, 3.7853731614469023`*^9}, {3.7853732068181877`*^9, 
  3.785373358286265*^9}, {3.7853736385317*^9, 3.7853736390413427`*^9}},
 CellLabel->"In[95]:=",ExpressionUUID->"419e6e89-1908-4fbd-8c0d-f85a59841bb1"],

Cell[BoxData["0.0939589565060317`"], "Output",
 CellChangeTimes->{3.8627749903220205`*^9, 3.9095446813307223`*^9, 
  3.9095449903865175`*^9, 3.909545263515444*^9, 3.909548654812274*^9, 
  3.9095580935266323`*^9, 3.90958355310802*^9, 3.909584235787466*^9, 
  3.9095950232331457`*^9, 3.909598655976545*^9, 3.9095991952012396`*^9, 
  3.909599708783188*^9, 3.909602669808422*^9},
 CellLabel->"Out[95]=",ExpressionUUID->"4d55fea8-0cc5-46a7-8274-5f4adc3c6f3e"]
}, Open  ]],

Cell[CellGroupData[{

Cell[BoxData[
 RowBox[{"ginidata", "=", 
  RowBox[{"{", 
   RowBox[{
   "gini1", ",", "gini2", ",", "gini3", ",", "gini4", ",", "gini5", ",", 
    "gini6", ",", "gini7"}], "}"}]}]], "Input",
 CellChangeTimes->{{3.909545358227146*^9, 3.909545390805354*^9}, {
  3.909545422591012*^9, 3.9095454498691425`*^9}},
 CellLabel->"In[96]:=",ExpressionUUID->"ddd87574-e35e-4ae9-85a9-57deae2a4857"],

Cell[BoxData[
 RowBox[{"{", 
  RowBox[{
  "0.022449054261149737`", ",", "0.039742036687707705`", ",", 
   "0.06736617283582347`", ",", "0.0889628488891061`", ",", 
   "0.09963797776315397`", ",", "0.09304450872068082`", ",", 
   "0.0939589565060317`"}], "}"}]], "Output",
 CellChangeTimes->{3.9095454534275503`*^9, 3.9095486548432264`*^9, 
  3.90955809355667*^9, 3.9095835531340094`*^9, 3.9095842358131957`*^9, 
  3.909595023275263*^9, 3.9095986560273542`*^9, 3.909599195216304*^9, 
  3.9095997088002005`*^9, 3.909602669841436*^9},
 CellLabel->"Out[96]=",ExpressionUUID->"d5d3d4cf-dd97-46a4-8daf-1ba8fc1385d5"]
}, Open  ]],

Cell[BoxData["\[IndentingNewLine]"], "Input",
 CellChangeTimes->{3.829255840555195*^9},
 CellLabel->"In[97]:=",ExpressionUUID->"3b56a338-7892-4135-8242-ed0b6b793f1d"],

Cell[CellGroupData[{

Cell[BoxData[
 RowBox[{"Histogram", "[", 
  RowBox[{
   RowBox[{"{", 
    RowBox[{
     RowBox[{"m", "[", "10000", "]"}], ",", 
     RowBox[{"m", "[", "100000", "]"}], ",", 
     RowBox[{"m", "[", "1000000", "]"}]}], "}"}], ",", 
   RowBox[{"{", 
    RowBox[{"0", ",", "3", ",", "0.1"}], "}"}], ",", 
   RowBox[{"ChartStyle", "\[Rule]", "\"\<BlueGreenYellow\>\""}], ",", 
   RowBox[{"LabelStyle", "\[Rule]", "Black"}], ",", 
   RowBox[{"LabelStyle", "\[Rule]", 
    RowBox[{"(", 
     RowBox[{"FontFamily", "\[Rule]", "\"\<Arial\>\""}], ")"}]}], ",", 
   RowBox[{"LabelStyle", "\[Rule]", 
    RowBox[{"(", 
     RowBox[{"FontSize", "\[Rule]", "16"}], ")"}]}], ",", 
   RowBox[{"AxesStyle", "\[Rule]", 
    RowBox[{"Directive", "[", "16", "]"}]}], ",", 
   RowBox[{"TicksStyle", "\[Rule]", 
    RowBox[{"Directive", "[", "16", "]"}]}], ",", 
   RowBox[{"ChartBaseStyle", "\[Rule]", 
    RowBox[{"Opacity", "[", "0.6", "]"}]}]}], "]"}]], "Input",
 CellChangeTimes->{{3.7851972581532784`*^9, 3.7851972859206085`*^9}, {
   3.7851973370882297`*^9, 3.7851973888868103`*^9}, {3.7851974189082794`*^9, 
   3.7851974369539957`*^9}, {3.7851974774425354`*^9, 3.785197479831825*^9}, 
   3.785197657963996*^9, {3.7851977356010046`*^9, 3.7851977388123884`*^9}, {
   3.785197794042511*^9, 3.785197794193104*^9}, 3.78519784129558*^9, {
   3.785197916782298*^9, 3.785197928746105*^9}, {3.78519796592945*^9, 
   3.785197989953359*^9}, 3.785198050542241*^9, {3.7851980968331685`*^9, 
   3.7851981127353177`*^9}, {3.785198202351659*^9, 3.785198217474247*^9}, {
   3.7851982578170776`*^9, 3.785198284680193*^9}, 3.785198387118868*^9, 
   3.785198463652452*^9, {3.7851991331182547`*^9, 3.7851991763055644`*^9}, 
   3.7851992288439894`*^9, 3.785199604249509*^9, {3.7852036902809763`*^9, 
   3.7852036925194254`*^9}, {3.785301504328125*^9, 3.7853015285002413`*^9}, {
   3.785301702501954*^9, 3.7853017286115613`*^9}, {3.7853022237409315`*^9, 
   3.7853022259753475`*^9}, {3.7853024475865316`*^9, 3.7853024606647644`*^9}, 
   3.7853026758226805`*^9, {3.7853027664795885`*^9, 3.7853028064799633`*^9}, 
   3.785303160556115*^9, {3.785303208806409*^9, 3.7853032345253286`*^9}, {
   3.785303345666608*^9, 3.7853033460728483`*^9}, 3.7853034783480544`*^9, {
   3.7853035334421206`*^9, 3.785303545192299*^9}, {3.7853485779466553`*^9, 
   3.785348581759181*^9}, {3.7853486408999376`*^9, 3.7853486586187325`*^9}, {
   3.785348865881359*^9, 3.7853488926261544`*^9}, {3.785349039735736*^9, 
   3.7853490530795255`*^9}, {3.785349276579877*^9, 3.7853493138924417`*^9}, {
   3.7853493813144193`*^9, 3.7853493844081936`*^9}, 3.7853498221754026`*^9, {
   3.785350144520031*^9, 3.7853501587298813`*^9}, {3.7853570076081676`*^9, 
   3.785357016576932*^9}, {3.828120607479864*^9, 3.8281206465429726`*^9}, {
   3.8281491694035606`*^9, 3.828149179377794*^9}, {3.8281492713437557`*^9, 
   3.8281492794306235`*^9}, {3.8292560353846846`*^9, 
   3.8292560724107056`*^9}, {3.8627001297132387`*^9, 3.862700134361968*^9}, 
   3.862701193819125*^9, {3.86270123738558*^9, 3.8627012406797204`*^9}, {
   3.862702120504671*^9, 3.862702141798704*^9}, {3.862702333016507*^9, 
   3.8627023447055864`*^9}, 3.8627087943294725`*^9, {3.862708909265231*^9, 
   3.862708912818215*^9}, 3.862709061631588*^9, {3.862709396910389*^9, 
   3.8627094058229623`*^9}, {3.8627692536596165`*^9, 
   3.8627692647392616`*^9}, {3.9095450701416473`*^9, 3.9095450814969416`*^9}, 
   3.909545304401116*^9, {3.9095580078889227`*^9, 3.9095580124848075`*^9}},
 CellLabel->"In[98]:=",ExpressionUUID->"a8a11302-60fa-4f29-bd12-4c44f3321f5e"],

Cell[BoxData[
 GraphicsBox[{
   {RGBColor[0.987148, 0.8073604000000001, 0.49470040000000004`], Opacity[
    0.6], EdgeForm[{Opacity[0.476], Thickness[Small]}], {{}, 
     {RGBColor[0.122103, 0.00901808, 0.39826], Opacity[0.6], EdgeForm[{
      Opacity[0.476], Thickness[Small]}], RectangleBox[{0.5, 0.}, {0.6000000000000001, 2},
       RoundingRadius->0], RectangleBox[{0.6000000000000001, 0.}, {0.7000000000000001, 10},
       RoundingRadius->0], RectangleBox[{0.7000000000000001, 0.}, {0.8, 46},
       RoundingRadius->0], RectangleBox[{0.8, 0.}, {0.9, 137},
       RoundingRadius->0], RectangleBox[{0.9, 0.}, {1., 322},
       RoundingRadius->0], RectangleBox[{1., 0.}, {1.1, 320},
       RoundingRadius->0], RectangleBox[{1.1, 0.}, {1.2000000000000002, 120},
       RoundingRadius->0], RectangleBox[{1.2000000000000002, 0.}, {1.3, 26},
       RoundingRadius->0], RectangleBox[{1.3, 0.}, {1.4000000000000001, 10},
       RoundingRadius->0], RectangleBox[{1.4000000000000001, 0.}, {1.5, 6},
       RoundingRadius->0], RectangleBox[{1.5, 0.}, {1.6, 1},
       RoundingRadius->0]}, {}, {}}, {{}, 
     {RGBColor[0.175507, 0.652273, 0.528496], Opacity[0.6], EdgeForm[{Opacity[
      0.476], Thickness[Small]}], RectangleBox[{0.4, 0.}, {0.5, 3},
       RoundingRadius->0], RectangleBox[{0.5, 0.}, {0.6000000000000001, 10},
       RoundingRadius->0], RectangleBox[{0.6000000000000001, 0.}, {0.7000000000000001, 25},
       RoundingRadius->0], RectangleBox[{0.7000000000000001, 0.}, {0.8, 85},
       RoundingRadius->0], RectangleBox[{0.8, 0.}, {0.9, 170},
       RoundingRadius->0], RectangleBox[{0.9, 0.}, {1., 231},
       RoundingRadius->0], RectangleBox[{1., 0.}, {1.1, 202},
       RoundingRadius->0], RectangleBox[{1.1, 0.}, {1.2000000000000002, 154},
       RoundingRadius->0], RectangleBox[{1.2000000000000002, 0.}, {1.3, 75},
       RoundingRadius->0], RectangleBox[{1.3, 0.}, {1.4000000000000001, 25},
       RoundingRadius->0], RectangleBox[{1.4000000000000001, 0.}, {1.5, 13},
       RoundingRadius->0], RectangleBox[{1.5, 0.}, {1.6, 6},
       RoundingRadius->0], RectangleBox[{1.6, 0.}, {1.7000000000000002, 1},
       RoundingRadius->0]}, {}, {}}, {{}, 
     {RGBColor[0.914809, 0.897673, 0.350652], Opacity[0.6], EdgeForm[{Opacity[
      0.476], Thickness[Small]}], RectangleBox[{0.5, 0.}, {0.6000000000000001, 7},
       RoundingRadius->0], RectangleBox[{0.6000000000000001, 0.}, {0.7000000000000001, 37},
       RoundingRadius->0], RectangleBox[{0.7000000000000001, 0.}, {0.8, 78},
       RoundingRadius->0], RectangleBox[{0.8, 0.}, {0.9, 196},
       RoundingRadius->0], RectangleBox[{0.9, 0.}, {1., 239},
       RoundingRadius->0], RectangleBox[{1., 0.}, {1.1, 208},
       RoundingRadius->0], RectangleBox[{1.1, 0.}, {1.2000000000000002, 140},
       RoundingRadius->0], RectangleBox[{1.2000000000000002, 0.}, {1.3, 67},
       RoundingRadius->0], RectangleBox[{1.3, 0.}, {1.4000000000000001, 24},
       RoundingRadius->0], RectangleBox[{1.4000000000000001, 0.}, {1.5, 3},
       RoundingRadius->0], RectangleBox[{1.5, 0.}, {1.6, 1},
       RoundingRadius->
        0]}, {}, {}}}, {{{{}, {}, {}, {}, {}, {}, {}, {}, {}, {}, {}}, {}}, \
{{{}, {}, {}, {}, {}, {}, {}, {}, {}, {}, {}, {}, {}}, {}}, {{{}, {}, {}, {}, \
{}, {}, {}, {}, {}, {}, {}}, {}}}},
  AspectRatio->NCache[GoldenRatio^(-1), 0.6180339887498948],
  Axes->{True, True},
  AxesLabel->{None, None},
  AxesOrigin->{-0.06, 0.},
  AxesStyle->Directive[16],
  FrameLabel->{{None, None}, {None, None}},
  FrameTicks->{{Automatic, Automatic}, {Automatic, Automatic}},
  GridLines->{None, None},
  GridLinesStyle->Directive[
    GrayLevel[0.5, 0.4]],
  LabelStyle->GrayLevel[0],
  PlotRange->{{0., 3.}, {All, All}},
  PlotRangePadding->{{
     Scaled[0.02], 
     Scaled[0.02]}, {
     Scaled[0.02], 
     Scaled[0.05]}},
  Ticks->{Automatic, Automatic},
  TicksStyle->Directive[16]]], "Output",
 CellChangeTimes->{3.9095446819844775`*^9, 3.9095449905297403`*^9, 
  3.909545084733418*^9, 3.909545263656417*^9, 3.9095453074038067`*^9, 
  3.9095486550304747`*^9, 3.909558093749264*^9, 3.9095835533416862`*^9, 
  3.909584235965005*^9, 3.9095950236111135`*^9, 3.9095986563563166`*^9, 
  3.9095991956774836`*^9, 3.9095997089756804`*^9, 3.9096026701044884`*^9},
 CellLabel->"Out[98]=",ExpressionUUID->"47e66c0d-b559-49e7-89bf-46d89b1683d1"]
}, Open  ]],

Cell[BoxData["\[IndentingNewLine]"], "Input",
 CellChangeTimes->{3.9095580207687516`*^9},
 CellLabel->"In[99]:=",ExpressionUUID->"e5950b4d-98ac-44c0-84c0-0dfe8412a475"],

Cell[CellGroupData[{

Cell[BoxData[
 RowBox[{"ListPlot", "[", 
  RowBox[{
   RowBox[{"m", "[", "1000000", "]"}], ",", 
   RowBox[{"PlotRange", "\[Rule]", 
    RowBox[{"{", 
     RowBox[{"0", ",", "4"}], "}"}]}], ",", 
   RowBox[{"PlotStyle", "\[Rule]", 
    RowBox[{"PointSize", "[", "0.01", "]"}]}], ",", 
   RowBox[{"LabelStyle", "\[Rule]", "Black"}], ",", 
   RowBox[{"LabelStyle", "\[Rule]", 
    RowBox[{"(", 
     RowBox[{"FontFamily", "\[Rule]", "\"\<Arial\>\""}], ")"}]}], ",", 
   RowBox[{"LabelStyle", "\[Rule]", 
    RowBox[{"(", 
     RowBox[{"FontSize", "\[Rule]", "16"}], ")"}]}], ",", 
   RowBox[{"AxesStyle", "\[Rule]", 
    RowBox[{"Directive", "[", "16", "]"}]}], ",", 
   RowBox[{"TicksStyle", "\[Rule]", 
    RowBox[{"Directive", "[", "16", "]"}]}]}], "]"}]], "Input",
 CellChangeTimes->{{3.9095574446774635`*^9, 3.9095574729059744`*^9}, {
   3.909557505112859*^9, 3.9095575057797375`*^9}, 3.9095577552541437`*^9, {
   3.9095577931137953`*^9, 3.9095578177411203`*^9}, 3.9095579272047377`*^9, 
   3.9095583171139846`*^9, {3.9095618341063166`*^9, 3.909561854501543*^9}, {
   3.9095922717179823`*^9, 3.9095922973560467`*^9}, 3.909592392659284*^9, {
   3.909592503997241*^9, 3.909592527853051*^9}},
 CellLabel->
  "In[100]:=",ExpressionUUID->"e85bdd3f-0e0f-41d3-80ac-398f68ef0160"],

Cell[BoxData[
 GraphicsBox[{{}, {{}, 
    {RGBColor[0.368417, 0.506779, 0.709798], PointSize[0.01], 
     AbsoluteThickness[1.6], PointBox[CompressedData["
1:eJw9W3lczNvfT4UQKiFLJKGbLdmy5U0ookVJUrSppGXa95ppZmq2piSUQvbs
2bOPNcnSvUgSUklCRkhXlmd+r+d8rn+8Tud7Pvt+zozwCVu+Tl1NTa1ZQ03t
f////z/l3PlG/4ztd/TzXPYHTG7zemo3vI2ttRC81zg1VOsLW+sgp/yvqfJO
JVvrY27Q1O+Wm+l7A+SM/vJrW/4nth6Kl0Ut4UHeBN8IfwcULDSUEzxjmFn4
d33alfZNEBBzyq+gmtaj4eg4X/dLKq1N8cDj2z1tVzpvBsPXOnM3fCB6xiF2
12a/tNYPbD0BSTY6y4b603lz+PTgFZRNJvomoWbcDLPPGt/Y2gILm47CdiB9
PxkehbkFnoJWtp6CJxeNhxpepv2pWDb0ou3iS4R/Gg4NmjFwydWPbD0daYW9
P/+9nb63REie3xU3N5LXDFxN13uz5RbxMxO63u+/vfiP3llYnNnsv20xwZ+N
xhVvF+Sp03oOLu476b16O8GzgvG5GyafUojeueBtuh08x5z4BZY8OTH3Befr
/6+5QLC1qzDsM9E7DykmIU+nx7PvufNgt8g319KH6JmP94M2rBz+hOHjzseO
lo31xatp3xoxlXEl1iImf641jGr04n51EP4FCCn1atrtQvAXIGmv8mXWD+J/
Ia4snzXBSp/Rz12IwtdLAu02Er+L4Bf0Zb7Pvy1sfxH61yqX6Yym8zbI8VyQ
q1dC9Nlg++cGzm0Lko8tOt0OhtlXMXhcW1QZdKl8pUX7i9Gce39h8633bH8x
XA6OsFjwL+FfAtvIhUEbZxP8JagPTNuz9iCdt0P5n/ACt6103g4ev8of5RiT
PpZCNuZtH/csks9SNLiGPBn9lOAvQ0nAw3LdZqYP7jJ8+bFWpjGN4Ntj2Gn9
FOEVkp89BrzxrX77guTrADVNF8eBy4g/Bzj7qutVz6fzjth6P6nHM5InHHGi
Lba10ov4cUT7xTEz/+nL1gpHZBy+tmlCb6LPCUYBm1f7r2D6hhMKbrvVWvdg
a64TbvZ2XjNQm60VTvDfsnBD5i3CvxwuU9f1FZN/YTm2fzgQlJ1A9C6Ha8a7
CwnljH/FcjjOaeqXOIr4c0bAbqN7XbfQeWeUKYeLJ9sSfmdoHbN6M2YQ0e+M
MSOcoj/2pfMu+L1jTrfYJ3TeBfsjJ6/cOIT8wQUdun+GyPWIfhcUcK81TLxF
/rECM1fcuZQmZvCxAk2Fb7qNP0j6WoG38V/dz9gzfIoVqBDPKPUZT/7hiti0
6rRnHex7uKIz5nCVQI3k74rQO6uzIx2YPBSu0P4r7FeqgNGnthJf+aJTnC5s
jZWY5nVRNEeH8K/Emv2j3+1dyuxPsRIRHeflD7qS/blhai8Pj+HmpH83DOgS
Ml29huTnhuSsXvc0awm/G8r/Monc/JP0vwozBeHr7i5sZ+dXYfTWwHMnz9D5
VWgMTJV/sGxm51fB5PLm7pfvEP/u+H7mTNiSAsLvjhdDR7674Ubn3fFrUfiZ
kEGMXoU7KrLiGrXC6fxqrDhzzvbrQpL/ati2nT3qX0TxYjVGPTbbFOND+l+N
8GCTp5rniX4POIa2H/v3DOH3gIl1jnXDazrvAac32jHzLzH/VHjgofr0L9cN
Sf6e8Hgx0tTkEZ33RITT7Lcj28kfPXHv3oh1gf3JfjwBu5z1dyspPq3BoddO
m8ZIiP41GOreNHXZGrK/NZh6YvKJBBD9a+DSdeC8YZHkP2vhbhjjd2AA2c9a
OKzXSf0ZSPpfi4auircpf5P+1iKm7GtA0WfKh16YMNvzfOsBRp+RF/KbTXq9
jCF/8IKzNFVz1UJ23ssLrleu5fiSvrheePF74bP175m8irxw8vGfDo+ZjH6F
F958R1FPY8ZvnRcaTq/onZ5A/ueN4cf05sQsYPCMvGHwOrLZ+7945I2s9p3D
moWE3xunA7ytnu8h+Xoj//2r+fUH2H6RN7y9m8yQS/biDcP3nUecJITfG5Z3
8m5+P0X698GotnKPg72YPIx8cJXzJ/xRFMsn8MH2RwXX905m8Lx8kDWmQuKx
mPzTBxEDwsUTcwm/D/Yvefn2mjvJ2wetgoX8BcmM3jofPPa7aSa4R/r3xXLd
rAUeR9jayBeZpyPDmgyJf1/8DjY699mNnffyxR7fXr0Lu7Dvub64Olag5q7F
9ot80aOypuSbCeFXnR97cV97b0Z/nS/OSKNO5Mwh+/HDNl/pR/NK0r8fJPvk
WmsKCb8fcqa+ksw9xb738sMikUOdfyzZpx+GTgmoyKb4WuSH3GCHjHEGjD6F
H/wNanWrDRi8Oj8M+DvhnDSXyVdtHabtnRcVqGDnjdah1vuV7+m/WP2FdVi/
9XCvfi8J/zocu9FWUjCd4sM6ZFp5LCxcT/yvg9Pq7PW38on/dVD6najvrsHO
161D9v6HZzZPo/jtjz8SzZkhp9l5I3/YTrdv169ia/gj6Xvqeldrhs/LH5U3
p9ZPeUL2749tut6CPysZv0X+uHv2WU7YDPJ3f7R+eRypUUP8+2NAU69Kt/vk
fwE4L3T9/U9fRo9RAC5+nrh9UinF8wBYT3vat2Ye2X8A7gm0ZpS7Ev8B4Ltt
ME44T/gDMDlUb+jzMWT/AWg/PjcnqJH4D8De8z+M7ZyJ/0CssX9/dfwikn8g
BheeyJmxgPw/EAGeLXv/JX/2CsTv9qUxnmFk/4G42+Nyr759GT9FgbitJRU1
jKB8F4hpPX+mTqP6rC4Q/3BfbJxkTfa/Hi7PdwcFXCD7Ww+nuYdjlB/YPtZj
0Ru1pL91if/1EAvPc3YXM/vgqr7fdbfL8bh3DP96/BbINvg2Ef/rYX9XM6G1
B/u+bj2kI+XjpUZk/0HYNrV+WIWY4k8Q3Jf9yLqeS/E4CLcaw3SHmZD+gzDY
vO1HdDTxHwT900f6L8gg/w9CwGj7PZ+2M3yKIOxPEgZ3aJD+gyCoXdy9SwDF
nw2wmnzk66lZjF6jDTC4+HZc9h6y/w2oWrqHo5xK+Degq/7sWpvn5P8bsK1D
4PRMRPrfgHsvT44MmE34NyDmbfXC32UU/zZg6Mwij308yv/BcHHpVz3pJtl/
MB589emVN4n4D4bplxcTfLuR/wXj1LLni8aNono1GP5fo+UmPcn/g9E8fWC+
NJ78XwV//v0wC8oXdcFQ13gVVHKZ7D8E4yoOcd/WE/8hyDywehrfheJPCEK3
La5fsp3iXwhq7loWhILq/RB8mfD0rSb5d1EIIvIlbl8WUv4JAffuBLuTBxi+
uhCsGqyUzV9B8g/FoWc7J1T/IP5D0aDo3vQij9UrCMVH93Nf/QaR/ENR+6Oo
KjSI9B+K1dFVR3TWsO+LQlGyjXd4aDLxH4rT/CXGAz8R/lC4+Cra2qcS/2E4
a6jZQ30Y2X8YphZqq+2sp/wTht/Zw5MPBjB/9QrDCeuDVqKHJP8wdH+6YOa5
z2R/YbhuHK9zRoviTxjG3Yj+MdSN4n8Ycu48X7f7AcVfDqruTxTcesX2dTiw
Mxvw15E3RA8HSuVWd99AJh9zDsZ6ZESeMCT/5OBQZi/rh93YviMHmpVz+i2O
JX1x0PFrX1VbEqOPw4GorEK36BPFTw66Wbh2eFL/lM1Btl1HywU7Zr9FHEx5
90UzqC/DV8LB5QE6CY0TqB7jwPRReMlfexm8Sg7Uf1xtMRn6lvH7P/ghNz45
MX6UHOTwGx4ZDGP1sFo4Intn27pFM3vRCYfB8VMuavps3ygcXxWOdvoF7Lx5
OFb2aD/SdJjtIxzTBkY/fW3B8DuGQ483pT7lEMXLcPSdUTl9aeR3xn84xn+f
eHvvLIrf4bhtZtMp6MPOZ4dDa2DG7x88imfhaL7UxSJtLdsvCUdi4y7r9ekU
38IxcsK+4oOzif9wzE6f6hfjTfE+HGe0i4dt7c/WynCsutm4vQfVU2oRcHJc
6PBUydY6EXiZ0HjNRof8MQJ7U7PkJWuZvM0j4DdDqfBfRvEhAvci9VZPySb+
IyC+cNBw9g3ylwhVvPv0KHoOswdOBHT45iFFz6l+i0BYxJTxBl5Mv9kRCAm3
n3wujew5Atydky59UWf0lESg44R9+qBzZN8RKO6ybn1zJ9NHZYSqn5iUFp5D
9ZYKvnr00/N32b4yApsHWUc0XWL+qhaJD7d/mRy3IP1HojZDWc75QvxHwub1
4eBDdxg95pH4rek8z2IQkwcisdnJVarcTfYfiZ7bktfqL6d8FYkgyxEfz78i
/iNxusy59NhJ8t9InMtYfm1xd9J/JHhdx5o9MqV6OhJN1hv7LDJn/l+iWk/4
rmflT/qPxL1L8vG/+pP+I5E7Z9+rhp9MPnWRuHR6qufYfPa9MhJm5nXrXFxJ
/1E4XxNS13CKyUcnCjM74mqv2JP/R2G2T9q17pZMP+ZRkB0SdrR2UH0Qheqa
4yP7BLG1YxQCanZ6nuFQvRwF3ZFhNpwuzF44UQhW/zLAbgvlryjU+1Sa7Con
/qMwcPyNoFU9KJ9FYe27+Jv7hrDzJVEotlgU+34/6T8KE1uqrZc2E/9R+DMs
7/w0E4q3UYhoqFi5YDPbV0Zh9469zb7lTYz/aPQxDbLfGUTxLxp+8/UjMZv6
gWjUTE1abUb1onk02gzvfZbNoPis+h7GZheU7LxjNLzOFl55/i/Fv2jk3reR
1z9k/syJhk7bd87IrcR/NBaUdhvbbRnjJzsaRybf8qvvQfYfDZ7egIKETQxe
STSK/z0WfIvkqVDRc124rG0NW1dGw2DkvOghuUyfddEIdR7+NdSA0a+MRnyv
B+Utnyn+x8CwNSv3VBODrxODuPSPTlZ3yf5j8M/nHpN2U31kHoOwC763/7rK
9hEDl4ujEbmFwXeMwZuXp3z85pL9x6BwUlZUuITh48TAKMT+15NP5P8xGC3O
9r4pYv6XHQNlvnbK4y8U/2PQNHhYbsU4iv8xcF/kWllpSfqPgeuYTalXGxj8
yhh0S4/X6kgi/mNwenRzhE0cxb8YiI7J7XyOU/0bi8olgtHGVWT/sWjukX97
1hLqx2KhbaXpBprnmcdC/R8nQ54j9Qex+HTw/ilDK4bfMRZeJn+MptP8zisW
jWP8rAfRvJgTi91u3NcR7ZT/YjH/0HPPlY8p/qnWvQ521CYQ/7EonOcbePAy
xb9YRA0+3LnnC+W/WPTin7IpqCP7j0Xb/v09HY6Q/8di2vcz/T9fZPlQGYv0
6PTU82lU/8XBx+3IlLI/zD514uA19sPAAWRvRnHYtKnd4BT1R+ZxeFYoDTQJ
ov4kDt3qdJ9rxVL8j4N2xKsn67ZS/I+Dnf67yQfnUP6Pw6PXmXsv8Yn/OGT1
bvv+8zGLx9lxMLq1L2H1Gop/cYjTrbt5ooXppyQO67U/DLjbneqrONSGn+ud
Pob4V61vtHhvHUH5Lw5VSRt3SDWZfpRxuCn8S2q7iOJ/PDytPXdKujF4OvEw
r+uuveoB5f94VER3GbpMyL43j4df6g3/LtT/IR59lqx987IL+X88hqvty6l/
SfVaPNSC+i2LPcbkwYlH/Z1h4uB9NA+OR8uBBek+H8n+4zFR7eOraUXUT8Vj
w+071iF0v1ESj4RrFv5r/+uv4yE36128m+bplfH4/KC8+6gXDH9dPE6n52sM
o3pGGY87nzoP5lTQ/CUBTeUtX5S5lP8S4HXhggVvLOk/AX2m3Cvc9F/+V+1/
a8k7vp78PwE64+/b8UXMfhwT0Fp816qxmeHzSoDF34mFkxzI/xPQ7q7mLMwg
/hMwu8Hg+DEug5+dgLPqPife0/ykSIXPcOkJiwomv5IEbONea19+keaZCagt
+vZzsDajvzIBWkN+CzZTvVyXgMfhfT4N7snivTIBPuX7OS37iP9EHE48P9Fh
GfteJxFLJTGlkxdS/EvEwA1K+377Kf4lwmrENz2Nh1T/JCL375rtDQaU/xLh
KtryUHqa8l8iLPR1fEyMGX+cRByq+Zjb9ofZEzcRPH8rj6DTxH8irgSmOfye
94bxn4jRctOjx8gfShLx7XLOVr1Kyv+JCDAeknX3O8NfmQhtz37OYXep30rE
ROdLofXRpP9EPPSa5LbsAeX/JLSWtj5V8Ij/JNy8NnLG602U/5KgWf/I0r6C
9J+E22UT/jr/mvw/CR+COyoHajP5OiaBL/gVVZjAvvdKwpaYxakhGhT/ksC9
Ubikdij1b0ko+McldchVpo/sJMS5++ZU55H+k3Dh4QWh7iTKf0nwTMxxLaD7
J4WKHnOblQ10P1OZBE6+ZXhHFPGfhJzAOQ/H0vxBmQRXjuGKee2U/5Nx88C4
VT4Cyn/JUI65cWuyJuPPKBlJ5ueNJd1I/8lIPxS9dNoDqv+SYR5iFtD5k/hP
hhwVzbKx5P8qeC+SNOZdJvtPxkKf6lFP/ruPSca2VfrLH29m9Gcn42yd++IM
uh8sSkZPSYGD3b9U/yXjx+Gr3jo0T1QkY8FgGxfFTIp/ydDjP9glofuGOhX+
YZPHvvZla2UyznNSRwU20vw6BVumlgjL4kn/KdAPm12IVrL/FOTrr7V7rs++
N09BeJrfeg3K50jB/O7SV9nOVP+mIKnX16yrr2hekIKodasO8IdQ/EvBy7PV
aYeekP+noKe13EpRw+JHdgocUxZNMPWnfj4FG+SchvapDYz/FLhcWJnUj+bJ
ihRcGPr10+5MRn9lCs523ySeN4/mTSr4be9ThTvI/lMQ02ZVu2wm9d+piJlu
8vSaNcuPOqlYc1hzWV8vsv9U+L2wimimetM8FTOX3ppY9A/1f6m4k8ibHj+S
fe+YioqwesfemuT/qbCeNc0lKobq/1S82rhzbA3dn3FTMbjq267W14ze7FTM
H/lDrdmc9K+C3yXx+6lisv9UDB3osjm6neq/VLSrO5cPHsHor0zFL8F9aXc7
qn9TodX35Lb516n/TcXkAJ+CoLfU/3IxaERcUPBrdl6Liw3Xitz7BlI9zMX2
hMGJeiuZfA24cD209wrG0LyQCzej3CHtWkx/plxVvo1+2jSRnTfnonn3WJeJ
pC9LLhbsmv/+dD3zF3DxKGLHtHHqjD9bLozjFNbhMkafIxcWcuWPNrqvdePi
UGKLZMNsFh+9uBgbnWtfOpzJM5CLb/7arvo/GD8cLq4kjmoLpf40joskzc9T
z1RR/OGiRGg05X4c2xdx0T501z8/dzB+s7nw2Pg28f0Xhj+Pi12vNvV7S+8J
iriwE7t2seYweMVcxKlFDlk2nvp1LkYcHtRNvoPJv5QLdx1P63aadypU9A/2
/KGbztZ3VOsTFT9P61M858JkrGnwoptMntVc5NXww7tqkH9zIR4UUHGP3ls0
c9Fjd9z1Q4mkby40NncozQ8yeju4qP6s9fQG3eer8TB6mXTzpH1sX4uHCd1F
rrl/aB7Ag7FRxpZ/DpP+efCYs2nPx9E0r+Yhx3du2e9J7HtTHgaUrg2z96V+
iYfrok8LPVoYPkseTLe1PPpwj+IHD9zfhqY3Ldn3tjzMvK1+ZgTNtxx5aFHr
UWFcws678XC2Q1/Y4xT5Fw/7K+M3/+pH+lfBj9q3f1w3Zj8cHh4/PayLcnY+
joee7/so1ANo/sLD9ofn58zcwvCJePBbYrrpTwzlYx62yq5ZlVWx7/N4MHq/
qfcVf8pPPGhqqKkb0HyzmIfPtiZWQ/VJ/zwk7BbtunGd8Veqgu/qb1YcwPhX
8LC7f8Tf+VS/3uFhZC9e6agrzJ8qeYiK/q1+o53RU81DtZnG/k4vym88fPtm
1v2PLoPfzMNzjbxlBlPYeSUPTfrXDw5UMH/o4GHLsCm/tyyn/icNw542RGVb
M3lqpaEg4eDMAz+Yf+qkQfLip3zsKMa/QRouzHU777aC4mMaSsd+O53uwPZN
03CWX5Mz/RvpPw3CaXZdlviwtWUapi3zP+7RRPkzDeMLWk6FTmP4bdMwWnTR
83oJ9VNpCOn8rBhZwdZuaZj8+JpodQrVF2kYs+fdKIs8xm9gGjr68GOi9zJ8
nDQs/nJTYzPdX8alwXP4J65vKOWfNBjrzpKctGT9ligNS8/ortlqz+jJTsPL
apObcZXMfvLScM/YftjvoQx+URoCUws/WigYPcVpmNB7TxBnGMXrNHTRvq2V
PZnJvzQN9Ufubbx/m+q3NATNtby74xej/04a9iZrWqddp3yugqc+MWYO1QfV
Kn40bFMs69n3darzXq/ykhMZ/uY0VPer2b2zmfGjTMO+pRc2BTgyeB1pUBfn
7TBcR/rn4710k8QmnvTPx9DmqtHjvKkf5MMkeFnfGFvyfz7WGK7Qu/03xX8+
Ws6OWzqW5oemfNyMjY8cRfNRcz46B2s/txST//Mh0R2c+nYnzY/48DQ6vVJy
icnHlo+TXV/Y8fzI//lITXLecHYmxX8+TvhrFw75SP01H1vKhveqWEz65yMq
rO6kJvW/HD66TF4/vWo/oyeOjyPdsm59PcTqCS4fA98vGn2O7gNEfCSU3Trz
7Cf5Px8XDPH9BN0/5fHRoZA9taL+qIgPW/3T7jI+g1/Mx+aQ/fK7PaheV8ln
s/e9bA7zp1I+DLL057nNZO8lFHxYvjJcet+R8XeHj71Hc0WKxTTP4COp6ra4
sZz8n4+eBYeE+TNovsHH/ClBL403sPqsmQ/NCsfVS0Jp3qPiR/2NlvoZiv98
1KgLLpSZUf4XoLH1Q0uMnPK/AOOr9V8fzmXf6whQ9dz3TCPVbwYC6NX3zmyt
ZfQZCVDgtWzrPS6Th6kAj4S5+bIzNC8UIPZ2WoqJJ/m/AEKHPdMbr5D/C1Dd
dSyG3SL/F+DC6HHObdmU/wW4zHlVoObD5OUmwMtTFx7aRjP8XgJo/97j26WE
9C/AJbXYfZbzad4gwA7j+53LZ1H8F8DAN8hP15/mbyp4QbvfKSYw+kQCxKV9
yrwbTfM4AV7/SXhW/4b0L8AHTupqndU0nxegj1fikm9/mPyKBej2u/vWil5s
XSKAo53DjYd0/10qQOt3pazmA6tfFAKcOOoV2mjN5HFHgJLO8F2HaqifEaDe
cuatV0cZv9UCrFna1jg7hOY7AsQ8CM9QVlP+FyCwQ5E6j+btSgHmdNy7PjmF
wesQIPjcWmefVoZfTYjAxtF1EcOYfWoJoUj+tWOWA9V/QhhtuvbO6DiTl4EQ
A3aFTHTpTf4vROs2CS72Iv8XImdeuaZ6DcV/IUa8fKY3iOppSyHMHfLcb3Kp
fhaiqLj84ZXX7LytEJKQowZzqJ53FKLw6Hpfwcx6pn8h7n1aMej5RSZ/LyHc
ssp/cGwo/wsxYZuF7ZJfNG8WIi32tUuqC/m/EMM2/di9vZ3qPyGuz4zZNITm
8SIhuMsvzk4g/8kWoq83/0HpWMZ/nhAWXqmNt0KoPxHi59pJTtk2VP8J0b3c
+WY7vR8qEWJrH82Jj3JYPC4VotT/4r8rkug9mxB2+0+v8qf7iztC/Hsx60SP
kVT/CfGiZWCsbBTjr1qI+DH6+fF0H1snhH1I9QorT6a/ZiG6JY9waKH7MqUQ
B6697GZgyuYNHULsiDg3+794rpaOB5u5XaLUKP6n469YeZHuMYr/6fD1v7uQ
l8LwG6Rj1hfl65q5VP+lI6fufNhH8ifTdJg96XI79DrNC9MRmMzvH03vfSzT
sTvf/Z2TNs3P0tEztDbLjPpp23QMj8keM5DuBx1V8NxKC+4+pvifjtOVNvYn
iD+vdFyVfd15JoPtB6ZDHrOxW1A19Vsqfk5OzexB7wHj0rFgotvSj9lMXtx0
GPnnnsufxvxBlI7nf90t/OxD+T8dW2z6m5nlUf2fjrPxQ15ucaH+LB0b701v
malH9V86ZElbDz0fR/pPh1549vcaeh9bmo7vSyaf3XyU3sOlo3GP32GTXix+
30nH4spT6hoKmuel41db2fsPReT/6Qjuc2OAcS2jvy4do/tb2C36T//p6Hix
l1dM9zvKdLRWCmMfPmX5rkOlr7/9x/SNp/cPGfi5JE977nu21sqABUf/6dSV
FP8zcM6J6x/Qi/J/BrRbdPQsZjH7MMqAa1P76V75VP9l4Ln1luviKTQvycCU
aS1HLoUy+Jaq80iYaj6P7tczELhGrfb2BaZP2wyUuN9/99WI5ikZWPRrYqeX
BcPvloE82xMNlh/ofjUDbz4bSRzpvWFgBi49jkx6dJbifwYQ3nfC1jAmv7gM
KHaN6mVG91ncDLj0PHrLt5OtRRm4Edvo5mxJ91EZ0Hlw9+HVREZvXgYad/oH
Tu9O/V8GesgfeVw2YueLM3Cy6pKXmpjhK1Hx/9pXeIj601IVfr2gkwlfSf8Z
mHBlsFtJPjt/JwOHdHKuzqf7t8oMjJt0I83NhMmjOgPVIctkgjJ2n1ynkufk
qC4xT1i+ac5A3czYu7n0Xk2ZgaM+Lu4lsyj+Z2DvF96Tr1Np/iPCdpcDZ07E
sX0tEe66dsbL6f2ojggjfmj3rLrC9g1EcHWbunnqaJoPiTDok+KddwCTh6kI
wTsCkxpLqf4TwebR6MSSRY1M/yLMOxoRbUf9NUTwTTri2XiW2YetCL8HJ2fN
O0n5XwSOxTGDOfUMvpsIFmWtV1yp/vESYe4Cc9MdL5m8A0X48epF92l2dN8m
gmnRktuKfWwdJ0JplVqFKb134oqQ298m94sW40ckgnORmoNOGM3jRRA4j3i8
upjFhzwV/5kaNbjM8BeJkD57ZHnpKvJ/EU6YGvu9pXlSiQjnl1Yo1uxi+i4V
YV1Xh6oZXjS/E4GbsEg8kvrzOyp8W6IUxXzq/0RY//XvnevHsfPVInR09av7
7z6xTgT/xx832pkzeppFaLf66aSdQvFfhJM2lgsNgph8OkRo/LonX28U1X9i
9AlsnvTlMfX/YqSk/Jogb2D4dMTwP3Oo7FMw05+BGF+mnnU+SfNwIzEWjmma
NbKT1WemYugEjbip/YDqPzFsU4Qp77czeViKcTNhUuwK+j0IxCjqO2+I/RuW
323F0OsRvv3bFcr/Yvg+PRe2Acwf3MTo/VT7xQ5dyv9ibBHN7PaU5BsoBi9U
z/kIvf/hiHFuddWboySvODHy3nRyH3XQ/E2MrWHNNp503yUSw3TXwNTDISxf
Z4thnIf5zS5MPnli8Llr6jaHU/+nWst5XvxVVP+LceXeN/tMem9cIkbbLt6f
bKqPSsV4WSIY243uixUqec29Ud8tkunnjhitx94Ub1nC/L1SjAHVk+rnbKP+
T4yhevEr+1J8qBNDUzdLvYbeOzeLUWP4eLD1RLrvFOOUXpxtFc0rOlT4m8pH
ZNN7XTUJjleNaVgZyfSrJcE4H5eQy+EU/yVIuLTCfge9LzKQ4FOvZ7+zz9P9
mAQxOs9fTF7F5G8qwQ/dF/b5oPsCFbwRx4wd6P7AUoI9LeWn1wbT+yEJvHID
eBpCxr+tBN1e7PxTC9K/BDbf9q3Yupbpw02C9NZ3DiE9af4ngaZHk0nz3wx+
oAQS+Za5p1LYPkeCC0mv1hpT/RQngcfgKfVm62n+I0FVnsG2if0ZfpEEzpXN
WbVcqv8kCNYJHRtuSP2/BFsMGjI5jyj/S/BkwrvaEhHpXwKLlooNoZ+ZvZVI
kOewvD//JPm/BMqA2kHmt9m+QoI4p4C1GRnU/6u+r71WLO1J/i/BlPPNymsU
f6olKNjxq2b8WQavToKWLgYD/3Sh+C/BdfH6LfvpvZlSgksPHO07xzB76pBg
sGGkqc5Euv+X4obZlCc3Shk+LSnuqkv72E5i+zpSzLk+6/Cp3RT/pXgpfFy6
6CfDbySFzslBs0f0ZvumUlz78qnW1Zjm5VJEpWm8WL2T2ZulFCtPddSNb6P4
L0VN65qNcY7svK0UkRpvjprlM34dpThWWxh2oZPqP6kqHzxfX0y/f/KSQpZy
bHkA3X8ESpHzormPcgGrdzhSjKt2qWjkMPnESfFtq8m+0gmMX64U9Vr5jz6M
p/gvxdE+N1sd39J9hAr+v1Lbl2WU/6UQJK+d+G81zf+kmPck4eTOTuY/xVLE
Nv1U9BhI9Z8UD37t9p/HY/GoVIpsXpm1phPV/1Jsia9zTahi8O9IUZZRMNt1
E4NXKUUXi7a3EX9R/S+F5YS2od/Caf4nRcCnfeXDfdn3zVIErws5tz2R7juk
GGNccPZCTAfTvxSnyyYtXWtE938yTGsX1wl3sLWWDBhdKZKpM/3pyPBaq4ev
+iMmPwMZ6t6LL2TRvMhIhmP6gyTmZUzepjI0nikbOYPu48xlGHc2v7CM+iNL
GUyW5/vft3nN9C+D/ipJeoM7k7etDPLojUc8Cug+WYY1o50yMgaxtZsMA9f0
HtlKvw/yUuFzqBIGFDP7DpThW4xN9p8ymv/KcG1QuFjUwewnTgZuM7dRvpR+
3yHDIsWtmbrOjF+RDDLxsbBXb6n+k2G/ycU6e6ov82QQrbR0Pn6e0V8kg2LP
OuN7NN8vluHmkWcze4+n+k91Pjbg4my63y6VYeE+/0tjltL7dBmMez2+X36D
5r8q/CFpsiFqNP+ToeHlEA15P2Y/1TLUb2vbofWN3vPKoOybH6ptyeTTLMOH
px2+WfT+RClD6Yra2etaGX0dMrS0Zl7/Tu8B1TKx5FkPh9YCBl8rU2WfM7Yu
aKf+LxO/V0ZeNFlK+T8Tl1NPrQ1V0vwnEzzj3d82zqL4n4mIQa6X8un3h+aZ
uHQxte3NPQbPMhMp4VI9Q3dmL8hE/rSk848XUP2fiTU6g5Tz1lH9nwmX2/6i
hkmU/zOxPGzLjvmUf7wyUZKWPXEcvR8OzETL61/bmt1ZvuBkwmSaNz9oF9X/
mXhZeSx6N71342bCqdH5vc1mxr8oEzmTZXeuyOk9aiaONK2MnyRm3+dlIk/b
esrqCqr/MmE48aS5iM/8uVjFX2cvQ+ef5P+ZKOvGzbn2lfFbmol689Km79Vs
rciE/96xun2X0/1PJqIOffizO7uO6T8T934fvJpK881qFfzjHtVa1J/WZaI4
/DF37QEmv+ZMPBjUPa9Wh+Y/mZi06JlH75HsfEcmzsiD+z3fRPffcvQ+4LBx
+TkmLy052pzqur+j+xcdOXZ1HH5y4SjFfzkuPe8zuuAw6V+OvgrTEs1I6v/k
2Ct7lXflGOV/OXI7pFmnelL9J8exUdEJ4xdQ/Jfj7MsLeVuOkv/LgVoXq9VR
FP/lcLMTPdjfxOh1k8OssGLQzOtU/8mR0c3G6eZQxn+gHBtMdRbvi6X7djkc
pRbKxXQfHyfHqfoH/TcuoPdncpioDc1/Ru9lRHLs6PL2ptVOiv9yRHUKEo7L
2X6eHH763cq4HJr/ynFkWHjLjFU0/5GjYor403YF5X85fvj4JR1aR/lfjvK9
frnXk+n+Rw6rEdv12+IZf3fkWGZ0csaiFzT/k0P72+MjjRrU/8uRvtzeoXok
zX/k2Fh9Lf7LV6r/5GjZPjJ2rw75vxxKgwMNF6qY/3ao9Lm0x/lfa+j+OwtW
heoLP89i9bdWFjQmr+rpNZf0n4XLrcLww9/ZvkEWRghXb/22nN4HZcGl/obu
Wvq9rWkW/tGc4vQgluZ/WejWWXhpTA/y/yy8CGx/20TvEZEFpfPh9KOdLXP/
D051zUY=
      "]]}, {}}, {}, {}, {}, {}},
  AspectRatio->NCache[GoldenRatio^(-1), 0.6180339887498948],
  Axes->{True, True},
  AxesLabel->{None, None},
  AxesOrigin->{0., 0},
  AxesStyle->Directive[16],
  DisplayFunction->Identity,
  Frame->{{False, False}, {False, False}},
  FrameLabel->{{None, None}, {None, None}},
  FrameTicks->{{Automatic, Automatic}, {Automatic, Automatic}},
  GridLines->{None, None},
  GridLinesStyle->Directive[
    GrayLevel[0.5, 0.4]],
  ImagePadding->All,
  LabelStyle->GrayLevel[0],
  Method->{"CoordinatesToolOptions" -> {"DisplayFunction" -> ({
        (Identity[#]& )[
         Part[#, 1]], 
        (Identity[#]& )[
         Part[#, 2]]}& ), "CopiedValueFunction" -> ({
        (Identity[#]& )[
         Part[#, 1]], 
        (Identity[#]& )[
         Part[#, 2]]}& )}},
  PlotRange->{{0., 1000.}, {0, 4}},
  PlotRangeClipping->True,
  PlotRangePadding->{{
     Scaled[0.02], 
     Scaled[0.02]}, {0, 0}},
  Ticks->{Automatic, Automatic},
  TicksStyle->Directive[16]]], "Output",
 CellChangeTimes->{3.9095950237795725`*^9, 3.9095986566181593`*^9, 
  3.909598801577344*^9, 3.9095991959985976`*^9, 3.9095997090719633`*^9, 
  3.9096026702322655`*^9},
 CellLabel->
  "Out[100]=",ExpressionUUID->"2393dbac-b506-49ca-884a-60d8dd2a532f"]
}, Open  ]],

Cell[BoxData["\[IndentingNewLine]"], "Input",
 CellChangeTimes->{3.909544770841793*^9},
 CellLabel->
  "In[101]:=",ExpressionUUID->"82f9ae70-8065-45d3-890e-49d2b08b68d6"],

Cell[BoxData[
 RowBox[{"EmitSound", "[", 
  RowBox[{"Sound", "[", 
   RowBox[{"{", 
    RowBox[{
     RowBox[{"SoundNote", "[", "\"\<C\>\"", "]"}], ",", 
     RowBox[{"SoundNote", "[", "\"\<G\>\"", "]"}], ",", 
     RowBox[{"SoundNote", "[", "\"\<A\>\"", "]"}]}], "}"}], "]"}], 
  "]"}]], "Input",
 CellChangeTimes->{{3.8948468387487864`*^9, 3.8948468489678264`*^9}, 
   3.897732804497039*^9, 3.8977381837159777`*^9, {3.897759979240881*^9, 
   3.8977599806938705`*^9}, {3.8977600111899257`*^9, 
   3.8977601358688116`*^9}, {3.897841952756502*^9, 3.8978419795245056`*^9}},
 CellLabel->
  "In[102]:=",ExpressionUUID->"e4d32282-78da-433c-a27d-1efa78369f04"]
},
WindowSize->{1633, 1262},
WindowMargins->{{1672, Automatic}, {Automatic, 19}},
Magnification:>1.5 Inherited,
FrontEndVersion->"11.3 for Microsoft Windows (64-bit) (2018\:5e743\:670812\
\:65e5)",
StyleDefinitions->"Default.nb"
]
(* End of Notebook Content *)

(* Internal cache information *)
(*CellTagsOutline
CellTagsIndex->{}
*)
(*CellTagsIndex
CellTagsIndex->{}
*)
(*NotebookFileOutline
Notebook[{
Cell[558, 20, 509, 10, 43, "Input",ExpressionUUID->"3d30a11d-61c1-47de-9153-16c53b743ceb"],
Cell[1070, 32, 638, 14, 66, "Input",ExpressionUUID->"291e0fd9-e424-4562-b82d-73082372ff25"],
Cell[1711, 48, 1025, 26, 102, "Input",ExpressionUUID->"2a74d982-c706-4f14-b7c9-428ff95b3fe7"],
Cell[2739, 76, 835, 18, 102, "Input",ExpressionUUID->"a09990c8-2df4-428b-94aa-485de3d344a6"],
Cell[3577, 96, 472, 14, 102, "Input",ExpressionUUID->"4e818ac9-e9bd-4a87-9be6-67b60a37a131"],
Cell[4052, 112, 291, 6, 43, "Input",ExpressionUUID->"11fae366-7878-4038-b060-be918d075c96"],
Cell[4346, 120, 274, 6, 43, "Input",ExpressionUUID->"b5de1ba7-f640-4881-97e9-7be080b74d21"],
Cell[4623, 128, 388, 8, 43, "Input",ExpressionUUID->"dfabe776-7435-43e8-8683-a02e28126f46"],
Cell[5014, 138, 258, 6, 43, "Input",ExpressionUUID->"a24738db-6f9d-41cc-964d-31b6f0e608bd"],
Cell[5275, 146, 1455, 23, 43, "Input",ExpressionUUID->"bec315a3-361b-4d0b-9ebc-55dca753219a"],
Cell[6733, 171, 320, 7, 43, "Input",ExpressionUUID->"7a09811f-1cc9-4af1-9f66-81b36728f373"],
Cell[7056, 180, 839, 14, 43, "Input",ExpressionUUID->"7164fa8b-1134-4710-98dd-0610438b55da"],
Cell[7898, 196, 264, 6, 43, "Input",ExpressionUUID->"f30d7e61-858e-4b72-8f1d-ac508489389f"],
Cell[8165, 204, 168, 2, 73, "Input",ExpressionUUID->"8b3623de-2181-435e-9ba0-c73c5776d44f"],
Cell[8336, 208, 13094, 299, 925, "Input",ExpressionUUID->"d6b2468d-0dfa-4ab2-9a42-ad3b7607d2aa"],
Cell[21433, 509, 168, 2, 73, "Input",ExpressionUUID->"7ea592d9-f5fd-45ef-950b-153fa4df4325"],
Cell[CellGroupData[{
Cell[21626, 515, 558, 12, 66, "Input",ExpressionUUID->"9014147d-4258-4f6e-a329-946030c49fba"],
Cell[22187, 529, 778, 10, 49, "Output",ExpressionUUID->"53473fc6-6072-4be7-ac95-9388cd4d4e0a"]
}, Open  ]],
Cell[CellGroupData[{
Cell[23002, 544, 217, 4, 43, "Input",ExpressionUUID->"9a650922-4703-4c39-9941-c0c522a10f30"],
Cell[23222, 550, 582, 8, 49, "Output",ExpressionUUID->"6c013664-8022-4c5b-abe8-b9bf97cb9052"]
}, Open  ]],
Cell[CellGroupData[{
Cell[23841, 563, 287, 5, 43, "Input",ExpressionUUID->"1e15e23a-5b4a-4109-ac38-6ca1dff2d220"],
Cell[24131, 570, 924, 13, 49, "Output",ExpressionUUID->"4ac86499-94a8-4b37-a960-83db8da7b992"]
}, Open  ]],
Cell[CellGroupData[{
Cell[25092, 588, 276, 5, 43, "Input",ExpressionUUID->"5ab12ac4-c61c-4513-87a3-4331c8f5d1c3"],
Cell[25371, 595, 2797, 38, 49, "Output",ExpressionUUID->"1e97f0b8-2fdb-46cc-b971-42c7aeafee93"]
}, Open  ]],
Cell[28183, 636, 166, 2, 73, "Input",ExpressionUUID->"177ac385-d22d-4bb9-b161-3cb5e2e9d407"],
Cell[CellGroupData[{
Cell[28374, 642, 1086, 29, 104, "Input",ExpressionUUID->"8ca29d35-2d33-46ce-a69f-8b7dcb14b999"],
Cell[29463, 673, 461, 6, 49, "Output",ExpressionUUID->"01d2a85c-261e-441a-9783-d16f48e1de8f"]
}, Open  ]],
Cell[CellGroupData[{
Cell[29961, 684, 1135, 30, 104, "Input",ExpressionUUID->"40d87712-60d0-4079-ac36-9ba6a8b5ddfb"],
Cell[31099, 716, 458, 6, 49, "Output",ExpressionUUID->"84cc9609-9fd8-431a-9528-fc2bf3351bb8"]
}, Open  ]],
Cell[CellGroupData[{
Cell[31594, 727, 1188, 30, 104, "Input",ExpressionUUID->"56a2a6c2-431a-4b0a-aff9-14dd2583fbb9"],
Cell[32785, 759, 456, 6, 49, "Output",ExpressionUUID->"faa59504-02f9-4ff1-b8a4-4b05315294ae"]
}, Open  ]],
Cell[CellGroupData[{
Cell[33278, 770, 1188, 30, 104, "Input",ExpressionUUID->"ab05abed-520e-4434-8438-75cf6d546cad"],
Cell[34469, 802, 453, 6, 49, "Output",ExpressionUUID->"53f3d4a3-ceaa-44f1-bd07-b66f5de5bf0d"]
}, Open  ]],
Cell[CellGroupData[{
Cell[34959, 813, 1238, 31, 104, "Input",ExpressionUUID->"5c7cb72b-dd3c-4bf0-9863-afe0935fb6a4"],
Cell[36200, 846, 458, 6, 49, "Output",ExpressionUUID->"f711ac3f-9bb2-4144-86a4-02940cdd3c01"]
}, Open  ]],
Cell[CellGroupData[{
Cell[36695, 857, 1187, 30, 104, "Input",ExpressionUUID->"cf4933d7-be10-4d3a-bea6-da8304c21759"],
Cell[37885, 889, 454, 6, 49, "Output",ExpressionUUID->"1a3c5220-8ba1-4329-9e65-4d2c70b7c326"]
}, Open  ]],
Cell[CellGroupData[{
Cell[38376, 900, 1186, 30, 104, "Input",ExpressionUUID->"419e6e89-1908-4fbd-8c0d-f85a59841bb1"],
Cell[39565, 932, 454, 6, 49, "Output",ExpressionUUID->"4d55fea8-0cc5-46a7-8274-5f4adc3c6f3e"]
}, Open  ]],
Cell[CellGroupData[{
Cell[40056, 943, 386, 8, 43, "Input",ExpressionUUID->"ddd87574-e35e-4ae9-85a9-57deae2a4857"],
Cell[40445, 953, 610, 11, 49, "Output",ExpressionUUID->"d5d3d4cf-dd97-46a4-8daf-1ba8fc1385d5"]
}, Open  ]],
Cell[41070, 967, 166, 2, 73, "Input",ExpressionUUID->"3b56a338-7892-4135-8242-ed0b6b793f1d"],
Cell[CellGroupData[{
Cell[41261, 973, 3550, 58, 174, "Input",ExpressionUUID->"a8a11302-60fa-4f29-bd12-4c44f3321f5e"],
Cell[44814, 1033, 4309, 72, 356, "Output",ExpressionUUID->"47e66c0d-b559-49e7-89bf-46d89b1683d1"]
}, Open  ]],
Cell[49138, 1108, 168, 2, 73, "Input",ExpressionUUID->"e5950b4d-98ac-44c0-84c0-0dfe8412a475"],
Cell[CellGroupData[{
Cell[49331, 1114, 1275, 27, 120, "Input",ExpressionUUID->"e85bdd3f-0e0f-41d3-80ac-398f68ef0160"],
Cell[50609, 1143, 15088, 264, 391, "Output",ExpressionUUID->"2393dbac-b506-49ca-884a-60d8dd2a532f"]
}, Open  ]],
Cell[65712, 1410, 170, 3, 73, "Input",ExpressionUUID->"82f9ae70-8065-45d3-890e-49d2b08b68d6"],
Cell[65885, 1415, 654, 14, 66, "Input",ExpressionUUID->"e4d32282-78da-433c-a27d-1efa78369f04"]
}
]
*)
