# Supplementary material for: WE economy: Potential of mutual aid distribution based on moral responsibility and risk vulnerability
Source: PLoS One. 2024 May 16;19(5):e0301928. doi: 10.1371/journal.pone.0301928 (PMC11098405; doi:10.1371/journal.pone.0301928)
Supplement: S1 File — (ZIP) [file pone.0301928.s002.zip › JV-M-R_model_Fig2C_2D.nb]

(* Content-type: application/vnd.wolfram.mathematica *)

(*** Wolfram Notebook File ***)
(* http://www.wolfram.com/nb *)

(* CreatedBy='Mathematica 11.3' *)

(*CacheID: 234*)
(* Internal cache information:
NotebookFileLineBreakTest
NotebookFileLineBreakTest
NotebookDataPosition[       158,          7]
NotebookDataLength[     72517,       1515]
NotebookOptionsPosition[     67239,       1425]
NotebookOutlinePosition[     67629,       1442]
CellTagsIndexPosition[     67586,       1439]
WindowFrame->Normal*)

(* Beginning of Notebook Content *)
Notebook[{
Cell[BoxData[
 RowBox[{
  StyleBox[
   RowBox[{"n", "=", "1000"}],
   FontSize->14], 
  RowBox[{"(*", "\:4eba\:6570", "*)"}], ";"}]], "Input",
 CellChangeTimes->{{3.78000613908243*^9, 3.7800061410485353`*^9}, {
   3.7800061829702377`*^9, 3.7800062225187626`*^9}, 3.7800111868498716`*^9, 
   3.78012027007485*^9, 3.780120491490986*^9, 3.7801751099043674`*^9, 
   3.7852978187592173`*^9, 3.785373068377532*^9, 3.829255502429088*^9},
 CellLabel->"In[34]:=",ExpressionUUID->"3d30a11d-61c1-47de-9153-16c53b743ceb"],

Cell[BoxData[
 RowBox[{
  RowBox[{
   RowBox[{"m", "[", "0", "]"}], "=", 
   RowBox[{"Table", "[", 
    RowBox[{"1", ",", 
     RowBox[{"{", 
      RowBox[{"i", ",", "1", ",", "n"}], "}"}]}], "]"}]}], 
  RowBox[{"(*", "\:5bcc\:306e\:521d\:671f\:5206\:5e03", "*)"}], 
  ";"}]], "Input",
 CellChangeTimes->{{3.7800062573529997`*^9, 3.7800062973935804`*^9}, {
   3.7800063315477653`*^9, 3.780006339628281*^9}, {3.7800063942317944`*^9, 
   3.7800064356674457`*^9}, {3.7851850290922823`*^9, 3.7851850338821306`*^9}, 
   3.829255510341872*^9, 3.829264377639785*^9},
 CellLabel->"In[35]:=",ExpressionUUID->"291e0fd9-e424-4562-b82d-73082372ff25"],

Cell[BoxData[
 RowBox[{
  RowBox[{"\[Rho]m", "=", 
   RowBox[{"Table", "[", 
    RowBox[{
     RowBox[{"(", 
      RowBox[{"0.2", "+", 
       RowBox[{
        FractionBox["0.8", "n"], "*", "i"}]}], ")"}], ",", 
     RowBox[{"{", 
      RowBox[{"i", ",", "1", ",", "n"}], "}"}]}], "]"}]}], 
  RowBox[{"(*", "\:9053\:5fb3\:7684\:8cac\:4efb\:306e\:8a2d\:5b9a", "*)"}], 
  ";"}]], "Input",
 CellChangeTimes->{{3.9095469850779295`*^9, 3.909546986470773*^9}, 
   3.9095470210814056`*^9, {3.909547057623608*^9, 3.909547063859621*^9}, {
   3.9095471007688913`*^9, 3.9095472968096557`*^9}, {3.9095473364101496`*^9, 
   3.909547385644745*^9}, {3.9095484997597747`*^9, 3.9095485306620846`*^9}, {
   3.909594705770273*^9, 3.909594714752033*^9}, 3.909598391972602*^9},
 CellLabel->"In[36]:=",ExpressionUUID->"a09990c8-2df4-428b-94aa-485de3d344a6"],

Cell[BoxData[
 RowBox[{
  RowBox[{"\[Rho]r", "=", 
   RowBox[{"Table", "[", 
    RowBox[{
     RowBox[{"(", 
      RowBox[{"1", "-", 
       RowBox[{
        FractionBox["0.2", "n"], "*", "i"}]}], ")"}], ",", 
     RowBox[{"{", 
      RowBox[{"i", ",", "1", ",", "n"}], "}"}]}], "]"}]}], 
  RowBox[{
  "(*", "\:30ea\:30b9\:30af\:8106\:5f31\:6027\:306e\:8a2d\:5b9a", "*)"}], 
  ";"}]], "Input",
 CellLabel->"In[37]:=",ExpressionUUID->"4e818ac9-e9bd-4a87-9be6-67b60a37a131"],

Cell[BoxData[
 RowBox[{
  RowBox[{
   RowBox[{"ii", "[", "0", "]"}], "=", "0"}], ";"}]], "Input",
 CellChangeTimes->{{3.780025320987832*^9, 3.78002532950239*^9}, 
   3.780025484229308*^9, 3.8292555276402383`*^9},
 CellLabel->"In[38]:=",ExpressionUUID->"11fae366-7878-4038-b060-be918d075c96"],

Cell[BoxData[
 RowBox[{
  RowBox[{
   RowBox[{"jj", "[", "0", "]"}], "=", "0"}], ";"}]], "Input",
 CellChangeTimes->{{3.7800254980091915`*^9, 3.7800255029655113`*^9}, 
   3.8292555322739315`*^9},
 CellLabel->"In[39]:=",ExpressionUUID->"b5de1ba7-f640-4881-97e9-7be080b74d21"],

Cell[BoxData[
 RowBox[{
  RowBox[{"s", "=", "0"}], 
  RowBox[{"(*", "\:5bcc\:306e\:7dcf\:4ea4\:63db\:91cf", "*)"}], 
  ";"}]], "Input",
 CellChangeTimes->{{3.8292573576371975`*^9, 3.8292573587522182`*^9}, {
  3.8292574744598904`*^9, 3.8292575236404552`*^9}, {3.8292643859596024`*^9, 
  3.829264390767871*^9}},
 CellLabel->"In[40]:=",ExpressionUUID->"dfabe776-7435-43e8-8683-a02e28126f46"],

Cell[BoxData[
 RowBox[{
  StyleBox[
   RowBox[{"\[Lambda]", "=", "0.25"}],
   Background->RGBColor[1, 0.85, 0.85]], 
  RowBox[{"(*", "\:8caf\:84c4\:7387", "*)"}], ";"}]], "Input",
 CellLabel->"In[41]:=",ExpressionUUID->"a24738db-6f9d-41cc-964d-31b6f0e608bd"],

Cell[BoxData[
 RowBox[{
  StyleBox[
   RowBox[{"\[Delta]w", "=", "0.1"}],
   Background->RGBColor[1, 0.85, 0.85]], 
  RowBox[{"(*", "\:640d\:76ca\:7387", "*)"}], ";"}]], "Input",
 CellChangeTimes->{{3.7800065512188663`*^9, 3.7800065703580875`*^9}, {
   3.780007596905789*^9, 3.7800076076221113`*^9}, 3.7801751993319407`*^9, 
   3.780177258259259*^9, 3.7801773017759657`*^9, 3.780177342326905*^9, {
   3.7801780120979495`*^9, 3.7801780154196367`*^9}, {3.7851850480799913`*^9, 
   3.785185075762636*^9}, 3.785185851399935*^9, 3.785373873394215*^9, 
   3.829255539567762*^9, {3.8292575516019864`*^9, 3.8292575532725563`*^9}, 
   3.82925765686847*^9, 3.8292589118576975`*^9, 3.829260600683658*^9, 
   3.8292628690619316`*^9, 3.829262928568199*^9, 3.8292629709650116`*^9, 
   3.8292643982784047`*^9, 3.8292650306818123`*^9, 3.829265410689646*^9, 
   3.8292656983276377`*^9, 3.8292659768972683`*^9, 3.8292666589938154`*^9, {
   3.8292722394691334`*^9, 3.829272239905949*^9}, 3.8292726971580114`*^9, 
   3.8292729495008655`*^9, 3.8292731800186305`*^9, {3.8292733747507763`*^9, 
   3.8292733749314594`*^9}, {3.829276037454605*^9, 3.829276037900482*^9}, {
   3.862688361271633*^9, 3.862688361541687*^9}, {3.8626987040970836`*^9, 
   3.8626987338401513`*^9}, {3.8626996276008883`*^9, 
   3.8626996531110587`*^9}, {3.909544856207822*^9, 3.9095448831249967`*^9}, 
   3.90954520178058*^9},
 CellLabel->"In[42]:=",ExpressionUUID->"bec315a3-361b-4d0b-9ebc-55dca753219a"],

Cell[BoxData[
 RowBox[{
  StyleBox[
   RowBox[{"\[Xi]", "=", "0.5"}],
   Background->RGBColor[1, 0.85, 0.85]], 
  RowBox[{"(*", "\:8b72\:6e21\:7387", "*)"}], ";"}]], "Input",
 CellChangeTimes->{{3.90958283668324*^9, 3.9095828368548093`*^9}},
 CellLabel->"In[43]:=",ExpressionUUID->"7a09811f-1cc9-4af1-9f66-81b36728f373"],

Cell[BoxData[
 RowBox[{
  RowBox[{"tmax", "=", "1000000"}], 
  RowBox[{"(*", "\:7e70\:308a\:8fd4\:3057\:56de\:6570", "*)"}], 
  ";"}]], "Input",
 CellChangeTimes->{{3.780008580174608*^9, 3.7800085856319404`*^9}, 
   3.7800108020311966`*^9, {3.780010851854395*^9, 3.780010866092286*^9}, 
   3.780089642658536*^9, 3.780092132140647*^9, 3.780120166778257*^9, 
   3.780120529475758*^9, 3.780175114231393*^9, 3.7852978235404973`*^9, {
   3.7853730714252605`*^9, 3.7853730783172874`*^9}, {3.8292555498174243`*^9, 
   3.8292555541263723`*^9}, 3.8292723609259033`*^9, 3.8292760689178944`*^9, 
   3.8627010916935062`*^9, 3.8627012305967903`*^9, 3.862701802686118*^9, 
   3.862702326491025*^9, 3.8627087840685472`*^9, {3.862708871916737*^9, 
   3.8627088734350266`*^9}},
 CellLabel->"In[44]:=",ExpressionUUID->"7164fa8b-1134-4710-98dd-0610438b55da"],

Cell[BoxData[
 RowBox[{
  StyleBox[
   RowBox[{"tp", "=", "10000"}],
   Background->RGBColor[1, 0.85, 0.85]], 
  RowBox[{"(*", "\:518d\:5206\:914d\:5468\:671f", "*)"}], ";"}]], "Input",
 CellLabel->"In[45]:=",ExpressionUUID->"f30d7e61-858e-4b72-8f1d-ac508489389f"],

Cell[BoxData["\[IndentingNewLine]"], "Input",
 CellChangeTimes->{3.8627089260473337`*^9},
 CellLabel->"In[46]:=",ExpressionUUID->"8b3623de-2181-435e-9ba0-c73c5776d44f"],

Cell[BoxData[
 RowBox[{"Do", "[", 
  RowBox[{
   RowBox[{
    RowBox[{"ts", "=", 
     RowBox[{"Mod", "[", 
      RowBox[{"t", ",", "tp"}], "]"}]}], 
    RowBox[{"(*", "\:5270\:4f59", "*)"}], ";", "\[IndentingNewLine]", 
    RowBox[{"If", "[", 
     RowBox[{
      RowBox[{"ts", "==", "0"}], ",", "\[IndentingNewLine]", 
      RowBox[{
       RowBox[{"m", "[", 
        RowBox[{"t", "+", "1"}], "]"}], "=", 
       RowBox[{"Table", "[", 
        RowBox[{
         RowBox[{
          RowBox[{
           RowBox[{"(", 
            RowBox[{"1", "-", 
             RowBox[{"\[Xi]", "*", 
              RowBox[{"\[Rho]m", "[", 
               RowBox[{"[", "i", "]"}], "]"}]}]}], ")"}], "*", 
           RowBox[{
            RowBox[{"m", "[", "t", "]"}], "[", 
            RowBox[{"[", "i", "]"}], "]"}]}], "+", 
          RowBox[{"\[Xi]", "*", 
           FractionBox[
            RowBox[{"\[Rho]r", "[", 
             RowBox[{"[", "i", "]"}], "]"}], 
            RowBox[{"Sum", "[", 
             RowBox[{
              RowBox[{"\[Rho]r", "[", 
               RowBox[{"[", "k", "]"}], "]"}], ",", 
              RowBox[{"{", 
               RowBox[{"k", ",", "1", ",", "n"}], "}"}]}], "]"}]], "*", 
           RowBox[{"Sum", "[", 
            RowBox[{
             RowBox[{
              RowBox[{"\[Rho]m", "[", 
               RowBox[{"[", "k", "]"}], "]"}], "*", 
              RowBox[{
               RowBox[{"m", "[", "t", "]"}], "[", 
               RowBox[{"[", "k", "]"}], "]"}]}], ",", 
             RowBox[{"{", 
              RowBox[{"k", ",", "1", ",", "n"}], "}"}]}], "]"}]}]}], ",", 
         RowBox[{"{", 
          RowBox[{"i", ",", "1", ",", "n"}], "}"}]}], "]"}]}], ",", 
      "\[IndentingNewLine]", 
      RowBox[{
       RowBox[{"m", "[", 
        RowBox[{"t", "+", "1"}], "]"}], "=", 
       RowBox[{"m", "[", "t", "]"}]}]}], "]"}], 
    RowBox[{"(*", "\:518d\:5206\:914d", "*)"}], ";", 
    RowBox[{
     RowBox[{"ii", "[", 
      RowBox[{"t", "+", "1"}], "]"}], "=", 
     RowBox[{"ii", "[", "t", "]"}]}], 
    RowBox[{"(*", "\:5bcc\:306e\:4ea4\:63db", "*)"}], ";", 
    RowBox[{
     RowBox[{"jj", "[", 
      RowBox[{"t", "+", "1"}], "]"}], "=", 
     RowBox[{"jj", "[", "t", "]"}]}], ";", 
    RowBox[{
     RowBox[{"ii", "[", 
      RowBox[{"t", "+", "1"}], "]"}], "=", 
     RowBox[{"RandomInteger", "[", 
      RowBox[{"{", 
       RowBox[{"1", ",", "n"}], "}"}], "]"}]}], ";", 
    RowBox[{
     RowBox[{"jj", "[", 
      RowBox[{"t", "+", "1"}], "]"}], "=", 
     RowBox[{"RandomInteger", "[", 
      RowBox[{"{", 
       RowBox[{"1", ",", 
        RowBox[{"n", "-", "1"}]}], "}"}], "]"}]}], ";", 
    RowBox[{"If", "[", 
     RowBox[{
      RowBox[{
       RowBox[{"ii", "[", 
        RowBox[{"t", "+", "1"}], "]"}], "\[LessEqual]", 
       RowBox[{"jj", "[", 
        RowBox[{"t", "+", "1"}], "]"}]}], ",", 
      RowBox[{
       RowBox[{"jj", "[", 
        RowBox[{"t", "+", "1"}], "]"}], "=", 
       RowBox[{
        RowBox[{"jj", "[", 
         RowBox[{"t", "+", "1"}], "]"}], "+", "1"}]}], ",", 
      RowBox[{
       RowBox[{"jj", "[", 
        RowBox[{"t", "+", "1"}], "]"}], "=", 
       RowBox[{"jj", "[", 
        RowBox[{"t", "+", "1"}], "]"}]}]}], "]"}], ";", 
    RowBox[{"\[Delta]", "=", 
     RowBox[{"RandomReal", "[", 
      RowBox[{"{", 
       RowBox[{
        RowBox[{"-", "\[Delta]w"}], ",", "\[Delta]w"}], "}"}], "]"}]}], ";", 
    RowBox[{
     RowBox[{"m", "[", 
      RowBox[{"t", "+", "1"}], "]"}], "=", 
     RowBox[{"ReplacePart", "[", 
      RowBox[{
       RowBox[{"m", "[", 
        RowBox[{"t", "+", "1"}], "]"}], ",", "\[IndentingNewLine]", 
       RowBox[{"{", 
        RowBox[{
         RowBox[{
          RowBox[{"ii", "[", 
           RowBox[{"t", "+", "1"}], "]"}], "\[Rule]", 
          RowBox[{
           RowBox[{"\[Lambda]", "*", 
            StyleBox[
             RowBox[{
              RowBox[{"m", "[", "t", "]"}], "[", 
              RowBox[{"[", 
               RowBox[{"ii", "[", 
                RowBox[{"t", "+", "1"}], "]"}], "]"}], "]"}],
             Background->RGBColor[1, 0.85, 0.85]]}], "\[IndentingNewLine]", 
           "+", 
           RowBox[{
            RowBox[{"(", 
             RowBox[{"1", "-", "\[Lambda]"}], ")"}], "*", 
            RowBox[{"(", 
             RowBox[{"1", "-", 
              StyleBox[
               RowBox[{"\[Rho]m", "[", 
                RowBox[{"[", 
                 RowBox[{"ii", "[", 
                  RowBox[{"t", "+", "1"}], "]"}], "]"}], "]"}],
               Background->RGBColor[1, 0.85, 0.85]]}], ")"}], "*", 
            StyleBox[
             RowBox[{
              RowBox[{"m", "[", "t", "]"}], "[", 
              RowBox[{"[", 
               RowBox[{"ii", "[", 
                RowBox[{"t", "+", "1"}], "]"}], "]"}], "]"}],
             Background->RGBColor[1, 0.85, 0.85]]}], "\[IndentingNewLine]", 
           "+", 
           RowBox[{
            RowBox[{"(", 
             RowBox[{"1", "+", "\[Delta]"}], ")"}], "*", 
            RowBox[{"(", 
             RowBox[{"1", "-", "\[Lambda]"}], ")"}], "*", 
            StyleBox[
             RowBox[{"\[Rho]m", "[", 
              RowBox[{"[", 
               RowBox[{"ii", "[", 
                RowBox[{"t", "+", "1"}], "]"}], "]"}], "]"}],
             Background->RGBColor[1, 0.85, 0.85]], "*", 
            StyleBox[
             RowBox[{
              RowBox[{"m", "[", "t", "]"}], "[", 
              RowBox[{"[", 
               RowBox[{"ii", "[", 
                RowBox[{"t", "+", "1"}], "]"}], "]"}], "]"}],
             Background->RGBColor[1, 0.85, 0.85]]}]}]}], ",", 
         "\[IndentingNewLine]", 
         RowBox[{
          RowBox[{"jj", "[", 
           RowBox[{"t", "+", "1"}], "]"}], "\[Rule]", 
          RowBox[{
           RowBox[{"\[Lambda]", "*", 
            StyleBox[
             RowBox[{
              RowBox[{"m", "[", "t", "]"}], "[", 
              RowBox[{"[", 
               RowBox[{"jj", "[", 
                RowBox[{"t", "+", "1"}], "]"}], "]"}], "]"}],
             Background->RGBColor[0.88, 1, 0.88]]}], "\[IndentingNewLine]", 
           "+", 
           RowBox[{
            RowBox[{"(", 
             RowBox[{"1", "-", "\[Lambda]"}], ")"}], "*", 
            RowBox[{"(", 
             RowBox[{"1", "-", 
              StyleBox[
               RowBox[{"\[Rho]m", "[", 
                RowBox[{"[", 
                 RowBox[{"jj", "[", 
                  RowBox[{"t", "+", "1"}], "]"}], "]"}], "]"}],
               Background->RGBColor[0.88, 1, 0.88]]}], ")"}], "*", 
            StyleBox[
             RowBox[{
              RowBox[{"m", "[", "t", "]"}], "[", 
              RowBox[{"[", 
               RowBox[{"jj", "[", 
                RowBox[{"t", "+", "1"}], "]"}], "]"}], "]"}],
             Background->RGBColor[0.88, 1, 0.88]]}], "\[IndentingNewLine]", 
           "+", 
           RowBox[{
            RowBox[{"(", 
             RowBox[{"1", "+", "\[Delta]"}], ")"}], "*", 
            RowBox[{"(", 
             RowBox[{"1", "-", "\[Lambda]"}], ")"}], "*", 
            StyleBox[
             RowBox[{"\[Rho]m", "[", 
              RowBox[{"[", 
               RowBox[{"jj", "[", 
                RowBox[{"t", "+", "1"}], "]"}], "]"}], "]"}],
             Background->RGBColor[0.88, 1, 0.88]], "*", 
            StyleBox[
             RowBox[{
              RowBox[{"m", "[", "t", "]"}], "[", 
              RowBox[{"[", 
               RowBox[{"jj", "[", 
                RowBox[{"t", "+", "1"}], "]"}], "]"}], "]"}],
             Background->RGBColor[0.88, 1, 0.88]]}]}]}]}], "}"}]}], "]"}]}], 
    ";", "\[IndentingNewLine]", "\[IndentingNewLine]", 
    RowBox[{"s", "=", 
     RowBox[{"s", "+", 
      RowBox[{
       RowBox[{"Abs", "[", "\[Delta]", "]"}], "*", 
       RowBox[{"(", 
        RowBox[{"1", "-", "\[Lambda]"}], ")"}], "*", 
       RowBox[{"(", 
        RowBox[{
         RowBox[{
          RowBox[{"\[Rho]m", "[", 
           RowBox[{"[", 
            RowBox[{"ii", "[", 
             RowBox[{"t", "+", "1"}], "]"}], "]"}], "]"}], "*", 
          RowBox[{
           RowBox[{"m", "[", "t", "]"}], "[", 
           RowBox[{"[", 
            RowBox[{"ii", "[", 
             RowBox[{"t", "+", "1"}], "]"}], "]"}], "]"}]}], "+", 
         RowBox[{
          RowBox[{"\[Rho]m", "[", 
           RowBox[{"[", 
            RowBox[{"jj", "[", 
             RowBox[{"t", "+", "1"}], "]"}], "]"}], "]"}], "*", 
          RowBox[{
           RowBox[{"m", "[", "t", "]"}], "[", 
           RowBox[{"[", 
            RowBox[{"jj", "[", 
             RowBox[{"t", "+", "1"}], "]"}], "]"}], "]"}]}]}], ")"}]}]}]}]}], 
   ",", "\[IndentingNewLine]", 
   RowBox[{"{", 
    RowBox[{"t", ",", "0", ",", "tmax", ",", "1"}], "}"}]}], "]"}]], "Input",
 CellChangeTimes->{{3.7800085946595144`*^9, 3.7800085995058317`*^9}, {
   3.7800086466358533`*^9, 3.780008752869671*^9}, {3.78000881551169*^9, 
   3.7800088375911036`*^9}, 3.7800089781601343`*^9, {3.7800095355148993`*^9, 
   3.7800095461345778`*^9}, {3.7800096117197914`*^9, 3.7800096240965796`*^9}, 
   3.7800099278460793`*^9, {3.78001000215485*^9, 3.7800100042129827`*^9}, {
   3.7800100480357866`*^9, 3.7800100539731665`*^9}, {3.7800101044584165`*^9, 
   3.78001010503445*^9}, {3.7800101509723997`*^9, 3.78001015141144*^9}, {
   3.780010210373209*^9, 3.7800102265102406`*^9}, {3.7800103844583764`*^9, 
   3.7800104049746933`*^9}, {3.7800104925193186`*^9, 3.780010532337877*^9}, {
   3.7800244829110575`*^9, 3.7800245062105417`*^9}, {3.7800245553727207`*^9, 
   3.7800245715887384`*^9}, {3.780024708821556*^9, 3.780024782599289*^9}, {
   3.780024871610016*^9, 3.780024887663022*^9}, {3.7800252533395042`*^9, 
   3.780025261925048*^9}, {3.7800253759663696`*^9, 3.7800253825047874`*^9}, {
   3.7800255110880375`*^9, 3.7800255930122957`*^9}, 3.78002564542666*^9, 
   3.780025704069417*^9, {3.7800257468681717`*^9, 3.78002576423934*^9}, {
   3.780026021210779*^9, 3.780026111728603*^9}, {3.78002614394765*^9, 
   3.780026172772502*^9}, {3.780026235850548*^9, 3.7800262553888054`*^9}, {
   3.780026352295022*^9, 3.780026372130294*^9}, {3.7800266416235857`*^9, 
   3.780026646778936*^9}, {3.780080060688077*^9, 3.7800801048022165`*^9}, {
   3.780080341396846*^9, 3.780080418170762*^9}, {3.7800804879904966`*^9, 
   3.7800805122348385`*^9}, 3.7800805582679663`*^9, {3.780080607441019*^9, 
   3.7800806116826735`*^9}, {3.7800806598292828`*^9, 3.7800806639041*^9}, {
   3.780081903592387*^9, 3.780081942864641*^9}, {3.7800842552213616`*^9, 
   3.7800843379357023`*^9}, 3.7800845457276692`*^9, {3.7800870399223547`*^9, 
   3.7800870783573074`*^9}, {3.780087119818559*^9, 3.7800871725972133`*^9}, {
   3.7800872103253317`*^9, 3.7800873701888685`*^9}, {3.7800874026190233`*^9, 
   3.780087435714695*^9}, {3.780118244133424*^9, 3.7801182480895014`*^9}, {
   3.780118282736243*^9, 3.7801182930436077`*^9}, {3.780118325620392*^9, 
   3.780118341436812*^9}, {3.7801184001902876`*^9, 3.780118540124941*^9}, {
   3.780118576861269*^9, 3.780118628924619*^9}, {3.7801187638389635`*^9, 
   3.7801187788525305`*^9}, 3.7801188938526344`*^9, {3.7801190805001783`*^9, 
   3.7801190870212817`*^9}, {3.780119123604597*^9, 3.780119133917556*^9}, {
   3.7801191748164186`*^9, 3.7801192515320415`*^9}, {3.7801193032235537`*^9, 
   3.7801193074792757`*^9}, {3.7801195247827225`*^9, 3.780119646372047*^9}, {
   3.780175075680664*^9, 3.7801750772614365`*^9}, {3.78518509079649*^9, 
   3.785185177976348*^9}, 3.785185217353592*^9, {3.7851852748631926`*^9, 
   3.785185453233836*^9}, 3.785185499849393*^9, 3.7851855769339743`*^9, 
   3.7851859205737805`*^9, 3.7852977949625177`*^9, {3.829256270118594*^9, 
   3.829256284072468*^9}, {3.829256469467016*^9, 3.8292564862517776`*^9}, {
   3.829257244838191*^9, 3.82925726084338*^9}, 3.829257343529244*^9, {
   3.8292574257745533`*^9, 3.829257435718065*^9}, 3.829264405024272*^9, {
   3.862698750755167*^9, 3.862698801004299*^9}, {3.8626988449292955`*^9, 
   3.86269889354735*^9}, {3.862698983750249*^9, 3.862698993487916*^9}, {
   3.8626993042574234`*^9, 3.8626993130354433`*^9}, {3.862699356569335*^9, 
   3.862699371322132*^9}, {3.862699426358389*^9, 3.8626994307694516`*^9}, 
   3.8627028130691843`*^9, {3.862709117291133*^9, 3.8627091265087724`*^9}, {
   3.909544894300161*^9, 3.9095449022444096`*^9}, 3.9095452178083744`*^9, 
   3.9095455930815954`*^9, {3.9095456341906223`*^9, 3.909545647148674*^9}, {
   3.909547852471505*^9, 3.909548043579112*^9}, 3.9095482560932183`*^9, {
   3.909548321826562*^9, 3.909548343085166*^9}, 3.9095483975310583`*^9, 
   3.9095829205098886`*^9, {3.909582975319847*^9, 3.9095830187235203`*^9}, 
   3.9095830983278823`*^9, {3.9095831319703035`*^9, 3.909583155241699*^9}, 
   3.909583275193885*^9, {3.9095833640010347`*^9, 3.909583376275532*^9}, {
   3.9095836607153115`*^9, 3.9095836991973624`*^9}, {3.909583748498699*^9, 
   3.9095838082373705`*^9}, {3.909583839846167*^9, 3.9095839198152432`*^9}, {
   3.9095947238206453`*^9, 3.9095947479723606`*^9}, 3.909598944439842*^9, {
   3.9095993691179743`*^9, 3.909599414231958*^9}},
 CellLabel->"In[47]:=",ExpressionUUID->"d6b2468d-0dfa-4ab2-9a42-ad3b7607d2aa"],

Cell[BoxData["\[IndentingNewLine]"], "Input",
 CellChangeTimes->{3.7853730143868637`*^9},
 CellLabel->"In[48]:=",ExpressionUUID->"7ea592d9-f5fd-45ef-950b-153fa4df4325"],

Cell[CellGroupData[{

Cell[BoxData[
 RowBox[{"Sum", "[", 
  RowBox[{
   RowBox[{
    RowBox[{"m", "[", "1000000", "]"}], "[", 
    RowBox[{"[", 
     RowBox[{"ii", "[", "a", "]"}], "]"}], "]"}], ",", 
   RowBox[{"{", 
    RowBox[{"a", ",", "1", ",", "1000"}], "}"}]}], "]"}]], "Input",
 CellChangeTimes->{{3.862708494620345*^9, 3.8627085128949847`*^9}, 
   3.8627085450134554`*^9, {3.8627085856780796`*^9, 3.862708708854768*^9}, 
   3.862708828042309*^9, {3.862708898069892*^9, 3.862708901752861*^9}},
 CellLabel->"In[49]:=",ExpressionUUID->"9014147d-4258-4f6e-a329-946030c49fba"],

Cell[BoxData["960.5337482947883`"], "Output",
 CellChangeTimes->{{3.8627086100071054`*^9, 3.8627087119741397`*^9}, {
   3.86270881600272*^9, 3.8627088310565305`*^9}, 3.8627089972288218`*^9, 
   3.862709324307078*^9, 3.8627098099904284`*^9, 3.8627653090247436`*^9, 
   3.8627684006618814`*^9, 3.862769246199193*^9, 3.862769349101856*^9, 
   3.8627694011431737`*^9, 3.86276946589546*^9, 3.8627749900557528`*^9, 
   3.909544680983314*^9, 3.9095449901567597`*^9, 3.909545263249338*^9, 
   3.9095486544067087`*^9, 3.9095580932078295`*^9, 3.909583552818113*^9, 
   3.9095842355111866`*^9, 3.909595022808257*^9, 3.9095986554323735`*^9, 
   3.909599195051421*^9, 3.909599708597949*^9},
 CellLabel->"Out[49]=",ExpressionUUID->"41e829f3-14d9-469b-b850-ed22dfeb17a6"]
}, Open  ]],

Cell[CellGroupData[{

Cell[BoxData[
 RowBox[{"\[Lambda]", 
  RowBox[{"(*", "\:8caf\:84c4\:7387", "*)"}]}]], "Input",
 CellChangeTimes->{3.8627654586839914`*^9},
 CellLabel->"In[50]:=",ExpressionUUID->"9a650922-4703-4c39-9941-c0c522a10f30"],

Cell[BoxData["0.25`"], "Output",
 CellChangeTimes->{3.862765464121335*^9, 3.8627684006984386`*^9, 
  3.8627692462429733`*^9, 3.86276934914053*^9, 3.862769401184451*^9, 
  3.8627694659338064`*^9, 3.862774990079136*^9, 3.90954468101661*^9, 
  3.909544990177514*^9, 3.9095452632706213`*^9, 3.9095486544303246`*^9, 
  3.90955809323561*^9, 3.9095835528467307`*^9, 3.9095842355391912`*^9, 
  3.909595022846371*^9, 3.9095986554853015`*^9, 3.909599195066057*^9, 
  3.9095997086140137`*^9},
 CellLabel->"Out[50]=",ExpressionUUID->"b2f919d2-9504-4c1a-993c-b33c066f66f5"]
}, Open  ]],

Cell[CellGroupData[{

Cell[BoxData[
 RowBox[{"\[Delta]w", 
  RowBox[{"(*", "\:640d\:76ca\:7387", "*)"}]}]], "Input",
 CellChangeTimes->{{3.829259405037418*^9, 3.829259421011617*^9}, {
  3.862699840545171*^9, 3.86269984942391*^9}},
 CellLabel->"In[51]:=",ExpressionUUID->"1e15e23a-5b4a-4109-ac38-6ca1dff2d220"],

Cell[BoxData["0.1`"], "Output",
 CellChangeTimes->{
  3.862688404714463*^9, 3.8626990617707105`*^9, 3.862699488513179*^9, {
   3.8626996356230583`*^9, 3.8626996617019215`*^9}, 3.862699863106001*^9, 
   3.8627001425156574`*^9, 3.8627011848213124`*^9, 3.862708343301272*^9, 
   3.8627088160277667`*^9, 3.8627089972526846`*^9, 3.8627093243256717`*^9, 
   3.86270981001103*^9, 3.8627653090594053`*^9, 3.8627684007344866`*^9, 
   3.862769246280056*^9, 3.8627693491820755`*^9, 3.8627694012209044`*^9, 
   3.8627694659768744`*^9, 3.8627749901046257`*^9, 3.9095446810565357`*^9, 
   3.9095449901974773`*^9, 3.9095452632950735`*^9, 3.909548654485364*^9, 
   3.9095580932674885`*^9, 3.909583552872669*^9, 3.909584235565191*^9, 
   3.9095950228834105`*^9, 3.9095986555341673`*^9, 3.9095991950798745`*^9, 
   3.9095997086305833`*^9},
 CellLabel->"Out[51]=",ExpressionUUID->"4718fba2-90b0-4b8f-b2b8-62a309e790b5"]
}, Open  ]],

Cell[CellGroupData[{

Cell[BoxData[
 RowBox[{"s", 
  RowBox[{"(*", "\:5bcc\:306e\:7dcf\:4ea4\:63db\:91cf", "*)"}]}]], "Input",
 CellChangeTimes->{3.8292573910131683`*^9, 3.829259212159172*^9, 
  3.8292644164732213`*^9},
 CellLabel->"In[52]:=",ExpressionUUID->"5ab12ac4-c61c-4513-87a3-4331c8f5d1c3"],

Cell[BoxData["36058.50788530516`"], "Output",
 CellChangeTimes->{
  3.829257394844062*^9, 3.829257444153747*^9, {3.82925753317597*^9, 
   3.8292575600337543`*^9}, 3.829257663952458*^9, 3.8292588793870697`*^9, {
   3.8292589189311037`*^9, 3.829258940376177*^9}, {3.8292590048161774`*^9, 
   3.8292590262201867`*^9}, 3.829259098384144*^9, {3.8292593236350927`*^9, 
   3.8292593425364914`*^9}, 3.8292594290933576`*^9, {3.8292597893066864`*^9, 
   3.8292598132093496`*^9}, 3.829260608033442*^9, 3.8292628769895077`*^9, {
   3.8292629166891627`*^9, 3.829263001250636*^9}, 3.8292646437569504`*^9, 
   3.829264824593535*^9, 3.8292648798235617`*^9, 3.829264930035219*^9, 
   3.82926497818123*^9, 3.8292650371446037`*^9, 3.8292652067023125`*^9, 
   3.829265252371459*^9, 3.8292653038242455`*^9, 3.8292653540973644`*^9, 
   3.8292654171539745`*^9, 3.829265487156184*^9, 3.829265533154333*^9, 
   3.8292655905489173`*^9, 3.8292656325472126`*^9, {3.8292656817930765`*^9, 
   3.829265704776343*^9}, 3.8292657683675747`*^9, 3.829265810475027*^9, 
   3.829265860388054*^9, 3.8292659129160595`*^9, 3.8292659836953616`*^9, 
   3.829266667181691*^9, 3.8292667392315445`*^9, 3.8292668476600037`*^9, 
   3.829266898554608*^9, 3.8292669529602556`*^9, 3.8292722468783755`*^9, 
   3.829272397287712*^9, 3.8292724742023277`*^9, 3.8292725191285534`*^9, 
   3.8292725692454057`*^9, 3.829272609015325*^9, 3.829272648708357*^9, 
   3.8292727017208834`*^9, 3.829272778187894*^9, 3.8292728187684765`*^9, 
   3.829272854817145*^9, 3.829272893661375*^9, 3.8292729559488387`*^9, 
   3.8292729960918818`*^9, 3.8292730332841*^9, 3.829273069296355*^9, 
   3.829273107748805*^9, 3.829273182835079*^9, 3.829273225097966*^9, 
   3.8292732603926735`*^9, 3.8292732998124824`*^9, 3.8292733362427626`*^9, 
   3.8292733772996655`*^9, 3.829273421170327*^9, 3.8292734572387037`*^9, 
   3.8292734940703983`*^9, 3.829273533418684*^9, 3.8292761200361547`*^9, 
   3.829278509986634*^9, 3.862688404755149*^9, 3.8626990618053203`*^9, 
   3.8626994885972824`*^9, {3.862699635682041*^9, 3.862699661757978*^9}, 
   3.862699863168541*^9, 3.8627001425863523`*^9, 3.862701184911262*^9, 
   3.8627083433292866`*^9, 3.8627088160524435`*^9, 3.8627089972768984`*^9, 
   3.8627093243472023`*^9, 3.862709810028989*^9, 3.862765309085347*^9, 
   3.8627684007711425`*^9, 3.862769246327942*^9, 3.8627693492201605`*^9, 
   3.8627694012588015`*^9, 3.8627694660182343`*^9, 3.8627749901261916`*^9, 
   3.9095446810965023`*^9, 3.909544990222395*^9, 3.909545263320654*^9, 
   3.909548654526228*^9, 3.9095580932974725`*^9, 3.909583552902665*^9, 
   3.9095842355911036`*^9, 3.909595022921367*^9, 3.909598655584339*^9, 
   3.9095991950925884`*^9, 3.9095997086492887`*^9},
 CellLabel->"Out[52]=",ExpressionUUID->"53ba2958-2af9-4271-bf0d-b273f906a5c6"]
}, Open  ]],

Cell[BoxData["\[IndentingNewLine]"], "Input",
 CellChangeTimes->{3.862708743838519*^9},
 CellLabel->"In[53]:=",ExpressionUUID->"177ac385-d22d-4bb9-b161-3cb5e2e9d407"],

Cell[CellGroupData[{

Cell[BoxData[
 RowBox[{
  RowBox[{"g1", "=", 
   RowBox[{"Sort", "[", 
    RowBox[{"m", "[", "1000", "]"}], "]"}]}], ";", 
  RowBox[{"gini1", "=", 
   RowBox[{
    FractionBox[
     RowBox[{"2", "*", 
      RowBox[{"Sum", "[", 
       RowBox[{
        RowBox[{"i", "*", 
         RowBox[{"g1", "[", 
          RowBox[{"[", "i", "]"}], "]"}]}], ",", 
        RowBox[{"{", 
         RowBox[{"i", ",", "1", ",", "n"}], "}"}]}], "]"}]}], 
     RowBox[{"n", "*", 
      RowBox[{"Sum", "[", 
       RowBox[{
        RowBox[{"g1", "[", 
         RowBox[{"[", "i", "]"}], "]"}], ",", 
        RowBox[{"{", 
         RowBox[{"i", ",", "1", ",", "n"}], "}"}]}], "]"}]}]], "-", 
    FractionBox[
     RowBox[{"n", "+", "1"}], "n"]}]}]}]], "Input",
 CellChangeTimes->{{3.7802801035698304`*^9, 3.780280104672882*^9}, {
  3.7802809884300804`*^9, 3.7802809901494427`*^9}, {3.780281064883213*^9, 
  3.780281066169772*^9}, {3.7853730878863125`*^9, 3.7853731096620417`*^9}, {
  3.785373528087453*^9, 3.7853735359096875`*^9}},
 CellLabel->"In[54]:=",ExpressionUUID->"8ca29d35-2d33-46ce-a69f-8b7dcb14b999"],

Cell[BoxData["0.08094748621853531`"], "Output",
 CellChangeTimes->{3.8627749901706986`*^9, 3.9095446811486173`*^9, 
  3.9095449902581396`*^9, 3.9095452633666525`*^9, 3.9095486545874033`*^9, 
  3.909558093347864*^9, 3.9095835529480677`*^9, 3.9095842356360364`*^9, 
  3.9095950229946413`*^9, 3.909598655679349*^9, 3.909599195114517*^9, 
  3.909599708679917*^9},
 CellLabel->"Out[54]=",ExpressionUUID->"5c3d3d03-c1b7-4b38-af59-177b8ed1c89c"]
}, Open  ]],

Cell[CellGroupData[{

Cell[BoxData[
 RowBox[{
  RowBox[{"g2", "=", 
   RowBox[{"Sort", "[", 
    RowBox[{"m", "[", "3000", "]"}], "]"}]}], ";", 
  RowBox[{"gini2", "=", 
   RowBox[{
    FractionBox[
     RowBox[{"2", "*", 
      RowBox[{"Sum", "[", 
       RowBox[{
        RowBox[{"i", "*", 
         RowBox[{"g2", "[", 
          RowBox[{"[", "i", "]"}], "]"}]}], ",", 
        RowBox[{"{", 
         RowBox[{"i", ",", "1", ",", "n"}], "}"}]}], "]"}]}], 
     RowBox[{"n", "*", 
      RowBox[{"Sum", "[", 
       RowBox[{
        RowBox[{"g2", "[", 
         RowBox[{"[", "i", "]"}], "]"}], ",", 
        RowBox[{"{", 
         RowBox[{"i", ",", "1", ",", "n"}], "}"}]}], "]"}]}]], "-", 
    FractionBox[
     RowBox[{"n", "+", "1"}], "n"]}]}]}]], "Input",
 CellChangeTimes->{{3.7802801035698304`*^9, 3.780280104672882*^9}, {
  3.7802809884300804`*^9, 3.7802809901494427`*^9}, {3.780281064883213*^9, 
  3.780281066169772*^9}, {3.7853730878863125`*^9, 3.7853731096620417`*^9}, {
  3.785373154030054*^9, 3.7853731614469023`*^9}, {3.785373553194852*^9, 
  3.785373553700032*^9}},
 CellLabel->"In[55]:=",ExpressionUUID->"40d87712-60d0-4079-ac36-9ba6a8b5ddfb"],

Cell[BoxData["0.08620494143848645`"], "Output",
 CellChangeTimes->{3.862774990192828*^9, 3.9095446811728344`*^9, 
  3.909544990279535*^9, 3.9095452633902903`*^9, 3.9095486546211214`*^9, 
  3.9095580933768406`*^9, 3.9095835529730415`*^9, 3.909584235661018*^9, 
  3.909595023034334*^9, 3.909598655731056*^9, 3.90959919512955*^9, 
  3.9095997086968803`*^9},
 CellLabel->"Out[55]=",ExpressionUUID->"15f27481-089c-4742-800b-8723304b1f48"]
}, Open  ]],

Cell[CellGroupData[{

Cell[BoxData[
 RowBox[{
  RowBox[{"g3", "=", 
   RowBox[{"Sort", "[", 
    RowBox[{"m", "[", "10000", "]"}], "]"}]}], ";", 
  RowBox[{"gini3", "=", 
   RowBox[{
    FractionBox[
     RowBox[{"2", "*", 
      RowBox[{"Sum", "[", 
       RowBox[{
        RowBox[{"i", "*", 
         RowBox[{"g3", "[", 
          RowBox[{"[", "i", "]"}], "]"}]}], ",", 
        RowBox[{"{", 
         RowBox[{"i", ",", "1", ",", "n"}], "}"}]}], "]"}]}], 
     RowBox[{"n", "*", 
      RowBox[{"Sum", "[", 
       RowBox[{
        RowBox[{"g3", "[", 
         RowBox[{"[", "i", "]"}], "]"}], ",", 
        RowBox[{"{", 
         RowBox[{"i", ",", "1", ",", "n"}], "}"}]}], "]"}]}]], "-", 
    FractionBox[
     RowBox[{"n", "+", "1"}], "n"]}]}]}]], "Input",
 CellChangeTimes->{{3.7802801035698304`*^9, 3.780280104672882*^9}, {
  3.7802809884300804`*^9, 3.7802809901494427`*^9}, {3.780281064883213*^9, 
  3.780281066169772*^9}, {3.7853730878863125`*^9, 3.7853731096620417`*^9}, {
  3.785373154030054*^9, 3.7853731614469023`*^9}, {3.7853732068181877`*^9, 
  3.7853732132103386`*^9}, {3.7853735701632705`*^9, 3.785373570749255*^9}},
 CellLabel->"In[56]:=",ExpressionUUID->"56a2a6c2-431a-4b0a-aff9-14dd2583fbb9"],

Cell[BoxData["0.1004595214093702`"], "Output",
 CellChangeTimes->{3.862774990214757*^9, 3.9095446811983323`*^9, 
  3.909544990305464*^9, 3.909545263414301*^9, 3.909548654663884*^9, 
  3.9095580934067464`*^9, 3.909583552998779*^9, 3.9095842356870594`*^9, 
  3.909595023080472*^9, 3.9095986557815714`*^9, 3.909599195144511*^9, 
  3.9095997087138734`*^9},
 CellLabel->"Out[56]=",ExpressionUUID->"6c2a9610-035f-4f49-b316-4ce8bb68638b"]
}, Open  ]],

Cell[CellGroupData[{

Cell[BoxData[
 RowBox[{
  RowBox[{"g4", "=", 
   RowBox[{"Sort", "[", 
    RowBox[{"m", "[", "30000", "]"}], "]"}]}], ";", 
  RowBox[{"gini4", "=", 
   RowBox[{
    FractionBox[
     RowBox[{"2", "*", 
      RowBox[{"Sum", "[", 
       RowBox[{
        RowBox[{"i", "*", 
         RowBox[{"g4", "[", 
          RowBox[{"[", "i", "]"}], "]"}]}], ",", 
        RowBox[{"{", 
         RowBox[{"i", ",", "1", ",", "n"}], "}"}]}], "]"}]}], 
     RowBox[{"n", "*", 
      RowBox[{"Sum", "[", 
       RowBox[{
        RowBox[{"g4", "[", 
         RowBox[{"[", "i", "]"}], "]"}], ",", 
        RowBox[{"{", 
         RowBox[{"i", ",", "1", ",", "n"}], "}"}]}], "]"}]}]], "-", 
    FractionBox[
     RowBox[{"n", "+", "1"}], "n"]}]}]}]], "Input",
 CellChangeTimes->{{3.7802801035698304`*^9, 3.780280104672882*^9}, {
  3.7802809884300804`*^9, 3.7802809901494427`*^9}, {3.780281064883213*^9, 
  3.780281066169772*^9}, {3.7853730878863125`*^9, 3.7853731096620417`*^9}, {
  3.785373154030054*^9, 3.7853731614469023`*^9}, {3.7853732068181877`*^9, 
  3.7853732527504587`*^9}, {3.785373587250988*^9, 3.7853735877235136`*^9}},
 CellLabel->"In[57]:=",ExpressionUUID->"ab05abed-520e-4434-8438-75cf6d546cad"],

Cell[BoxData["0.1888250994216769`"], "Output",
 CellChangeTimes->{3.862774990238903*^9, 3.9095446812285986`*^9, 
  3.909544990325409*^9, 3.9095452634403324`*^9, 3.909548654715201*^9, 
  3.909558093436737*^9, 3.90958355302275*^9, 3.9095842357120075`*^9, 
  3.90959502312271*^9, 3.909598655829101*^9, 3.9095991951594715`*^9, 
  3.9095997087317853`*^9},
 CellLabel->"Out[57]=",ExpressionUUID->"23a525d8-a9b3-4716-8d65-52e2fba4e65c"]
}, Open  ]],

Cell[CellGroupData[{

Cell[BoxData[
 RowBox[{
  RowBox[{"g5", "=", 
   RowBox[{"Sort", "[", 
    RowBox[{"m", "[", "100000", "]"}], "]"}]}], ";", 
  RowBox[{"gini5", "=", 
   RowBox[{
    FractionBox[
     RowBox[{"2", "*", 
      RowBox[{"Sum", "[", 
       RowBox[{
        RowBox[{"i", "*", 
         RowBox[{"g5", "[", 
          RowBox[{"[", "i", "]"}], "]"}]}], ",", 
        RowBox[{"{", 
         RowBox[{"i", ",", "1", ",", "n"}], "}"}]}], "]"}]}], 
     RowBox[{"n", "*", 
      RowBox[{"Sum", "[", 
       RowBox[{
        RowBox[{"g5", "[", 
         RowBox[{"[", "i", "]"}], "]"}], ",", 
        RowBox[{"{", 
         RowBox[{"i", ",", "1", ",", "n"}], "}"}]}], "]"}]}]], "-", 
    FractionBox[
     RowBox[{"n", "+", "1"}], "n"]}]}]}]], "Input",
 CellChangeTimes->{{3.7802801035698304`*^9, 3.780280104672882*^9}, {
  3.7802809884300804`*^9, 3.7802809901494427`*^9}, {3.780281064883213*^9, 
  3.780281066169772*^9}, {3.7853730878863125`*^9, 3.7853731096620417`*^9}, {
  3.785373154030054*^9, 3.7853731614469023`*^9}, {3.7853732068181877`*^9, 
  3.785373274460041*^9}, {3.785373603074888*^9, 3.7853736036417737`*^9}, {
  3.7853736637180986`*^9, 3.785373667876901*^9}},
 CellLabel->"In[58]:=",ExpressionUUID->"5c7cb72b-dd3c-4bf0-9863-afe0935fb6a4"],

Cell[BoxData["0.27449955440621654`"], "Output",
 CellChangeTimes->{3.862774990264343*^9, 3.9095446812555428`*^9, 
  3.909544990345398*^9, 3.909545263465433*^9, 3.909548654745783*^9, 
  3.9095580934662514`*^9, 3.909583553054484*^9, 3.9095842357372494`*^9, 
  3.9095950231572237`*^9, 3.9095986558771105`*^9, 3.9095991951734333`*^9, 
  3.909599708748732*^9},
 CellLabel->"Out[58]=",ExpressionUUID->"550138b3-b621-461d-aca0-02ffa4cdadb3"]
}, Open  ]],

Cell[CellGroupData[{

Cell[BoxData[
 RowBox[{
  RowBox[{"g6", "=", 
   RowBox[{"Sort", "[", 
    RowBox[{"m", "[", "300000", "]"}], "]"}]}], ";", 
  RowBox[{"gini6", "=", 
   RowBox[{
    FractionBox[
     RowBox[{"2", "*", 
      RowBox[{"Sum", "[", 
       RowBox[{
        RowBox[{"i", "*", 
         RowBox[{"g6", "[", 
          RowBox[{"[", "i", "]"}], "]"}]}], ",", 
        RowBox[{"{", 
         RowBox[{"i", ",", "1", ",", "n"}], "}"}]}], "]"}]}], 
     RowBox[{"n", "*", 
      RowBox[{"Sum", "[", 
       RowBox[{
        RowBox[{"g6", "[", 
         RowBox[{"[", "i", "]"}], "]"}], ",", 
        RowBox[{"{", 
         RowBox[{"i", ",", "1", ",", "n"}], "}"}]}], "]"}]}]], "-", 
    FractionBox[
     RowBox[{"n", "+", "1"}], "n"]}]}]}]], "Input",
 CellChangeTimes->{{3.7802801035698304`*^9, 3.780280104672882*^9}, {
  3.7802809884300804`*^9, 3.7802809901494427`*^9}, {3.780281064883213*^9, 
  3.780281066169772*^9}, {3.7853730878863125`*^9, 3.7853731096620417`*^9}, {
  3.785373154030054*^9, 3.7853731614469023`*^9}, {3.7853732068181877`*^9, 
  3.785373301117131*^9}, {3.7853736219347477`*^9, 3.785373622442325*^9}},
 CellLabel->"In[59]:=",ExpressionUUID->"cf4933d7-be10-4d3a-bea6-da8304c21759"],

Cell[BoxData["0.29694635314301876`"], "Output",
 CellChangeTimes->{3.862774990288166*^9, 3.9095446812934427`*^9, 
  3.909544990363496*^9, 3.9095452634913435`*^9, 3.9095486547786307`*^9, 
  3.9095580934965677`*^9, 3.909583553081029*^9, 3.909584235762253*^9, 
  3.909595023192691*^9, 3.909598655925758*^9, 3.909599195187397*^9, 
  3.909599708766202*^9},
 CellLabel->"Out[59]=",ExpressionUUID->"dd860348-dd5e-4510-97f6-c2b756301f84"]
}, Open  ]],

Cell[CellGroupData[{

Cell[BoxData[
 RowBox[{
  RowBox[{"g7", "=", 
   RowBox[{"Sort", "[", 
    RowBox[{"m", "[", "1000000", "]"}], "]"}]}], ";", 
  RowBox[{"gini7", "=", 
   RowBox[{
    FractionBox[
     RowBox[{"2", "*", 
      RowBox[{"Sum", "[", 
       RowBox[{
        RowBox[{"i", "*", 
         RowBox[{"g7", "[", 
          RowBox[{"[", "i", "]"}], "]"}]}], ",", 
        RowBox[{"{", 
         RowBox[{"i", ",", "1", ",", "n"}], "}"}]}], "]"}]}], 
     RowBox[{"n", "*", 
      RowBox[{"Sum", "[", 
       RowBox[{
        RowBox[{"g7", "[", 
         RowBox[{"[", "i", "]"}], "]"}], ",", 
        RowBox[{"{", 
         RowBox[{"i", ",", "1", ",", "n"}], "}"}]}], "]"}]}]], "-", 
    FractionBox[
     RowBox[{"n", "+", "1"}], "n"]}]}]}]], "Input",
 CellChangeTimes->{{3.7802801035698304`*^9, 3.780280104672882*^9}, {
  3.7802809884300804`*^9, 3.7802809901494427`*^9}, {3.780281064883213*^9, 
  3.780281066169772*^9}, {3.7853730878863125`*^9, 3.7853731096620417`*^9}, {
  3.785373154030054*^9, 3.7853731614469023`*^9}, {3.7853732068181877`*^9, 
  3.785373358286265*^9}, {3.7853736385317*^9, 3.7853736390413427`*^9}},
 CellLabel->"In[60]:=",ExpressionUUID->"419e6e89-1908-4fbd-8c0d-f85a59841bb1"],

Cell[BoxData["0.30892977716368164`"], "Output",
 CellChangeTimes->{3.8627749903220205`*^9, 3.9095446813307223`*^9, 
  3.9095449903865175`*^9, 3.909545263515444*^9, 3.909548654812274*^9, 
  3.9095580935266323`*^9, 3.90958355310802*^9, 3.909584235787466*^9, 
  3.9095950232331457`*^9, 3.909598655976545*^9, 3.9095991952012396`*^9, 
  3.909599708783188*^9},
 CellLabel->"Out[60]=",ExpressionUUID->"6e476193-4a8c-436e-9ee4-02cde4cf26d0"]
}, Open  ]],

Cell[CellGroupData[{

Cell[BoxData[
 RowBox[{"ginidata", "=", 
  RowBox[{"{", 
   RowBox[{
   "gini1", ",", "gini2", ",", "gini3", ",", "gini4", ",", "gini5", ",", 
    "gini6", ",", "gini7"}], "}"}]}]], "Input",
 CellChangeTimes->{{3.909545358227146*^9, 3.909545390805354*^9}, {
  3.909545422591012*^9, 3.9095454498691425`*^9}},
 CellLabel->"In[61]:=",ExpressionUUID->"ddd87574-e35e-4ae9-85a9-57deae2a4857"],

Cell[BoxData[
 RowBox[{"{", 
  RowBox[{
  "0.08094748621853531`", ",", "0.08620494143848645`", ",", 
   "0.1004595214093702`", ",", "0.1888250994216769`", ",", 
   "0.27449955440621654`", ",", "0.29694635314301876`", ",", 
   "0.30892977716368164`"}], "}"}]], "Output",
 CellChangeTimes->{3.9095454534275503`*^9, 3.9095486548432264`*^9, 
  3.90955809355667*^9, 3.9095835531340094`*^9, 3.9095842358131957`*^9, 
  3.909595023275263*^9, 3.9095986560273542`*^9, 3.909599195216304*^9, 
  3.9095997088002005`*^9},
 CellLabel->"Out[61]=",ExpressionUUID->"f0c0bdbb-ae54-49da-b801-df9550afbd99"]
}, Open  ]],

Cell[BoxData["\[IndentingNewLine]"], "Input",
 CellChangeTimes->{3.829255840555195*^9},
 CellLabel->"In[62]:=",ExpressionUUID->"3b56a338-7892-4135-8242-ed0b6b793f1d"],

Cell[CellGroupData[{

Cell[BoxData[
 RowBox[{"Histogram", "[", 
  RowBox[{
   RowBox[{"{", 
    RowBox[{
     RowBox[{"m", "[", "10000", "]"}], ",", 
     RowBox[{"m", "[", "100000", "]"}], ",", 
     RowBox[{"m", "[", "1000000", "]"}]}], "}"}], ",", 
   RowBox[{"{", 
    RowBox[{"0", ",", "3", ",", "0.1"}], "}"}], ",", 
   RowBox[{"ChartStyle", "\[Rule]", "\"\<BlueGreenYellow\>\""}], ",", 
   RowBox[{"LabelStyle", "\[Rule]", "Black"}], ",", 
   RowBox[{"LabelStyle", "\[Rule]", 
    RowBox[{"(", 
     RowBox[{"FontFamily", "\[Rule]", "\"\<Arial\>\""}], ")"}]}], ",", 
   RowBox[{"LabelStyle", "\[Rule]", 
    RowBox[{"(", 
     RowBox[{"FontSize", "\[Rule]", "16"}], ")"}]}], ",", 
   RowBox[{"AxesStyle", "\[Rule]", 
    RowBox[{"Directive", "[", "16", "]"}]}], ",", 
   RowBox[{"TicksStyle", "\[Rule]", 
    RowBox[{"Directive", "[", "16", "]"}]}], ",", 
   RowBox[{"ChartBaseStyle", "\[Rule]", 
    RowBox[{"Opacity", "[", "0.6", "]"}]}]}], "]"}]], "Input",
 CellChangeTimes->{{3.7851972581532784`*^9, 3.7851972859206085`*^9}, {
   3.7851973370882297`*^9, 3.7851973888868103`*^9}, {3.7851974189082794`*^9, 
   3.7851974369539957`*^9}, {3.7851974774425354`*^9, 3.785197479831825*^9}, 
   3.785197657963996*^9, {3.7851977356010046`*^9, 3.7851977388123884`*^9}, {
   3.785197794042511*^9, 3.785197794193104*^9}, 3.78519784129558*^9, {
   3.785197916782298*^9, 3.785197928746105*^9}, {3.78519796592945*^9, 
   3.785197989953359*^9}, 3.785198050542241*^9, {3.7851980968331685`*^9, 
   3.7851981127353177`*^9}, {3.785198202351659*^9, 3.785198217474247*^9}, {
   3.7851982578170776`*^9, 3.785198284680193*^9}, 3.785198387118868*^9, 
   3.785198463652452*^9, {3.7851991331182547`*^9, 3.7851991763055644`*^9}, 
   3.7851992288439894`*^9, 3.785199604249509*^9, {3.7852036902809763`*^9, 
   3.7852036925194254`*^9}, {3.785301504328125*^9, 3.7853015285002413`*^9}, {
   3.785301702501954*^9, 3.7853017286115613`*^9}, {3.7853022237409315`*^9, 
   3.7853022259753475`*^9}, {3.7853024475865316`*^9, 3.7853024606647644`*^9}, 
   3.7853026758226805`*^9, {3.7853027664795885`*^9, 3.7853028064799633`*^9}, 
   3.785303160556115*^9, {3.785303208806409*^9, 3.7853032345253286`*^9}, {
   3.785303345666608*^9, 3.7853033460728483`*^9}, 3.7853034783480544`*^9, {
   3.7853035334421206`*^9, 3.785303545192299*^9}, {3.7853485779466553`*^9, 
   3.785348581759181*^9}, {3.7853486408999376`*^9, 3.7853486586187325`*^9}, {
   3.785348865881359*^9, 3.7853488926261544`*^9}, {3.785349039735736*^9, 
   3.7853490530795255`*^9}, {3.785349276579877*^9, 3.7853493138924417`*^9}, {
   3.7853493813144193`*^9, 3.7853493844081936`*^9}, 3.7853498221754026`*^9, {
   3.785350144520031*^9, 3.7853501587298813`*^9}, {3.7853570076081676`*^9, 
   3.785357016576932*^9}, {3.828120607479864*^9, 3.8281206465429726`*^9}, {
   3.8281491694035606`*^9, 3.828149179377794*^9}, {3.8281492713437557`*^9, 
   3.8281492794306235`*^9}, {3.8292560353846846`*^9, 
   3.8292560724107056`*^9}, {3.8627001297132387`*^9, 3.862700134361968*^9}, 
   3.862701193819125*^9, {3.86270123738558*^9, 3.8627012406797204`*^9}, {
   3.862702120504671*^9, 3.862702141798704*^9}, {3.862702333016507*^9, 
   3.8627023447055864`*^9}, 3.8627087943294725`*^9, {3.862708909265231*^9, 
   3.862708912818215*^9}, 3.862709061631588*^9, {3.862709396910389*^9, 
   3.8627094058229623`*^9}, {3.8627692536596165`*^9, 
   3.8627692647392616`*^9}, {3.9095450701416473`*^9, 3.9095450814969416`*^9}, 
   3.909545304401116*^9, {3.9095580078889227`*^9, 3.9095580124848075`*^9}},
 CellLabel->"In[63]:=",ExpressionUUID->"a8a11302-60fa-4f29-bd12-4c44f3321f5e"],

Cell[BoxData[
 GraphicsBox[{
   {RGBColor[0.987148, 0.8073604000000001, 0.49470040000000004`], Opacity[
    0.6], EdgeForm[{Opacity[0.476], Thickness[Small]}], {{}, 
     {RGBColor[0.122103, 0.00901808, 0.39826], Opacity[0.6], EdgeForm[{
      Opacity[0.476], Thickness[Small]}], RectangleBox[{0.4, 0.}, {0.5, 2},
       RoundingRadius->0], RectangleBox[{0.5, 0.}, {0.6000000000000001, 15},
       RoundingRadius->0], RectangleBox[{0.6000000000000001, 0.}, {0.7000000000000001, 39},
       RoundingRadius->0], RectangleBox[{0.7000000000000001, 0.}, {0.8, 101},
       RoundingRadius->0], RectangleBox[{0.8, 0.}, {0.9, 149},
       RoundingRadius->0], RectangleBox[{0.9, 0.}, {1., 183},
       RoundingRadius->0], RectangleBox[{1., 0.}, {1.1, 210},
       RoundingRadius->0], RectangleBox[{1.1, 0.}, {1.2000000000000002, 183},
       RoundingRadius->0], RectangleBox[{1.2000000000000002, 0.}, {1.3, 104},
       RoundingRadius->0], RectangleBox[{1.3, 0.}, {1.4000000000000001, 13},
       RoundingRadius->0], RectangleBox[{1.4000000000000001, 0.}, {1.5, 1},
       RoundingRadius->0]}, {}, {}}, {{}, 
     {RGBColor[0.175507, 0.652273, 0.528496], Opacity[0.6], EdgeForm[{Opacity[
      0.476], Thickness[Small]}], RectangleBox[{0.2, 0.}, {0.30000000000000004, 6},
       RoundingRadius->0], RectangleBox[{0.30000000000000004, 0.}, {0.4, 38},
       RoundingRadius->0], RectangleBox[{0.4, 0.}, {0.5, 95},
       RoundingRadius->0], RectangleBox[{0.5, 0.}, {0.6000000000000001, 120},
       RoundingRadius->0], RectangleBox[{0.6000000000000001, 0.}, {0.7000000000000001, 103},
       RoundingRadius->0], RectangleBox[{0.7000000000000001, 0.}, {0.8, 97},
       RoundingRadius->0], RectangleBox[{0.8, 0.}, {0.9, 80},
       RoundingRadius->0], RectangleBox[{0.9, 0.}, {1., 77},
       RoundingRadius->0], RectangleBox[{1., 0.}, {1.1, 54},
       RoundingRadius->0], RectangleBox[{1.1, 0.}, {1.2000000000000002, 43},
       RoundingRadius->0], RectangleBox[{1.2000000000000002, 0.}, {1.3, 44},
       RoundingRadius->0], RectangleBox[{1.3, 0.}, {1.4000000000000001, 37},
       RoundingRadius->0], RectangleBox[{1.4000000000000001, 0.}, {1.5, 29},
       RoundingRadius->0], RectangleBox[{1.5, 0.}, {1.6, 33},
       RoundingRadius->0], RectangleBox[{1.6, 0.}, {1.7000000000000002, 27},
       RoundingRadius->0], RectangleBox[{1.7000000000000002, 0.}, {1.8, 24},
       RoundingRadius->0], RectangleBox[{1.8, 0.}, {1.9000000000000001, 29},
       RoundingRadius->0], RectangleBox[{1.9000000000000001, 0.}, {2., 20},
       RoundingRadius->0], RectangleBox[{2., 0.}, {2.1, 24},
       RoundingRadius->0], RectangleBox[{2.1, 0.}, {2.2, 11},
       RoundingRadius->0], RectangleBox[{2.2, 0.}, {2.3000000000000003, 5},
       RoundingRadius->0], RectangleBox[{2.3000000000000003, 0.}, {2.4000000000000004, 3},
       RoundingRadius->0], RectangleBox[{2.4000000000000004, 0.}, {2.5, 1},
       RoundingRadius->0]}, {}, {}}, {{}, 
     {RGBColor[0.914809, 0.897673, 0.350652], Opacity[0.6], EdgeForm[{Opacity[
      0.476], Thickness[Small]}], RectangleBox[{0.2, 0.}, {0.30000000000000004, 10},
       RoundingRadius->0], RectangleBox[{0.30000000000000004, 0.}, {0.4, 69},
       RoundingRadius->0], RectangleBox[{0.4, 0.}, {0.5, 119},
       RoundingRadius->0], RectangleBox[{0.5, 0.}, {0.6000000000000001, 124},
       RoundingRadius->0], RectangleBox[{0.6000000000000001, 0.}, {0.7000000000000001, 119},
       RoundingRadius->0], RectangleBox[{0.7000000000000001, 0.}, {0.8, 91},
       RoundingRadius->0], RectangleBox[{0.8, 0.}, {0.9, 73},
       RoundingRadius->0], RectangleBox[{0.9, 0.}, {1., 44},
       RoundingRadius->0], RectangleBox[{1., 0.}, {1.1, 51},
       RoundingRadius->0], RectangleBox[{1.1, 0.}, {1.2000000000000002, 43},
       RoundingRadius->0], RectangleBox[{1.2000000000000002, 0.}, {1.3, 29},
       RoundingRadius->0], RectangleBox[{1.3, 0.}, {1.4000000000000001, 25},
       RoundingRadius->0], RectangleBox[{1.4000000000000001, 0.}, {1.5, 27},
       RoundingRadius->0], RectangleBox[{1.5, 0.}, {1.6, 21},
       RoundingRadius->0], RectangleBox[{1.6, 0.}, {1.7000000000000002, 29},
       RoundingRadius->0], RectangleBox[{1.7000000000000002, 0.}, {1.8, 24},
       RoundingRadius->0], RectangleBox[{1.8, 0.}, {1.9000000000000001, 19},
       RoundingRadius->0], RectangleBox[{1.9000000000000001, 0.}, {2., 19},
       RoundingRadius->0], RectangleBox[{2., 0.}, {2.1, 12},
       RoundingRadius->0], RectangleBox[{2.1, 0.}, {2.2, 12},
       RoundingRadius->0], RectangleBox[{2.2, 0.}, {2.3000000000000003, 4},
       RoundingRadius->0], RectangleBox[{2.3000000000000003, 0.}, {2.4000000000000004, 11},
       RoundingRadius->0], RectangleBox[{2.4000000000000004, 0.}, {2.5, 8},
       RoundingRadius->0], RectangleBox[{2.5, 0.}, {2.6, 8},
       RoundingRadius->0], RectangleBox[{2.6, 0.}, {2.7, 6},
       RoundingRadius->0], RectangleBox[{2.7, 0.}, {2.8000000000000003, 1},
       RoundingRadius->0], RectangleBox[{2.8000000000000003, 0.}, {2.9000000000000004, 1},
       RoundingRadius->
        0]}, {}, {}}}, {{{{}, {}, {}, {}, {}, {}, {}, {}, {}, {}, {}}, {}}, \
{{{}, {}, {}, {}, {}, {}, {}, {}, {}, {}, {}, {}, {}, {}, {}, {}, {}, {}, {}, \
{}, {}, {}, {}}, {}}, {{{}, {}, {}, {}, {}, {}, {}, {}, {}, {}, {}, {}, {}, \
{}, {}, {}, {}, {}, {}, {}, {}, {}, {}, {}, {}, {}, {}}, {}}}},
  AspectRatio->NCache[GoldenRatio^(-1), 0.6180339887498948],
  Axes->{True, True},
  AxesLabel->{None, None},
  AxesOrigin->{-0.06, 0.},
  AxesStyle->Directive[16],
  FrameLabel->{{None, None}, {None, None}},
  FrameTicks->{{Automatic, Automatic}, {Automatic, Automatic}},
  GridLines->{None, None},
  GridLinesStyle->Directive[
    GrayLevel[0.5, 0.4]],
  LabelStyle->GrayLevel[0],
  PlotRange->{{0., 3.}, {All, All}},
  PlotRangePadding->{{
     Scaled[0.02], 
     Scaled[0.02]}, {
     Scaled[0.02], 
     Scaled[0.05]}},
  Ticks->{Automatic, Automatic},
  TicksStyle->Directive[16]]], "Output",
 CellChangeTimes->{3.9095446819844775`*^9, 3.9095449905297403`*^9, 
  3.909545084733418*^9, 3.909545263656417*^9, 3.9095453074038067`*^9, 
  3.9095486550304747`*^9, 3.909558093749264*^9, 3.9095835533416862`*^9, 
  3.909584235965005*^9, 3.9095950236111135`*^9, 3.9095986563563166`*^9, 
  3.9095991956774836`*^9, 3.9095997089756804`*^9},
 CellLabel->"Out[63]=",ExpressionUUID->"afc58d8e-479d-4246-86ec-27f381185aab"]
}, Open  ]],

Cell[BoxData["\[IndentingNewLine]"], "Input",
 CellChangeTimes->{3.9095580207687516`*^9},
 CellLabel->"In[64]:=",ExpressionUUID->"e5950b4d-98ac-44c0-84c0-0dfe8412a475"],

Cell[CellGroupData[{

Cell[BoxData[
 RowBox[{"ListPlot", "[", 
  RowBox[{
   RowBox[{"m", "[", "1000000", "]"}], ",", 
   RowBox[{"PlotRange", "\[Rule]", 
    RowBox[{"{", 
     RowBox[{"0", ",", "4"}], "}"}]}], ",", 
   RowBox[{"PlotStyle", "\[Rule]", 
    RowBox[{"PointSize", "[", "0.01", "]"}]}], ",", 
   RowBox[{"LabelStyle", "\[Rule]", "Black"}], ",", 
   RowBox[{"LabelStyle", "\[Rule]", 
    RowBox[{"(", 
     RowBox[{"FontFamily", "\[Rule]", "\"\<Arial\>\""}], ")"}]}], ",", 
   RowBox[{"LabelStyle", "\[Rule]", 
    RowBox[{"(", 
     RowBox[{"FontSize", "\[Rule]", "16"}], ")"}]}], ",", 
   RowBox[{"AxesStyle", "\[Rule]", 
    RowBox[{"Directive", "[", "16", "]"}]}], ",", 
   RowBox[{"TicksStyle", "\[Rule]", 
    RowBox[{"Directive", "[", "16", "]"}]}]}], "]"}]], "Input",
 CellChangeTimes->{{3.9095574446774635`*^9, 3.9095574729059744`*^9}, {
   3.909557505112859*^9, 3.9095575057797375`*^9}, 3.9095577552541437`*^9, {
   3.9095577931137953`*^9, 3.9095578177411203`*^9}, 3.9095579272047377`*^9, 
   3.9095583171139846`*^9, {3.9095618341063166`*^9, 3.909561854501543*^9}, {
   3.9095922717179823`*^9, 3.9095922973560467`*^9}, 3.909592392659284*^9, {
   3.909592503997241*^9, 3.909592527853051*^9}},
 CellLabel->"In[65]:=",ExpressionUUID->"e85bdd3f-0e0f-41d3-80ac-398f68ef0160"],

Cell[BoxData[
 GraphicsBox[{{}, {{}, 
    {RGBColor[0.368417, 0.506779, 0.709798], PointSize[0.01], 
     AbsoluteThickness[1.6], PointBox[CompressedData["
1:eJw9WXk41G3UVnmlRIpQpGnXTqnQ4m4hRUWWJNVIGBFjH/tgZozB0CZpoyK0
qSjt065N0qZEwlvapYXkrc93fef5+qfrdJ7nnHOf+yzP/Bq+PnCFV08lJaWW
XkpK//v3//1ptfz7elLY697KoH/AOI++DXe39iJZFdbXbirrjPuHZE3I1Lfu
axvIZG3MLii6n1DG7uuhn0tM3JFfqiQbYJQv5+abEew8B0Pe5TiM//rX8v/k
EahMNIgt6sn0o7Dt9nvH/kuZvTG4yW885MpneiOcUAwf5i3oSfJ4KFe5OD3+
zPQTMdhnRqD3P+z+ZOT0kvkFGjI8xjj5qO16T5seJJtg1KRBv2I02P2paLsT
MdoymOmnISbm/MTSQ8yeKU6ZvtC3i2T+p0Mo/FOgeZ6dn4HkimaPIlPmbyYM
dFf1F85h983wZ0+evcFZpjfH4V7isYIGZs8C4/I9T4yJUiJ5FjRaO+fM6Mv0
s8H18746J4TZmwOdxh3Llzoze3PhxymdG6nCZEtc45Vyhg9l5wHDVSPuL31I
9oTAU9fM4VldzN88fOiMjv11i+4L5+HsA4OY4C8qpJ8PLble035Hwiucjz+C
6KH7TJi/BUibcM2p+SzxK1yAhz0l/i90WH4W4sbvle1a/7L7C+G7pkfBv+5M
bwXF8d+H8ispHqEV1FWaZqheZ/FZI3bJ0eu+3ix+a+zed95750HmfxGu2mwb
/U7vP/K/CA5BOtO2NbH82cDt3M8jXquYfRt09FqrMrCT2V+M+KIK57qcP3R/
MebltE833sriWwLnHQuOX3zO7i9BWe6P3eUyZt8WOwXJQ95++E33bXG2z4aU
djHZU7LDQreYKSmuLL92GL2n3+hfrsz/Ulxd8ORJ7BSWv6WYWmigtJLD8C3D
pB5HbmupsPiWoT4y5Gq7E7O/HH3dr7vF9Wf5WQ4nZ2PPx0e7SG8Pc5H1nEXW
5A/2cCvz2LGvH8uXPU7+vnbVW4/8K+wxfMwUI1Mf0is5YPdR00Fqdey+Az6+
ff076fYvuu8A4zxJ6IB1lC+FA2ac/dMQ8YDyobQCVUO2pU7fTjJWILRfryP9
5rJ8rMDha/1EiCP7ihU4Jy4t1Sln+BzhPn5WaVUA8+8I7Xn5ioYPLH5HfHx3
p6DgE9lXOML7fODNwCY2b5wQ6f4m7NHsTvLvBNn2O6GW6SyfTigatCc1awbJ
Cie8jlwR532C4XeGZHlTWJMK5RPO2Dl5zflWTXbfGTnG5j2Si1n8ztB13Xst
JoXx64L/ePM3XxxG8cAFuySSJ13mrJ5c8GDuQ52+Z9h9F/zN+7ro3B0W/0p8
ONPz66oQ8oeVSHp1ojCqk+IRrkTYHyOx1SiKV7ESQ2zD1xXcZfy74pj+8OkD
1Rl+V3R0PbY+287id8XYXbySnK2Mf1fEmBZ7hM1g91chf5DO9jU6zP8quCqV
/GNl+ZPur4LmzD4ntC3ovGIVTLMf2Swfze67odSjRqW1L8UHNwx+4SsQZFA8
QjfMmnhApt+X+XfD1df6Xbd2UH0prcaMGY1D07VIxmp8y+/lXW3YTvdX45j2
sY3zrZj/1ahPXx2/z4Hx547Wiom2xS4ddN8dS3RfTM5IY/7dcUX89fIUL5IV
7mi8aGzo/oHsK61BtlFIl90xwos18NZp3q+3n9X/GlhMHuOis5DsK9bg442L
Z1yuMv9rET7EsGJKA6v/tSgUzV6QzGH1uxYFTuuW3xrJ8K/Fh7vNavlWjP91
aC9Vzr4Sxfhbh0lFQ8Ys+MzmzTr0tLw92vkTi38dXPve6PVXi93nYvcgm9LB
zyh+DhctxTlr9mkwe1y8N6nK4vmRnsvFAP3mJ9/7sPriYnzAm33ajT/+T87l
wi4rtcZ5Hcs3F7UHF8Y+VVA8DVwI7J6rvmpm/Hsgv2ZLvFIJ6TkeKAsZuTvk
ZRv590DBhHsdTiMoH1wP6F89Fzo1i/n3wCfDBPGu3cy/B74drmyMz6P8KzzA
u7Q5SDWU8DR4wPL4igPNc0hWWg/lYy5ZTivoPGc9dMTnTY7/P/71eHl4j37F
NOKPux6fLjQtWtTA+F2PnISKz0f6UT3krke97s1/ul4x/+vxIrp01d82ut+w
HttthF1tsxh+T0xYNH9Q76/fyb8nqp3Sb+10Z/498dB4yWePfJZ/T+h/C2vj
GbD69MTbER2T/QUk53oCq1pG5Zcz/57gaBStjXMkfw2euKibPfWmOfO/ASse
13i5B1P8nA0oz+XUWvxi/bAB01N6nFfxoXrhbkDu1odlxv1ZfW2ApyhiqlzA
8G9A//695cU6bF5twKzru0bbhBE/DRtgbSmz2zOb7Ct5YVpma0DbW5Z/LwyP
Hvz6dwjlA17wzru/9u96us/1wn+r1VfP8SRZ6IWGQekvFy+h/OR6YXelVcb0
GIbfC5Kxp0VD3Ehu8MK2W+7xumtY/3qjwrtrqvtiiofjjSEvPM5n+7H684aN
an34rx50nuuNa2a/JBN60nmhNz7zLD99eMnwe0O/h+qo0lSKX+GNjxMb+gyM
pfgavBHR/DV/LJu3Sj44+DMvbFsqw++DiwaqomsN38i/D4Y5zHxs2pf44vpg
2ZCl5zmr2XzzgZFqStqyLwy/D8qlfja2EazffXAj/5T7G3VWfz7ouSgrNE6H
4eeBZ7J5iV8E6z8ezv18pHZHn81THqprpH1WFLH64yHmX1XXjY0MPw9vzfZc
3bmA+efh1N2qx9Fj2L7hQT5ye+LEkZSPBh7CusyzUkcQPiVfxHp+TW06x+aP
L7zkaU+vfWb8+yJ+BKfrjDXj3xdL3hyVHQ79Sv59IVuwXmbhwOrfF6GV7d8n
abH8++JH9t8G0Xnis8EX/eP3Ff7XwfbHRlysfXImgE/3ORshLnFsu6PM+N8I
juXMf7c7kszdiO/L95pXHiNZuBHGSedqK4vY/NmIPf3ufbujzObfRgRsd7Ps
l094GzYiM8DANiKL8Cr5YVuBIuihOdnj+CF/ylW1Q3LWf36Q9jqhYzOI5d8P
mfdMjlrOYvvVD61OmT18u8h+rh9m+atuebeJ4lH4IdhdsmP9ZJZ/P7je23p5
gH0r+ffHfH4/1yItOs/xxwy3NyWpB6g+4I8tFVPrbp1k+ffH9TsDm9UvMf/d
+sArcZPHUry5/pD/fmXy3pvl3x+uehUj3j0mew3+2N13sGr4ceZ/EzSGXypY
I2XzZxNSR509OfUq26eb4MKPq89QY/g3oTTw3ZQb6YRXuAmhEYvWqQZQPeRu
wowHTUFBtqRXbMLiaQnNJWqM/00Ij3Jau7yDzisF4PXk0JDw32z+BuDoBa5n
+m/GfwBkO5qmG50he9wAjKg5Lt9lQ/ELA6Bsf2eDdAfdzw3AlSK5sFOf4Q/A
QWncnRJHtn8CcEvDIunN4C/kPxA9187nzNVh/AeiYcnhqhOfKT4EotJEPeFq
GtnjBoK3YF0a15bVXyBaHox2eH6U8R+I+cW93tb9Q/cVgbDUv2xrk0TxNgRi
165nmtJq1n98FF6/Xzv+B+k1+Whx6NGjI5rFw8fQBtcx77aT3piPtYZX1+kO
YfnhY/rIU59O3iR79nwcOeH/5LYh+efyMVV1z5FDahQ/nw9t9a4XP+JY//Ix
7JDfvX+v0f1MPor/xKzIfPiZ8PAhWjhk6MzX5L+Ej8xlwmO618i/go8tNZv6
HvGn+1V81F9Xm3lERPlt4MO4+NzSQQPIfysfN5WiD1axfCgFIaj37glzb1N9
awZBuSAn4oQ7m0dBOKhTq/P4CsVrHIRNw+TxJiD7CMKe2rNPJWEUr30Q/PPT
Rm18THpuEDyklg+8lpF9fhBKzFIfbClg9RsErSj/4+8P0fnMIDyaXX2rLo3w
5QbBKqe6ZoEG+S8Jwoosi+d35Yzf7vh5Rd8iXUmuCsLtmC711GGs34OQ5/5G
cmwk2WsNwqkL1XfvFzH+g3FVKGlsDWf8B8ND+aN4zbRPhD8YKpxs4znF1N/G
wbhsKf9YBDqPYGj+zvbI2UH9ax+M6xxDC4Uf4z8YpYUPh3EOfST8wVih9p/4
XRbjPxh33Hwu3DUle5nBeBKdlLjzIcm5wZg2+lRwx1yKtyQYO9WsPaa3fSD8
wdDdsULXjfVDVTDmxmkVv5rB6j0Y96x/m69xILk1GLIvK7d4fiN8SiFw2zBy
z9G2FsIfgq/uH3G/mM3DEGw5fET97H6GPwSGFy/5lB4kPUIQf8f+q4MD4z8E
lwYp+PcsGP4QyHJud5opE7/8EDhunHrS8BSbHyHYfCzcbUg9xZMZglE+arVX
wxj+EAz5tr004x/KX0kIKjUOuF1OZvMtBJfT0v41+MnwhyBaEjzPLIPNu257
uT/nDDRm+EPgsnfxjY1C0iuFQuvHppMZjRSvZig0GkfuqmT9xglFfw0nUycO
4TUOxfq2uEOVVmw+hWICal++G/ye8Ifiy+LBm9p7s3kZis8dWl8OdTL+Q7F0
UFb7fLD5FYqPkpfna9nv78xQHHm26uLTEMpHbiiGhjkZ3n7F8IfC8piZtbMj
xacIhfnkrB4dOZT/qu77t9bkPNrK+r873oDVuh6aFG9rKB6OSFQS5JA9pTA4
7j4eecWKzmuGAXtkp10P03lOGDwKz7mrpVE8xmGo9ckY9KSU4Q9Dy8b+Rhr1
FI99GLiesx+tf8f6PwzGuw79VzGN8PLDkGuWfiZjE+v/MCjf1xt1h82XzDBY
rx5mGpX4hvCHYaXBBX+1fnS/JAx/JJ/G2m1n/R+G6b1e6nQ5MvxhCFM93Cvx
CPHREAa/9MIM0yA2/8Kw4teUaK03bP6FQ9Rr4rKTXNb/4QjvkSRZVkL2OOFA
wJJw/53Ub8bh0A95cbloGJv/4ch/OeX7Cj+K1z4c0oex2Qufsfdy9/3iQ52/
DShefjhCecHNrdGUH2E42o8bhw5qoHgzw6GztnrxyIus/sNhcfVR+oMF7wh/
OH73Mb/RV8Dmfzhs4h/p/LEj/1Xh2GhZUBMhZv0fjlKBsobvPsZ/OA6+27Lh
aA7hUYrA1qvHXjhPZ/gj4PcxSzhRjfScCCx6sbtinx/FZxyB+jq7nVIVkhGB
oS0Bx7+YM/4jENh32a/3nlRf3Aj8jFy97QCPzvMjMLn57jl5Huv/CPSNSuTy
Z1K+MyPQFvTl3OxNNI9yI+Aw7Tdv6n+kL4mARiKufbnO6j8Cl0buL5ltSv6q
IuBWbjvVO4PkhgjE/PF58r6W/LdGQGZVa575g71/BMiPKtH21iO8mgJMm3kg
f8UnVv8CrPc21wu9zOpfAJs9a8r4VQy/AP9N1/4jriN/9gIkuF8ZPOo98cEV
YO7IdYlN6az+BRg+wHH2bAfW/wLord0rD00g/5kC8D59vSDQofrIFWD+sQXK
48tIXyKA4aT3/e3cyL9CgLU8cc3uF3S+SoAnFbdvarv+S/gFuP4pbN3GyRRf
qwCvj/qZ7lzK+I9ESIncO+kH2dOMxJ5e+trxPdj+i8TLZUazW/LZ/o/EIA2r
j4/D2fs0EgNNpG17I0hvH4mi0radniLGfyTcmpdtt7Qh/viR+DV0wSuJIcnC
SOzvX6zrdZfhj4RF8rmzd5rZ/o/E48Zi4eZfbP93xxPRoaZcQv2giIRcOEBb
je3rqkiUFBmdFtlR/TREovrOzb2fNtL51kgsTs5SyX9N/ChF4cmP5onP7jP8
UVDSznB+PpPN/yhc9LowYVF/um8cBdWVlfd897H9H4WqzTWmoy5Q/PZRSCvJ
a/ouoPPcKDgJx8inytj8j4LLu5+nPq0hvTAKdXcfeM6Vs/6PwprNA4/kTiM5
NwoOj9sqBXmM/yiYtbzSV9civIooVC/X37HvJ52vioKx5aSyqEhW/1HI3TjD
uen8W8LfHd+wyRGPB7P5H422txt/mnYy/N3yh4Q07nfGfzS6sn7vPGZM+TSO
hsZ8k3EBA1n9R2PqiRkP4ruaCX80nKyMVQ2dGP/RaF35aPDaQMo3PxoXRq+R
nzEmPMJoJN2qDP55kOxnRoNv4fZc9xjr/2jctJ1WXbKY4i+JRoDoT1z8JJIV
0YhRFJ594k5yVTRaKk05ZflkvyEa5wp5oodDCE9rdzwOQ3VVVNn7Jwa8f8OW
qBSQrBkD/wlqA1afJf+cGEijisb9Xk14jGNgfv2kvV8m4UEM9neNd+Z/YPM/
BjnlT0b12NZE+GOw6ED6uIBNlB9+DF7KwmUVdRSvMAZTK9+9ujuG8R+DCtf7
obaXGP8xCHC6mmH/m82/GDTW5hQd+cL6PwYTMnov8h5F9VQVgyUz3ogmbiX7
DTEQKkrP3GLxtcag4NaApb0Xkl4pFoser7O//4BkzViIZg6/Y6lL84MTC+3d
38+UObD6j4VeZudR/0TKB2Lxu8Xl3Jj9DH8sxvW7O7X3FYY/Fqdt63/GbSH7
/FictDo9afJhxn8s6k1Ojh2cQ/YzY/Hu0JqxHA/S58Zi2aSb91vUKJ6SWIj1
Nx1YvYDsK2Ih2L64cE8h23+xmKVuGBhvyeo/FvyOb1YiU4Y/Fv2K4swrItn7
Lw79jo8zFPxqJPxxsLOWBm4vZ/zHwcbZwHjQDrb/42B8Wj1+YCXpEQf3kKyJ
WkPY/IuDAd+uR3hfOs+NQ+ODN1azX1D8/DhwD/3SfraN8R+HnJS9C12iSc6M
Q8PSf7Puv2D1H4fyMcaZn5teE/44qD+/1S4qo3pSxCFwtKlk4DzGfxyyF9tz
e8xh/Mfhbt7AOXebWf/HYcSkrmUDzlH9KMXDuEvWeuML3dfsls9MvqS5nfxx
4uH402PiWE3W//EI3/Gf7+0RhA/x0Fm+687JbaS3j0ejbP8/PBXW//F40K7j
WJ3A6j8eS2fwcyZ6MPzxONawuXK/awPhj4es9pWv9XSGP757Pk0vfctl8y8e
BQXuq+c5MvzxWBhidPJABsMfD9vxSkd/cNj8j0fAJe3Ffx4x/uPx9Ni0MLsZ
rP6FmNV3xty8RsqHqhCF6X9HvBjO+kGI0LPff3wppvrQE0J2u+fpT6msPoQQ
12cWvGW/F4yEmO0Wdvj0dpYvIW7krCoOtaX+NROix8DcvuNZP0OI8Ipxo35v
J/82QlQrnt/VVSL/9kK8uJ+VGN1M9l2FcFkyZNakoyy/QvBfdm2rfET54Anx
uTDDfUkTe28JsbTF503JKbInEOJ6tSa//B86LxQiuCg3O7eJZKkQ/y20Sn64
i9Vjdzwe/0yc2ZvqN1uIWvnmtGQBe58KMV7x8fpAE8pvoRB2XS11Biz/JUJ0
pO4zVOGRvlwISaLOwSU32PwWQq9PssHfviRXCDG0xtMnfzbrZyGeqr7pcTmS
4qvpzsec56cN5YxfIepXhSXPWkTvnxYhthz4cffqHjrfKoTZYl/uuMkkd3Tb
qw3x7prD9n8CDKdu5PHWkH/VBBR1+M/0+kV4NRMQVXYtQ9+G6k8vAcb+sSs9
uZRfTgI6D3q8vh5K8RgloPHNjabU9eTPOAG8at85FT1Jb5aAjrOiBo19VK9I
QEXSROvl86i+bBJQmeg5Vb+S5pt9AoRqW8+OG06yawJGTSr47m/H5msCXCSC
YV7JjP8EbN3w6OGkMMZ/AnxeTN6fU0P9JUhAlfmcNyHhhF+YAL7jrdLPm8m/
NAHn3rXcNskm/JndstGkxxqs/rMTYP3i+uLJvUnOTcCuXw5vrSXkvzABxxKf
d5aOJLkkAbKWLYWnb5L/8gTY8CYekVex90u3/XX75zQNITwVCTiQMhMGLP9V
CVg/1XTBG/Y9ryYBsatceLe30PmGBFzm/NmWEEXnWxIwgF/2PIbtv9YEJG77
vvDBedJ3JODXpPELTsyi+JQS8TNW3bltAOFRTYSLkq1lwGLKj2YivE2GR1h0
Ufx6ieC0mWqVWbP9mIgeVty09TEUj1EidlZvy1JRY/syEQ4n/Jfz6um8WSLq
j2bUd0xm74dEzI1NGn53+UviPxHar0pe9u3P9mki0vKX71VxItk1Efvzuwzr
dlC83EQcU/VROXWc/PMS0Y93Y4z7JpL53fqWLcO21dQT/4l4/Khya1wn1aMw
EWOe1z0Zdpz1fyLaNt+2UNZg8zgR86+aHHltS/ayu/EVHdO8n8nmcyIKto5s
n2xO8Rd2x//p4Izmk3S/JBHRbh/3+uRRvOWJUPQbNSUil+3vRHT00Rh8fRHh
q0iEKMLQ7bA2xVOViEufDpoUl1E913TnP837V30h4z8Rhs1uRUo3KN8t3fwt
M13vk0n7qzURJSMC9yn+v/8TMThwgH6hRR3xnwT7uA3Hho8g/6pJ6Nc++zT/
DsWvmYS+Rh//Lsgne3pJeLm66JNOK9njJGFZ2w/txQcJn1ESXnkct6vfQfEZ
J2FLeJl0RTPdN0uCDfdbnvQW1SeSkKMa4qMYS/m0ScLzr4v2i01Z/yfhz62T
Uj6H8LkmYfwPcfn+56z/k5D+5MzQ+46k5yWhwaK+UM+Z4uF320uwNNmlSnpB
ErwFGQVctv+ESdinwjNZAtb/SfAoO16UsI3ykZkEyakL98b/oHxlJyF7jNx+
WQx7nyXBf73WW34J2StMwqKiZVmVzuy9loTidzcUzpkUb3kSTo39GdUSQHgV
Sdj9j7gmMoTN/yT0PLnoWcdoyn9VEjKnzhnftI7u13TnM8jf3SjtFfGfhILB
m7L7q1N8LUkwa+b8eeBO51uTYH1TbKvsQHJHEkSXDQdcGMj6XwSzYY82/POV
7KmKsFAj75+P5qTXFGHbcNlZ50C2/0XIcdF4qL+TvY9EGD7r4CidWuovIxG0
F39q39hA8RuL4O+14dIf9l4zE8G+yT1MxL7fQoTnffZlzbtE521E4Ak9VY+6
sv4Xoa3px91wNk9dRSiPCekV5EIyV4Tp21Y89lVn/S/CmH6BKzdUsfeWCMX5
Yy5916T4BSLMEluMPPWU/AlFmH0tSu/1b8IjFWGU+aPo2vds/4ugOvDT2qiv
bP6LIBnrXedSSXhzRZihd9DGmb1vC0WQHRVMOZ7D9r8I8vGNXydkUX7LRRAG
lxRNOEr+FCKcX95e9kuN+KsQwfzIuN+Xteh8lQjHPDRUB34j+zUivKoKc3gY
SOcbRPi2xcCgczfhbxFh978L5otL6X6rCKdOygOaJRR/hwirvn7cmXGN8CuJ
8XTz4GwzXcqXqhg5JV2VL9n81BRj7qj+dTcHsPkvRuj+y1N8p5LMESNwfJZd
gAfFZyTGQZ6jlf7958S/GObTX+5VfU/9ZyZG1VXZiazHdB9i9MQz0dQebP+L
wSn5Kd39h31PFmOvf+0dg0TGvxi9zZc9/VeF8S/GRd3z8QYrKJ88MW4OK9i8
ZBb7vSFGjd3bfWhn/IuhEvLNzvgv41+MN9XxxoNWsP4Xw/TnZukto1riXwxt
65k//Kwon9liZJUp28tf0rzPFaNx5iGlePb+LhRjyI1a71dj6HyJGN8/mLwf
24vtfzH068doXeqk+lGIkdnSqa8Uyva/GCcWbh917QbhqRJj5/LlLia/SK4R
o5+j3eefGez7lhjKbYZjVZYw/sVwj22beYrP+l8Mdcc8rSWz6b3dIYbTmIag
1NEUn5IERZ/3bsvfRfGoSsBrOPPk0BTW/xIYlfSzNJlH9awngUrfErvGYMoX
RwL76ri9icvZ/Jeg/+aC4hMVz4h/CTgWCyvPJlM+zSTo5Rv+VNuA7EOCA6a+
E05bUzw2EvR8WnipdArhtZdgbdD3NYc2Uv5cJXAJlxYXSknmSjCDHzw6kcXL
k6CPbPOznXnUH/xu/13cu8n67P0nwZO1SyJsvdn3JwnUfsyZ882RzkslqMkT
CIQaxG+mBHN61LX6edI8ypagqnq56ttFrP8l+PvK4rv3Tjb/Jbg+Y0s/xT3S
l0gQG+S8qpJPfJVL0OP4jdP+RpQvhQTzj/0+HnHuBfEvwTL+G7M3T0lfJUF5
pfOkXqWMfwlktlXxocrs/S9BSPbF/T2rqN9aJOh0SXo07w/hbZWg6d5wFwl7
X3ZIkHmlPURjA91XSobLrtUaM8zZ/k+Gjdavfc/zGf/JkE86YD7Oiu3/ZAiS
BZl1JsQnJxk9iiraYxfQeaNkjHRzMt+bTeeNk5EV6/cg7zzl0ywZ80/NVEw2
pvwgGbDcHuSyqYb4T8btQ16DeE9Jb58Mz9l6hw62Uj5ck9Gp/lp+0YLsc5PR
8dI6/ckjyh8vGQev3169Wkh6fjK+f69f+GEm6/9kBOvsGXhrCcnCZKhOaR+q
q2D8J2OZhtwpZSXlMzMZNw5If4Quonxmd+dnk6rOgiKSc5Nh0nr+9I04kguT
kZCnNeDNe7JXkowR584oBZlQfOXJEM2pH7n/LOM/Geuv2HI+B9P9imQMWaW6
3db3KfGfjMyzo06qaLHff8kQWo2+dWs68dWQjH/GmVhuUSJ7LclI8j/9eqgR
xd+aDO9oszUFvuz9nwxtf80vqdbEh5IUhcNfDpm5hPKlKkVjUiR/Hof8a0pR
Hnxvb08e8aEnRX3bvXt6Caz/pUgr/rLjzle2/6UYs8lpZi7Y/pdi3cQtBfv5
jH8pLkWdNLjGfq9ACsWWw61hW9n+l2Jrav3MjnbKn70U2qkWIdkMn6sUj88E
/fIqZv0vhVvik5ktNmz/S9ESFfRzdyjjX4rT0wNr174j/4Ju/ZnsxgIF6YVS
FB+afHRXO/WDtFu/fsnwmWLGvxS8qGg16STKf7YU91ZOE2RoU/y5UvgGnRt2
SY3sFUqhu7j80pEp7HuNFEnjO0Obx1O/lEuhtcfm3xBbil8hRUfTsrtvLBj/
Uryr7By/t4nmZ5UU61cl2P1XR/VTI8XN1A3XiuspngYptkT4DPvA5k2LFDM3
+zsX+7P+l+LPw+JbBrdI3yHFuf9W3iuSsd//KVCe+0d2xoDyrZqCdM/M7Fob
9j0sBU2X1Exrg9j+T4GHo8OPlmj2/kuBid6CMW1sHxqlgDNra9VflyfEfwo2
bDHpGBBE/s1SoNhwqnO9Muv/FDy/VzCiVz/yb5OCkOPWff5EMP5Tun+/DJD9
Zb/3XFMwezh/4MWBlE9uCtb3Ebyy/o/qlZeCq/OH2f5YRHp+Cp49yziu1ovw
ClIQdUt62OQB1YswBasj3znalRGf0hR0tL460WBJ+ygzBerJr0o0I9n+T8HB
RRe3X7jG/n82BfdGqXo1x7Df/ynghY6abqJK8ZZ0x5fZz9ajF8238hSoBU56
tWkQ4VOkYG375tGGOyneiu74JsQm91Fnv/9T4H9TcHPFK8Z/CgKne81e///9
n4LLmy+23PjM+j8FPb9f3TTTiX3/ScFhrtRR/yHVc0cKqiwz+Vag/CvJwK/S
c7s4if3+l6HDwfqmXSTxqynr7ifd3gt+Uzx6MjS/e5FxmeHjyCCcq/zZd/Fj
4l8GnbKhxnYvKF/GMqhp22x5W071YyaD7ddNeWPV2PtPhgvubx5cUjwi/mUo
/DBkeOcV4tNehnOe5Y6RUez9J8OVx7W6Rw9SvXFlKHVeeTFIl+zxZPDWGvyl
z3bGvwxWmR61YWaUf4EM4dpZmXVvCY9QhtnWtiPHbaJ+k8ogijFrXJrN+r87
P383Tyv7yeZ/d/y+j8TcEPb9R4aN1V0O+wZR/IUy5F22WeGZTfVfIsNAly2/
X7H3cLkMlbcjDRw+s/6XYYR3nxZ3d9b/MqzecGPxsv3s/S/D4+ctIz6xeqyR
IWRJbGjSePb+l6G/2tWjJeE0v1pkCN3MFT46yua/DK2hnSf36RKfHTKoGlXw
ttqz938qEqYvdMkuZf2fiqDp44a1LSQ+NVNRNq+4xmwN1Z9eKmY/H/avdxN7
/6ci/3zopfn57PtPKlYebPbSvk/8Gaei4uLHFxGt7Pd/KvbaeeXOnkZ8IBU3
rJt6z88g+zapOMnPGbR1GuG1T4Xkfc9Bm5eRPddUxAzM0/UypvPcbvs9jin7
D6F65qUi95uRec+r7PtP9/lctdsW48meIBXv6h5sfbSV+BKmYqS+Yd1cLaoX
aSruGF8IUWe/nzJTofzg1JjO31Rv2amonvTm28Js9v5PRdSjjcN8Q8l/YSoM
Pzc/fVdG9kpSIZxx3jF/OOW3PBXeY56NFdxi/KciqbfviayvVH8VqZixVn2b
yVG2/7vz1bdzUcBIkmtS8fFx0Nm72pS/hlTo+XzSiN5IcksqjKXhb56voHha
UzG/x4OXqV6s/7v5njdoasIg1v9pOJE8LC6AvadV07BLT1fsO5R9/00DJ1oR
lZbN9n8asO1h7gdVNv/T4Oa2VfB3Bdk3SoPH3sgRY/LY/k9D5uED84xtHxL/
adhtbvT0rSvlA2n40HLI1XQY2/9paHn88McvOcn2abAY6L7W7xz5d03DL4u8
dRMuUH1y0zB+54bI3hzii5eG+YrPLXfXVRP/aYhyfDrmtgf5E6RBne81zmIp
5VOYBr+GGm7ZPaoXaRouFDpVfhnM+E8Dt+foWNWbbP6nYfGZLV3cTMp3bhoc
AlQ69LzZ+y8NF73KNkwrp3yUpOFkndmFHiPY/k9D54msU+rxlF9FGlQfrmzP
rqZ4K9KgqDb69PsK2a9Kw9VXE94NltE8qUnDFTOZ3/O/VL8NaWisnCk2nc72
fxokj/fuf5BJ51vTkLj9hXBnOOHvSEP51GgdzXKaX0rpeP/L2si7nvyppsPG
ySi9Kp7saabDtN0i0PEk5UuvW7/c8FmLNfv+l44bZ4sbQ7ypH43Skbbp0YUd
UsJrnI66rYOEDfepvs3ScSL0ilF1H7b/0+H37cDXa+pk36Zbv3LCpL3DKR77
dGRMmZUsmkGyazqOHal+kx3Kvv+m43SvwtCY1Wz/p8PCd9vUmEbCz09HjtGU
m5USik+QjpInpUss1YkfYTrKsz2ah51g33/Sody44FqvbVRfmekI/nL+oNpd
Op+dDju7icv78Mh+bjr6jbNc1pNL9VOYjp2fP6Wvu8b4T+/eBwtmD7Zi3//S
8Wir0HPtZNb/6bjb2GuIal/isyIdw1yelTjXVRH/6ajX3S16cqWS+E9HpvyA
89r+lN+GdDx8l/nJg31/bumOT6R8flcG+/2fDrfB/R/MqGDzPx06Zhrjs37R
fSU5rFaZ+UtllD9VOXR+cOqahBSPphyib4kv21UoH3pyFOSsfJbTRvxx5OAr
Btmff0r2jOQ4WJA70bOIzf9ue1aTelsNZO8/OZIFD60neFB+IEd5hslIv1Ok
t5FDMLTZtp83+/0vR2Xzw7cuQVS/rnIEjH7fNFed7X85phnPe75Li+LjyaGo
M7x46QPJfDmK1MPnp+5m+18Og1kXGnWOkyyUo1ej3d3zphSPVI4Lh1a9/ZvI
9r8cFkbXAoL6sf0vx2Tp19/KH6hfc+Wwrs6d5OVD+Avl2HVg/1Zb9r2p5H/1
a7XyUghPuRwPJ7nUCb9SfAo5dF9vdC5ivwcr5Ng/9smX7X/Y7385Lu1cp7FC
RvHUyNF5ICbxWDbrfzka+AtUeoPy3SIHR2Xd3x4XKL5WOVZZfWr4EkP6Djmc
9Uu5x3wIv1IGMqdazllTxfo/A0pz1BdYGlO/ambg1O6hp8PeUv71MnCy973h
s9h7iZOBqoETrmt7kH2jDFgPeXR0ENs/xhmwWFW2aMJAqkezDHjP23ckMI99
/8lA/E2PgYduVFv+D8L4YzA=
      "]]}, {}}, {}, {}, {}, {}},
  AspectRatio->NCache[GoldenRatio^(-1), 0.6180339887498948],
  Axes->{True, True},
  AxesLabel->{None, None},
  AxesOrigin->{0., 0},
  AxesStyle->Directive[16],
  DisplayFunction->Identity,
  Frame->{{False, False}, {False, False}},
  FrameLabel->{{None, None}, {None, None}},
  FrameTicks->{{Automatic, Automatic}, {Automatic, Automatic}},
  GridLines->{None, None},
  GridLinesStyle->Directive[
    GrayLevel[0.5, 0.4]],
  ImagePadding->All,
  LabelStyle->GrayLevel[0],
  Method->{"CoordinatesToolOptions" -> {"DisplayFunction" -> ({
        (Identity[#]& )[
         Part[#, 1]], 
        (Identity[#]& )[
         Part[#, 2]]}& ), "CopiedValueFunction" -> ({
        (Identity[#]& )[
         Part[#, 1]], 
        (Identity[#]& )[
         Part[#, 2]]}& )}},
  PlotRange->{{0., 1000.}, {0, 4}},
  PlotRangeClipping->True,
  PlotRangePadding->{{
     Scaled[0.02], 
     Scaled[0.02]}, {0, 0}},
  Ticks->{Automatic, Automatic},
  TicksStyle->Directive[16]]], "Output",
 CellChangeTimes->{3.9095950237795725`*^9, 3.9095986566181593`*^9, 
  3.909598801577344*^9, 3.9095991959985976`*^9, 3.9095997090719633`*^9},
 CellLabel->"Out[65]=",ExpressionUUID->"6943925c-f78a-4efa-805f-2d5654464b1d"]
}, Open  ]],

Cell[BoxData["\[IndentingNewLine]"], "Input",
 CellChangeTimes->{3.909544770841793*^9},
 CellLabel->"In[66]:=",ExpressionUUID->"82f9ae70-8065-45d3-890e-49d2b08b68d6"],

Cell[BoxData[
 RowBox[{"EmitSound", "[", 
  RowBox[{"Sound", "[", 
   RowBox[{"{", 
    RowBox[{
     RowBox[{"SoundNote", "[", "\"\<C\>\"", "]"}], ",", 
     RowBox[{"SoundNote", "[", "\"\<G\>\"", "]"}], ",", 
     RowBox[{"SoundNote", "[", "\"\<A\>\"", "]"}]}], "}"}], "]"}], 
  "]"}]], "Input",
 CellChangeTimes->{{3.8948468387487864`*^9, 3.8948468489678264`*^9}, 
   3.897732804497039*^9, 3.8977381837159777`*^9, {3.897759979240881*^9, 
   3.8977599806938705`*^9}, {3.8977600111899257`*^9, 
   3.8977601358688116`*^9}, {3.897841952756502*^9, 3.8978419795245056`*^9}},
 CellLabel->"In[67]:=",ExpressionUUID->"e4d32282-78da-433c-a27d-1efa78369f04"]
},
WindowSize->{1633, 1262},
WindowMargins->{{1665, Automatic}, {Automatic, 22}},
Magnification:>1.5 Inherited,
FrontEndVersion->"11.3 for Microsoft Windows (64-bit) (2018\:5e743\:670812\
\:65e5)",
StyleDefinitions->"Default.nb"
]
(* End of Notebook Content *)

(* Internal cache information *)
(*CellTagsOutline
CellTagsIndex->{}
*)
(*CellTagsIndex
CellTagsIndex->{}
*)
(*NotebookFileOutline
Notebook[{
Cell[558, 20, 509, 10, 43, "Input",ExpressionUUID->"3d30a11d-61c1-47de-9153-16c53b743ceb"],
Cell[1070, 32, 638, 14, 66, "Input",ExpressionUUID->"291e0fd9-e424-4562-b82d-73082372ff25"],
Cell[1711, 48, 835, 18, 102, "Input",ExpressionUUID->"a09990c8-2df4-428b-94aa-485de3d344a6"],
Cell[2549, 68, 472, 14, 102, "Input",ExpressionUUID->"4e818ac9-e9bd-4a87-9be6-67b60a37a131"],
Cell[3024, 84, 291, 6, 43, "Input",ExpressionUUID->"11fae366-7878-4038-b060-be918d075c96"],
Cell[3318, 92, 274, 6, 43, "Input",ExpressionUUID->"b5de1ba7-f640-4881-97e9-7be080b74d21"],
Cell[3595, 100, 388, 8, 43, "Input",ExpressionUUID->"dfabe776-7435-43e8-8683-a02e28126f46"],
Cell[3986, 110, 258, 6, 43, "Input",ExpressionUUID->"a24738db-6f9d-41cc-964d-31b6f0e608bd"],
Cell[4247, 118, 1455, 23, 43, "Input",ExpressionUUID->"bec315a3-361b-4d0b-9ebc-55dca753219a"],
Cell[5705, 143, 320, 7, 43, "Input",ExpressionUUID->"7a09811f-1cc9-4af1-9f66-81b36728f373"],
Cell[6028, 152, 839, 14, 43, "Input",ExpressionUUID->"7164fa8b-1134-4710-98dd-0610438b55da"],
Cell[6870, 168, 264, 6, 43, "Input",ExpressionUUID->"f30d7e61-858e-4b72-8f1d-ac508489389f"],
Cell[7137, 176, 168, 2, 73, "Input",ExpressionUUID->"8b3623de-2181-435e-9ba0-c73c5776d44f"],
Cell[7308, 180, 13046, 298, 925, "Input",ExpressionUUID->"d6b2468d-0dfa-4ab2-9a42-ad3b7607d2aa"],
Cell[20357, 480, 168, 2, 73, "Input",ExpressionUUID->"7ea592d9-f5fd-45ef-950b-153fa4df4325"],
Cell[CellGroupData[{
Cell[20550, 486, 558, 12, 66, "Input",ExpressionUUID->"9014147d-4258-4f6e-a329-946030c49fba"],
Cell[21111, 500, 756, 10, 49, "Output",ExpressionUUID->"41e829f3-14d9-469b-b850-ed22dfeb17a6"]
}, Open  ]],
Cell[CellGroupData[{
Cell[21904, 515, 217, 4, 43, "Input",ExpressionUUID->"9a650922-4703-4c39-9941-c0c522a10f30"],
Cell[22124, 521, 560, 8, 49, "Output",ExpressionUUID->"b2f919d2-9504-4c1a-993c-b33c066f66f5"]
}, Open  ]],
Cell[CellGroupData[{
Cell[22721, 534, 287, 5, 43, "Input",ExpressionUUID->"1e15e23a-5b4a-4109-ac38-6ca1dff2d220"],
Cell[23011, 541, 900, 13, 49, "Output",ExpressionUUID->"4718fba2-90b0-4b8f-b2b8-62a309e790b5"]
}, Open  ]],
Cell[CellGroupData[{
Cell[23948, 559, 276, 5, 43, "Input",ExpressionUUID->"5ab12ac4-c61c-4513-87a3-4331c8f5d1c3"],
Cell[24227, 566, 2773, 38, 49, "Output",ExpressionUUID->"53ba2958-2af9-4271-bf0d-b273f906a5c6"]
}, Open  ]],
Cell[27015, 607, 166, 2, 73, "Input",ExpressionUUID->"177ac385-d22d-4bb9-b161-3cb5e2e9d407"],
Cell[CellGroupData[{
Cell[27206, 613, 1086, 29, 104, "Input",ExpressionUUID->"8ca29d35-2d33-46ce-a69f-8b7dcb14b999"],
Cell[28295, 644, 438, 6, 49, "Output",ExpressionUUID->"5c3d3d03-c1b7-4b38-af59-177b8ed1c89c"]
}, Open  ]],
Cell[CellGroupData[{
Cell[28770, 655, 1135, 30, 104, "Input",ExpressionUUID->"40d87712-60d0-4079-ac36-9ba6a8b5ddfb"],
Cell[29908, 687, 433, 6, 49, "Output",ExpressionUUID->"15f27481-089c-4742-800b-8723304b1f48"]
}, Open  ]],
Cell[CellGroupData[{
Cell[30378, 698, 1188, 30, 104, "Input",ExpressionUUID->"56a2a6c2-431a-4b0a-aff9-14dd2583fbb9"],
Cell[31569, 730, 431, 6, 49, "Output",ExpressionUUID->"6c2a9610-035f-4f49-b316-4ce8bb68638b"]
}, Open  ]],
Cell[CellGroupData[{
Cell[32037, 741, 1188, 30, 104, "Input",ExpressionUUID->"ab05abed-520e-4434-8438-75cf6d546cad"],
Cell[33228, 773, 429, 6, 49, "Output",ExpressionUUID->"23a525d8-a9b3-4716-8d65-52e2fba4e65c"]
}, Open  ]],
Cell[CellGroupData[{
Cell[33694, 784, 1238, 31, 104, "Input",ExpressionUUID->"5c7cb72b-dd3c-4bf0-9863-afe0935fb6a4"],
Cell[34935, 817, 434, 6, 49, "Output",ExpressionUUID->"550138b3-b621-461d-aca0-02ffa4cdadb3"]
}, Open  ]],
Cell[CellGroupData[{
Cell[35406, 828, 1187, 30, 104, "Input",ExpressionUUID->"cf4933d7-be10-4d3a-bea6-da8304c21759"],
Cell[36596, 860, 430, 6, 49, "Output",ExpressionUUID->"dd860348-dd5e-4510-97f6-c2b756301f84"]
}, Open  ]],
Cell[CellGroupData[{
Cell[37063, 871, 1186, 30, 104, "Input",ExpressionUUID->"419e6e89-1908-4fbd-8c0d-f85a59841bb1"],
Cell[38252, 903, 433, 6, 49, "Output",ExpressionUUID->"6e476193-4a8c-436e-9ee4-02cde4cf26d0"]
}, Open  ]],
Cell[CellGroupData[{
Cell[38722, 914, 386, 8, 43, "Input",ExpressionUUID->"ddd87574-e35e-4ae9-85a9-57deae2a4857"],
Cell[39111, 924, 586, 11, 49, "Output",ExpressionUUID->"f0c0bdbb-ae54-49da-b801-df9550afbd99"]
}, Open  ]],
Cell[39712, 938, 166, 2, 73, "Input",ExpressionUUID->"3b56a338-7892-4135-8242-ed0b6b793f1d"],
Cell[CellGroupData[{
Cell[39903, 944, 3550, 58, 174, "Input",ExpressionUUID->"a8a11302-60fa-4f29-bd12-4c44f3321f5e"],
Cell[43456, 1004, 6329, 99, 356, "Output",ExpressionUUID->"afc58d8e-479d-4246-86ec-27f381185aab"]
}, Open  ]],
Cell[49800, 1106, 168, 2, 73, "Input",ExpressionUUID->"e5950b4d-98ac-44c0-84c0-0dfe8412a475"],
Cell[CellGroupData[{
Cell[49993, 1112, 1271, 26, 120, "Input",ExpressionUUID->"e85bdd3f-0e0f-41d3-80ac-398f68ef0160"],
Cell[51267, 1140, 15134, 263, 391, "Output",ExpressionUUID->"6943925c-f78a-4efa-805f-2d5654464b1d"]
}, Open  ]],
Cell[66416, 1406, 166, 2, 73, "Input",ExpressionUUID->"82f9ae70-8065-45d3-890e-49d2b08b68d6"],
Cell[66585, 1410, 650, 13, 66, "Input",ExpressionUUID->"e4d32282-78da-433c-a27d-1efa78369f04"]
}
]
*)
