# Supplementary material for: WE economy: Potential of mutual aid distribution based on moral responsibility and risk vulnerability
Source: PLoS One. 2024 May 16;19(5):e0301928. doi: 10.1371/journal.pone.0301928 (PMC11098405; doi:10.1371/journal.pone.0301928)
Supplement: S1 File — (ZIP) [file pone.0301928.s002.zip › WE-M-M_model_Fig1E_1F.nb]

(* Content-type: application/vnd.wolfram.mathematica *)

(*** Wolfram Notebook File ***)
(* http://www.wolfram.com/nb *)

(* CreatedBy='Mathematica 11.3' *)

(*CacheID: 234*)
(* Internal cache information:
NotebookFileLineBreakTest
NotebookFileLineBreakTest
NotebookDataPosition[       158,          7]
NotebookDataLength[     71823,       1567]
NotebookOptionsPosition[     66625,       1478]
NotebookOutlinePosition[     67016,       1495]
CellTagsIndexPosition[     66973,       1492]
WindowFrame->Normal*)

(* Beginning of Notebook Content *)
Notebook[{
Cell[BoxData[
 RowBox[{
  StyleBox[
   RowBox[{"n", "=", "1000"}],
   FontSize->14], 
  RowBox[{"(*", "\:4eba\:6570", "*)"}], ";"}]], "Input",
 CellChangeTimes->{{3.78000613908243*^9, 3.7800061410485353`*^9}, {
   3.7800061829702377`*^9, 3.7800062225187626`*^9}, 3.7800111868498716`*^9, 
   3.78012027007485*^9, 3.780120491490986*^9, 3.7801751099043674`*^9, 
   3.7852978187592173`*^9, 3.785373068377532*^9, 3.829255502429088*^9},
 CellLabel->
  "In[610]:=",ExpressionUUID->"3d30a11d-61c1-47de-9153-16c53b743ceb"],

Cell[BoxData[
 RowBox[{
  RowBox[{
   RowBox[{"m", "[", "0", "]"}], "=", 
   RowBox[{"Table", "[", 
    RowBox[{"1", ",", 
     RowBox[{"{", 
      RowBox[{"i", ",", "1", ",", "n"}], "}"}]}], "]"}]}], 
  RowBox[{"(*", "\:5bcc\:306e\:521d\:671f\:5206\:5e03", "*)"}], 
  ";"}]], "Input",
 CellChangeTimes->{{3.7800062573529997`*^9, 3.7800062973935804`*^9}, {
   3.7800063315477653`*^9, 3.780006339628281*^9}, {3.7800063942317944`*^9, 
   3.7800064356674457`*^9}, {3.7851850290922823`*^9, 3.7851850338821306`*^9}, 
   3.829255510341872*^9, 3.829264377639785*^9},
 CellLabel->
  "In[611]:=",ExpressionUUID->"291e0fd9-e424-4562-b82d-73082372ff25"],

Cell[BoxData[
 RowBox[{
  RowBox[{"\[Rho]", "=", 
   RowBox[{"Table", "[", 
    RowBox[{
     RowBox[{
      RowBox[{"(", 
       RowBox[{"0.2", "+", 
        RowBox[{
         FractionBox["0.8", "n"], "*", "i"}]}], ")"}], "*", 
      RowBox[{"(", 
       RowBox[{"1", "-", 
        RowBox[{
         FractionBox["0.2", "n"], "*", "i"}]}], ")"}]}], ",", 
     RowBox[{"{", 
      RowBox[{"i", ",", "1", ",", "n"}], "}"}]}], "]"}]}], 
  RowBox[{"(*", 
   RowBox[{"\:8ca0\:62c5\:7387", "=", 
    RowBox[{
    "\:9053\:5fb3\:7684\:8cac\:4efb", "\[Times]", 
     "\:30ea\:30b9\:30af\:8106\:5f31\:6027\:306e\:8a2d\:5b9a"}]}], "*)"}], 
  ";"}]], "Input",
 CellChangeTimes->{{3.9095469850779295`*^9, 3.909546986470773*^9}, 
   3.9095470210814056`*^9, {3.909547057623608*^9, 3.909547063859621*^9}, {
   3.9095471007688913`*^9, 3.9095472968096557`*^9}, {3.9095473364101496`*^9, 
   3.909547385644745*^9}, {3.9095484997597747`*^9, 3.9095485306620846`*^9}},
 CellLabel->
  "In[612]:=",ExpressionUUID->"a09990c8-2df4-428b-94aa-485de3d344a6"],

Cell[BoxData[
 RowBox[{
  RowBox[{"\[Rho]m", "=", 
   RowBox[{"Table", "[", 
    RowBox[{
     RowBox[{"(", 
      RowBox[{"0.2", "+", 
       RowBox[{
        FractionBox["0.8", "n"], "*", "i"}]}], ")"}], ",", 
     RowBox[{"{", 
      RowBox[{"i", ",", "1", ",", "n"}], "}"}]}], "]"}]}], 
  RowBox[{"(*", "\:9053\:5fb3\:7684\:8cac\:4efb\:306e\:8a2d\:5b9a", "*)"}], 
  ";"}]], "Input",
 CellChangeTimes->{{3.9095469850779295`*^9, 3.909546986470773*^9}, 
   3.9095470210814056`*^9, {3.909547057623608*^9, 3.909547063859621*^9}, {
   3.9095471007688913`*^9, 3.9095472968096557`*^9}, {3.9095473364101496`*^9, 
   3.909547385644745*^9}, {3.9095484997597747`*^9, 3.9095485306620846`*^9}, {
   3.9095598254350758`*^9, 3.909559835990199*^9}, 3.9095599528577724`*^9, {
   3.9095802396929293`*^9, 3.9095802498485394`*^9}, 3.9095931628304653`*^9},
 CellLabel->
  "In[613]:=",ExpressionUUID->"d2ef730e-e99d-43d5-9b56-d78feea6e5be"],

Cell[BoxData[
 RowBox[{
  RowBox[{"\[Rho]r", "=", 
   RowBox[{"Table", "[", 
    RowBox[{
     RowBox[{"(", 
      RowBox[{"1", "-", 
       RowBox[{
        FractionBox["0.2", "n"], "*", "i"}]}], ")"}], ",", 
     RowBox[{"{", 
      RowBox[{"i", ",", "1", ",", "n"}], "}"}]}], "]"}]}], 
  RowBox[{
  "(*", "\:30ea\:30b9\:30af\:8106\:5f31\:6027\:306e\:8a2d\:5b9a", "*)"}], 
  ";"}]], "Input",
 CellChangeTimes->{{3.9095469850779295`*^9, 3.909546986470773*^9}, 
   3.9095470210814056`*^9, {3.909547057623608*^9, 3.909547063859621*^9}, {
   3.9095471007688913`*^9, 3.9095472968096557`*^9}, {3.9095473364101496`*^9, 
   3.909547385644745*^9}, {3.9095484997597747`*^9, 3.9095485306620846`*^9}, {
   3.9095598254350758`*^9, 3.909559835990199*^9}, 3.9095599528577724`*^9},
 CellLabel->
  "In[614]:=",ExpressionUUID->"a4619d74-1832-4ab4-8d85-f9df269afa1e"],

Cell[BoxData[
 RowBox[{
  RowBox[{
   RowBox[{"ii", "[", "0", "]"}], "=", "0"}], ";"}]], "Input",
 CellChangeTimes->{{3.780025320987832*^9, 3.78002532950239*^9}, 
   3.780025484229308*^9, 3.8292555276402383`*^9},
 CellLabel->
  "In[615]:=",ExpressionUUID->"11fae366-7878-4038-b060-be918d075c96"],

Cell[BoxData[
 RowBox[{
  RowBox[{
   RowBox[{"jj", "[", "0", "]"}], "=", "0"}], ";"}]], "Input",
 CellChangeTimes->{{3.7800254980091915`*^9, 3.7800255029655113`*^9}, 
   3.8292555322739315`*^9},
 CellLabel->
  "In[616]:=",ExpressionUUID->"b5de1ba7-f640-4881-97e9-7be080b74d21"],

Cell[BoxData[
 RowBox[{
  RowBox[{"s", "=", "0"}], 
  RowBox[{"(*", "\:5bcc\:306e\:7dcf\:4ea4\:63db\:91cf", "*)"}], 
  ";"}]], "Input",
 CellChangeTimes->{{3.8292573576371975`*^9, 3.8292573587522182`*^9}, {
  3.8292574744598904`*^9, 3.8292575236404552`*^9}, {3.8292643859596024`*^9, 
  3.829264390767871*^9}},
 CellLabel->
  "In[617]:=",ExpressionUUID->"dfabe776-7435-43e8-8683-a02e28126f46"],

Cell[BoxData[
 RowBox[{
  StyleBox[
   RowBox[{"\[Lambda]", "=", "0.25"}],
   Background->RGBColor[1, 0.85, 0.85]], 
  RowBox[{"(*", "\:8caf\:84c4\:7387", "*)"}], ";"}]], "Input",
 CellLabel->
  "In[618]:=",ExpressionUUID->"a24738db-6f9d-41cc-964d-31b6f0e608bd"],

Cell[BoxData[
 RowBox[{
  StyleBox[
   RowBox[{"\[Delta]w", "=", "0.1"}],
   Background->RGBColor[1, 0.85, 0.85]], 
  RowBox[{"(*", "\:640d\:76ca\:7387", "*)"}], ";"}]], "Input",
 CellChangeTimes->{{3.7800065512188663`*^9, 3.7800065703580875`*^9}, {
   3.780007596905789*^9, 3.7800076076221113`*^9}, 3.7801751993319407`*^9, 
   3.780177258259259*^9, 3.7801773017759657`*^9, 3.780177342326905*^9, {
   3.7801780120979495`*^9, 3.7801780154196367`*^9}, {3.7851850480799913`*^9, 
   3.785185075762636*^9}, 3.785185851399935*^9, 3.785373873394215*^9, 
   3.829255539567762*^9, {3.8292575516019864`*^9, 3.8292575532725563`*^9}, 
   3.82925765686847*^9, 3.8292589118576975`*^9, 3.829260600683658*^9, 
   3.8292628690619316`*^9, 3.829262928568199*^9, 3.8292629709650116`*^9, 
   3.8292643982784047`*^9, 3.8292650306818123`*^9, 3.829265410689646*^9, 
   3.8292656983276377`*^9, 3.8292659768972683`*^9, 3.8292666589938154`*^9, {
   3.8292722394691334`*^9, 3.829272239905949*^9}, 3.8292726971580114`*^9, 
   3.8292729495008655`*^9, 3.8292731800186305`*^9, {3.8292733747507763`*^9, 
   3.8292733749314594`*^9}, {3.829276037454605*^9, 3.829276037900482*^9}, {
   3.862688361271633*^9, 3.862688361541687*^9}, {3.8626987040970836`*^9, 
   3.8626987338401513`*^9}, {3.8626996276008883`*^9, 
   3.8626996531110587`*^9}, {3.909544856207822*^9, 3.9095448831249967`*^9}, 
   3.90954520178058*^9},
 CellLabel->
  "In[619]:=",ExpressionUUID->"bec315a3-361b-4d0b-9ebc-55dca753219a"],

Cell[BoxData[
 RowBox[{
  RowBox[{"tmax", "=", "1000000"}], 
  RowBox[{"(*", "\:7e70\:308a\:8fd4\:3057\:56de\:6570", "*)"}], 
  ";"}]], "Input",
 CellChangeTimes->{{3.780008580174608*^9, 3.7800085856319404`*^9}, 
   3.7800108020311966`*^9, {3.780010851854395*^9, 3.780010866092286*^9}, 
   3.780089642658536*^9, 3.780092132140647*^9, 3.780120166778257*^9, 
   3.780120529475758*^9, 3.780175114231393*^9, 3.7852978235404973`*^9, {
   3.7853730714252605`*^9, 3.7853730783172874`*^9}, {3.8292555498174243`*^9, 
   3.8292555541263723`*^9}, 3.8292723609259033`*^9, 3.8292760689178944`*^9, 
   3.8627010916935062`*^9, 3.8627012305967903`*^9, 3.862701802686118*^9, 
   3.862702326491025*^9, 3.8627087840685472`*^9, {3.862708871916737*^9, 
   3.8627088734350266`*^9}},
 CellLabel->
  "In[620]:=",ExpressionUUID->"7164fa8b-1134-4710-98dd-0610438b55da"],

Cell[BoxData["\[IndentingNewLine]"], "Input",
 CellChangeTimes->{3.8627089260473337`*^9},
 CellLabel->
  "In[621]:=",ExpressionUUID->"8b3623de-2181-435e-9ba0-c73c5776d44f"],

Cell[BoxData[
 RowBox[{"Do", "[", 
  RowBox[{
   RowBox[{
    RowBox[{
     RowBox[{"m", "[", 
      RowBox[{"t", "+", "1"}], "]"}], "=", 
     RowBox[{"m", "[", "t", "]"}]}], 
    RowBox[{"(*", "\:5bcc\:306e\:4ea4\:63db", "*)"}], ";", 
    RowBox[{
     RowBox[{"ii", "[", 
      RowBox[{"t", "+", "1"}], "]"}], "=", 
     RowBox[{"ii", "[", "t", "]"}]}], ";", 
    RowBox[{
     RowBox[{"jj", "[", 
      RowBox[{"t", "+", "1"}], "]"}], "=", 
     RowBox[{"jj", "[", "t", "]"}]}], ";", 
    RowBox[{
     RowBox[{"ii", "[", 
      RowBox[{"t", "+", "1"}], "]"}], "=", 
     RowBox[{"RandomInteger", "[", 
      RowBox[{"{", 
       RowBox[{"1", ",", "n"}], "}"}], "]"}]}], ";", 
    RowBox[{
     RowBox[{"jj", "[", 
      RowBox[{"t", "+", "1"}], "]"}], "=", 
     RowBox[{"RandomInteger", "[", 
      RowBox[{"{", 
       RowBox[{"1", ",", 
        RowBox[{"n", "-", "1"}]}], "}"}], "]"}]}], ";", 
    RowBox[{"If", "[", 
     RowBox[{
      RowBox[{
       RowBox[{"ii", "[", 
        RowBox[{"t", "+", "1"}], "]"}], "\[LessEqual]", 
       RowBox[{"jj", "[", 
        RowBox[{"t", "+", "1"}], "]"}]}], ",", 
      RowBox[{
       RowBox[{"jj", "[", 
        RowBox[{"t", "+", "1"}], "]"}], "=", 
       RowBox[{
        RowBox[{"jj", "[", 
         RowBox[{"t", "+", "1"}], "]"}], "+", "1"}]}], ",", 
      RowBox[{
       RowBox[{"jj", "[", 
        RowBox[{"t", "+", "1"}], "]"}], "=", 
       RowBox[{"jj", "[", 
        RowBox[{"t", "+", "1"}], "]"}]}]}], "]"}], ";", 
    RowBox[{"\[Delta]", "=", 
     RowBox[{"RandomReal", "[", 
      RowBox[{"{", 
       RowBox[{
        RowBox[{"-", "\[Delta]w"}], ",", "\[Delta]w"}], "}"}], "]"}]}], ";", 
    "\[IndentingNewLine]", 
    RowBox[{
     RowBox[{"m", "[", 
      RowBox[{"t", "+", "1"}], "]"}], "=", 
     RowBox[{"ReplacePart", "[", 
      RowBox[{
       RowBox[{"m", "[", 
        RowBox[{"t", "+", "1"}], "]"}], ",", "\[IndentingNewLine]", 
       RowBox[{"{", 
        RowBox[{
         RowBox[{
          RowBox[{"ii", "[", 
           RowBox[{"t", "+", "1"}], "]"}], "\[Rule]", 
          RowBox[{
           RowBox[{"\[Lambda]", "*", 
            StyleBox[
             RowBox[{
              RowBox[{"m", "[", "t", "]"}], "[", 
              RowBox[{"[", 
               RowBox[{"ii", "[", 
                RowBox[{"t", "+", "1"}], "]"}], "]"}], "]"}],
             Background->RGBColor[1, 0.85, 0.85]]}], "\[IndentingNewLine]", 
           "+", 
           RowBox[{
            RowBox[{"(", 
             RowBox[{"1", "-", "\[Lambda]"}], ")"}], "*", 
            RowBox[{"(", 
             RowBox[{"1", "-", 
              StyleBox[
               RowBox[{"\[Rho]m", "[", 
                RowBox[{"[", 
                 RowBox[{"ii", "[", 
                  RowBox[{"t", "+", "1"}], "]"}], "]"}], "]"}],
               Background->RGBColor[1, 0.85, 0.85]]}], ")"}], "*", 
            StyleBox[
             RowBox[{
              RowBox[{"m", "[", "t", "]"}], "[", 
              RowBox[{"[", 
               RowBox[{"ii", "[", 
                RowBox[{"t", "+", "1"}], "]"}], "]"}], "]"}],
             Background->RGBColor[1, 0.85, 0.85]]}], "\[IndentingNewLine]", 
           "+", 
           RowBox[{
            RowBox[{"(", 
             RowBox[{"1", "+", "\[Delta]"}], ")"}], "*", 
            RowBox[{"(", 
             RowBox[{"1", "-", "\[Lambda]"}], ")"}], "*", 
            FractionBox[
             StyleBox[
              RowBox[{"\[Rho]m", "[", 
               RowBox[{"[", 
                RowBox[{"ii", "[", 
                 RowBox[{"t", "+", "1"}], "]"}], "]"}], "]"}],
              Background->RGBColor[1, 0.85, 0.85]], 
             RowBox[{
              StyleBox[
               RowBox[{"\[Rho]m", "[", 
                RowBox[{"[", 
                 RowBox[{"ii", "[", 
                  RowBox[{"t", "+", "1"}], "]"}], "]"}], "]"}],
               Background->RGBColor[1, 0.85, 0.85]], "+", 
              StyleBox[
               RowBox[{"\[Rho]m", "[", 
                RowBox[{"[", 
                 RowBox[{"jj", "[", 
                  RowBox[{"t", "+", "1"}], "]"}], "]"}], "]"}],
               Background->RGBColor[0.88, 1, 0.88]]}]], "*", 
            RowBox[{"(", 
             RowBox[{
              RowBox[{
               StyleBox[
                RowBox[{"\[Rho]m", "[", 
                 RowBox[{"[", 
                  RowBox[{"ii", "[", 
                   RowBox[{"t", "+", "1"}], "]"}], "]"}], "]"}],
                Background->RGBColor[1, 0.85, 0.85]], "*", 
               StyleBox[
                RowBox[{
                 RowBox[{"m", "[", "t", "]"}], "[", 
                 RowBox[{"[", 
                  RowBox[{"ii", "[", 
                   RowBox[{"t", "+", "1"}], "]"}], "]"}], "]"}],
                Background->RGBColor[1, 0.85, 0.85]]}], "+", 
              RowBox[{
               StyleBox[
                RowBox[{"\[Rho]m", "[", 
                 RowBox[{"[", 
                  RowBox[{"jj", "[", 
                   RowBox[{"t", "+", "1"}], "]"}], "]"}], "]"}],
                Background->RGBColor[0.88, 1, 0.88]], "*", 
               StyleBox[
                RowBox[{
                 RowBox[{"m", "[", "t", "]"}], "[", 
                 RowBox[{"[", 
                  RowBox[{"jj", "[", 
                   RowBox[{"t", "+", "1"}], "]"}], "]"}], "]"}],
                Background->RGBColor[0.88, 1, 0.88]]}]}], ")"}]}]}]}], ",", 
         "\[IndentingNewLine]", 
         RowBox[{
          RowBox[{"jj", "[", 
           RowBox[{"t", "+", "1"}], "]"}], "\[Rule]", 
          RowBox[{
           RowBox[{"\[Lambda]", "*", 
            StyleBox[
             RowBox[{
              RowBox[{"m", "[", "t", "]"}], "[", 
              RowBox[{"[", 
               RowBox[{"jj", "[", 
                RowBox[{"t", "+", "1"}], "]"}], "]"}], "]"}],
             Background->RGBColor[0.88, 1, 0.88]]}], "\[IndentingNewLine]", 
           "+", 
           RowBox[{
            RowBox[{"(", 
             RowBox[{"1", "-", "\[Lambda]"}], ")"}], "*", 
            RowBox[{"(", 
             RowBox[{"1", "-", 
              StyleBox[
               RowBox[{"\[Rho]m", "[", 
                RowBox[{"[", 
                 RowBox[{"jj", "[", 
                  RowBox[{"t", "+", "1"}], "]"}], "]"}], "]"}],
               Background->RGBColor[0.88, 1, 0.88]]}], ")"}], "*", 
            StyleBox[
             RowBox[{
              RowBox[{"m", "[", "t", "]"}], "[", 
              RowBox[{"[", 
               RowBox[{"jj", "[", 
                RowBox[{"t", "+", "1"}], "]"}], "]"}], "]"}],
             Background->RGBColor[0.88, 1, 0.88]]}], "\[IndentingNewLine]", 
           "+", 
           RowBox[{
            RowBox[{"(", 
             RowBox[{"1", "+", "\[Delta]"}], ")"}], "*", 
            RowBox[{"(", 
             RowBox[{"1", "-", "\[Lambda]"}], ")"}], "*", 
            FractionBox[
             StyleBox[
              RowBox[{"\[Rho]m", "[", 
               RowBox[{"[", 
                RowBox[{"jj", "[", 
                 RowBox[{"t", "+", "1"}], "]"}], "]"}], "]"}],
              Background->RGBColor[0.88, 1, 0.88]], 
             RowBox[{
              StyleBox[
               RowBox[{"\[Rho]m", "[", 
                RowBox[{"[", 
                 RowBox[{"ii", "[", 
                  RowBox[{"t", "+", "1"}], "]"}], "]"}], "]"}],
               Background->RGBColor[1, 0.85, 0.85]], "+", 
              StyleBox[
               RowBox[{"\[Rho]m", "[", 
                RowBox[{"[", 
                 RowBox[{"jj", "[", 
                  RowBox[{"t", "+", "1"}], "]"}], "]"}], "]"}],
               Background->RGBColor[0.88, 1, 0.88]]}]], "*", 
            RowBox[{"(", 
             RowBox[{
              RowBox[{
               StyleBox[
                RowBox[{"\[Rho]m", "[", 
                 RowBox[{"[", 
                  RowBox[{"ii", "[", 
                   RowBox[{"t", "+", "1"}], "]"}], "]"}], "]"}],
                Background->RGBColor[1, 0.85, 0.85]], "*", 
               StyleBox[
                RowBox[{
                 RowBox[{"m", "[", "t", "]"}], "[", 
                 RowBox[{"[", 
                  RowBox[{"ii", "[", 
                   RowBox[{"t", "+", "1"}], "]"}], "]"}], "]"}],
                Background->RGBColor[1, 0.85, 0.85]]}], "+", 
              RowBox[{
               StyleBox[
                RowBox[{"\[Rho]m", "[", 
                 RowBox[{"[", 
                  RowBox[{"jj", "[", 
                   RowBox[{"t", "+", "1"}], "]"}], "]"}], "]"}],
                Background->RGBColor[0.88, 1, 0.88]], "*", 
               StyleBox[
                RowBox[{
                 RowBox[{"m", "[", "t", "]"}], "[", 
                 RowBox[{"[", 
                  RowBox[{"jj", "[", 
                   RowBox[{"t", "+", "1"}], "]"}], "]"}], "]"}],
                Background->RGBColor[0.88, 1, 0.88]]}]}], ")"}]}]}]}]}], 
        "}"}]}], "]"}]}], ";", "\[IndentingNewLine]", "\[IndentingNewLine]", 
    RowBox[{"s", "=", 
     RowBox[{"s", "+", 
      RowBox[{
       RowBox[{"Abs", "[", "\[Delta]", "]"}], "*", 
       RowBox[{"(", 
        RowBox[{"1", "-", "\[Lambda]"}], ")"}], "*", 
       RowBox[{"(", 
        RowBox[{
         RowBox[{
          RowBox[{"\[Rho]r", "[", 
           RowBox[{"[", 
            RowBox[{"ii", "[", 
             RowBox[{"t", "+", "1"}], "]"}], "]"}], "]"}], "*", 
          RowBox[{
           RowBox[{"m", "[", "t", "]"}], "[", 
           RowBox[{"[", 
            RowBox[{"ii", "[", 
             RowBox[{"t", "+", "1"}], "]"}], "]"}], "]"}]}], "+", 
         RowBox[{
          RowBox[{"\[Rho]r", "[", 
           RowBox[{"[", 
            RowBox[{"jj", "[", 
             RowBox[{"t", "+", "1"}], "]"}], "]"}], "]"}], "*", 
          RowBox[{
           RowBox[{"m", "[", "t", "]"}], "[", 
           RowBox[{"[", 
            RowBox[{"jj", "[", 
             RowBox[{"t", "+", "1"}], "]"}], "]"}], "]"}]}]}], ")"}]}]}]}]}], 
   ",", "\[IndentingNewLine]", 
   RowBox[{"{", 
    RowBox[{"t", ",", "0", ",", "tmax", ",", "1"}], "}"}]}], "]"}]], "Input",
 CellChangeTimes->{{3.7800085946595144`*^9, 3.7800085995058317`*^9}, {
   3.7800086466358533`*^9, 3.780008752869671*^9}, {3.78000881551169*^9, 
   3.7800088375911036`*^9}, 3.7800089781601343`*^9, {3.7800095355148993`*^9, 
   3.7800095461345778`*^9}, {3.7800096117197914`*^9, 3.7800096240965796`*^9}, 
   3.7800099278460793`*^9, {3.78001000215485*^9, 3.7800100042129827`*^9}, {
   3.7800100480357866`*^9, 3.7800100539731665`*^9}, {3.7800101044584165`*^9, 
   3.78001010503445*^9}, {3.7800101509723997`*^9, 3.78001015141144*^9}, {
   3.780010210373209*^9, 3.7800102265102406`*^9}, {3.7800103844583764`*^9, 
   3.7800104049746933`*^9}, {3.7800104925193186`*^9, 3.780010532337877*^9}, {
   3.7800244829110575`*^9, 3.7800245062105417`*^9}, {3.7800245553727207`*^9, 
   3.7800245715887384`*^9}, {3.780024708821556*^9, 3.780024782599289*^9}, {
   3.780024871610016*^9, 3.780024887663022*^9}, {3.7800252533395042`*^9, 
   3.780025261925048*^9}, {3.7800253759663696`*^9, 3.7800253825047874`*^9}, {
   3.7800255110880375`*^9, 3.7800255930122957`*^9}, 3.78002564542666*^9, 
   3.780025704069417*^9, {3.7800257468681717`*^9, 3.78002576423934*^9}, {
   3.780026021210779*^9, 3.780026111728603*^9}, {3.78002614394765*^9, 
   3.780026172772502*^9}, {3.780026235850548*^9, 3.7800262553888054`*^9}, {
   3.780026352295022*^9, 3.780026372130294*^9}, {3.7800266416235857`*^9, 
   3.780026646778936*^9}, {3.780080060688077*^9, 3.7800801048022165`*^9}, {
   3.780080341396846*^9, 3.780080418170762*^9}, {3.7800804879904966`*^9, 
   3.7800805122348385`*^9}, 3.7800805582679663`*^9, {3.780080607441019*^9, 
   3.7800806116826735`*^9}, {3.7800806598292828`*^9, 3.7800806639041*^9}, {
   3.780081903592387*^9, 3.780081942864641*^9}, {3.7800842552213616`*^9, 
   3.7800843379357023`*^9}, 3.7800845457276692`*^9, {3.7800870399223547`*^9, 
   3.7800870783573074`*^9}, {3.780087119818559*^9, 3.7800871725972133`*^9}, {
   3.7800872103253317`*^9, 3.7800873701888685`*^9}, {3.7800874026190233`*^9, 
   3.780087435714695*^9}, {3.780118244133424*^9, 3.7801182480895014`*^9}, {
   3.780118282736243*^9, 3.7801182930436077`*^9}, {3.780118325620392*^9, 
   3.780118341436812*^9}, {3.7801184001902876`*^9, 3.780118540124941*^9}, {
   3.780118576861269*^9, 3.780118628924619*^9}, {3.7801187638389635`*^9, 
   3.7801187788525305`*^9}, 3.7801188938526344`*^9, {3.7801190805001783`*^9, 
   3.7801190870212817`*^9}, {3.780119123604597*^9, 3.780119133917556*^9}, {
   3.7801191748164186`*^9, 3.7801192515320415`*^9}, {3.7801193032235537`*^9, 
   3.7801193074792757`*^9}, {3.7801195247827225`*^9, 3.780119646372047*^9}, {
   3.780175075680664*^9, 3.7801750772614365`*^9}, {3.78518509079649*^9, 
   3.785185177976348*^9}, 3.785185217353592*^9, {3.7851852748631926`*^9, 
   3.785185453233836*^9}, 3.785185499849393*^9, 3.7851855769339743`*^9, 
   3.7851859205737805`*^9, 3.7852977949625177`*^9, {3.829256270118594*^9, 
   3.829256284072468*^9}, {3.829256469467016*^9, 3.8292564862517776`*^9}, {
   3.829257244838191*^9, 3.82925726084338*^9}, 3.829257343529244*^9, {
   3.8292574257745533`*^9, 3.829257435718065*^9}, 3.829264405024272*^9, {
   3.862698750755167*^9, 3.862698801004299*^9}, {3.8626988449292955`*^9, 
   3.86269889354735*^9}, {3.862698983750249*^9, 3.862698993487916*^9}, {
   3.8626993042574234`*^9, 3.8626993130354433`*^9}, {3.862699356569335*^9, 
   3.862699371322132*^9}, {3.862699426358389*^9, 3.8626994307694516`*^9}, 
   3.8627028130691843`*^9, {3.862709117291133*^9, 3.8627091265087724`*^9}, {
   3.909544894300161*^9, 3.9095449022444096`*^9}, 3.9095452178083744`*^9, 
   3.9095455930815954`*^9, {3.9095456341906223`*^9, 3.909545647148674*^9}, {
   3.909547852471505*^9, 3.909548043579112*^9}, 3.9095482560932183`*^9, {
   3.909548321826562*^9, 3.909548343085166*^9}, 3.9095483975310583`*^9, {
   3.9095588137153554`*^9, 3.9095588364859047`*^9}, {3.9095592011471195`*^9, 
   3.909559232228593*^9}, {3.909559266871139*^9, 3.9095593508402996`*^9}, {
   3.9095593910534964`*^9, 3.9095594004805984`*^9}, {3.909559996364842*^9, 
   3.9095600215791597`*^9}, {3.909560077497754*^9, 3.9095600871622047`*^9}, {
   3.9095601301441283`*^9, 3.9095601558073616`*^9}, {3.9095601998672595`*^9, 
   3.909560293162846*^9}, 3.909560334288848*^9, {3.9095603797282047`*^9, 
   3.909560398511865*^9}, {3.909561382262702*^9, 3.9095613912727685`*^9}, {
   3.9095614350952597`*^9, 3.9095614791526775`*^9}, {3.909561699072029*^9, 
   3.90956171151388*^9}, 3.9095620330142045`*^9, {3.909562750425417*^9, 
   3.9095628650916743`*^9}, {3.9095802660000772`*^9, 
   3.9095802996474323`*^9}, {3.9095805196506195`*^9, 3.909580545924122*^9}},
 CellLabel->
  "In[622]:=",ExpressionUUID->"d6b2468d-0dfa-4ab2-9a42-ad3b7607d2aa"],

Cell[BoxData["\[IndentingNewLine]"], "Input",
 CellChangeTimes->{3.7853730143868637`*^9},
 CellLabel->
  "In[623]:=",ExpressionUUID->"7ea592d9-f5fd-45ef-950b-153fa4df4325"],

Cell[CellGroupData[{

Cell[BoxData[
 RowBox[{"Sum", "[", 
  RowBox[{
   RowBox[{
    RowBox[{"m", "[", "1000000", "]"}], "[", 
    RowBox[{"[", 
     RowBox[{"ii", "[", "a", "]"}], "]"}], "]"}], ",", 
   RowBox[{"{", 
    RowBox[{"a", ",", "1", ",", "1000"}], "}"}]}], "]"}]], "Input",
 CellChangeTimes->{{3.862708494620345*^9, 3.8627085128949847`*^9}, 
   3.8627085450134554`*^9, {3.8627085856780796`*^9, 3.862708708854768*^9}, 
   3.862708828042309*^9, {3.862708898069892*^9, 3.862708901752861*^9}},
 CellLabel->
  "In[624]:=",ExpressionUUID->"9014147d-4258-4f6e-a329-946030c49fba"],

Cell[BoxData["1060.4074278655505`"], "Output",
 CellChangeTimes->{{3.8627086100071054`*^9, 3.8627087119741397`*^9}, {
   3.86270881600272*^9, 3.8627088310565305`*^9}, 3.8627089972288218`*^9, 
   3.862709324307078*^9, 3.8627098099904284`*^9, 3.8627653090247436`*^9, 
   3.8627684006618814`*^9, 3.862769246199193*^9, 3.862769349101856*^9, 
   3.8627694011431737`*^9, 3.86276946589546*^9, 3.8627749900557528`*^9, 
   3.909544680983314*^9, 3.9095449901567597`*^9, 3.909545263249338*^9, 
   3.9095486544067087`*^9, 3.9095580932078295`*^9, 3.9095595506366158`*^9, 
   3.9095605711036496`*^9, 3.909561580649753*^9, 3.909561780799617*^9, 
   3.909562103678151*^9, 3.909562975445726*^9, 3.909580421458788*^9, 
   3.9095806286412687`*^9, 3.909593283664536*^9},
 CellLabel->
  "Out[624]=",ExpressionUUID->"432d253c-63a7-4ec9-8f34-01056f7a7247"]
}, Open  ]],

Cell[CellGroupData[{

Cell[BoxData[
 RowBox[{"\[Lambda]", 
  RowBox[{"(*", "\:8caf\:84c4\:7387", "*)"}]}]], "Input",
 CellChangeTimes->{3.8627654586839914`*^9},
 CellLabel->
  "In[625]:=",ExpressionUUID->"9a650922-4703-4c39-9941-c0c522a10f30"],

Cell[BoxData["0.25`"], "Output",
 CellChangeTimes->{3.862765464121335*^9, 3.8627684006984386`*^9, 
  3.8627692462429733`*^9, 3.86276934914053*^9, 3.862769401184451*^9, 
  3.8627694659338064`*^9, 3.862774990079136*^9, 3.90954468101661*^9, 
  3.909544990177514*^9, 3.9095452632706213`*^9, 3.9095486544303246`*^9, 
  3.90955809323561*^9, 3.909559550670693*^9, 3.9095605711540127`*^9, 
  3.9095615806956367`*^9, 3.909561780873494*^9, 3.9095621037272387`*^9, 
  3.9095629754948044`*^9, 3.9095804214766307`*^9, 3.9095806286711397`*^9, 
  3.9095932837162533`*^9},
 CellLabel->
  "Out[625]=",ExpressionUUID->"6af72120-2af9-4ef3-b346-f34c41b31add"]
}, Open  ]],

Cell[CellGroupData[{

Cell[BoxData[
 RowBox[{"\[Delta]w", 
  RowBox[{"(*", "\:640d\:76ca\:7387", "*)"}]}]], "Input",
 CellChangeTimes->{{3.829259405037418*^9, 3.829259421011617*^9}, {
  3.862699840545171*^9, 3.86269984942391*^9}},
 CellLabel->
  "In[626]:=",ExpressionUUID->"1e15e23a-5b4a-4109-ac38-6ca1dff2d220"],

Cell[BoxData["0.1`"], "Output",
 CellChangeTimes->{
  3.862688404714463*^9, 3.8626990617707105`*^9, 3.862699488513179*^9, {
   3.8626996356230583`*^9, 3.8626996617019215`*^9}, 3.862699863106001*^9, 
   3.8627001425156574`*^9, 3.8627011848213124`*^9, 3.862708343301272*^9, 
   3.8627088160277667`*^9, 3.8627089972526846`*^9, 3.8627093243256717`*^9, 
   3.86270981001103*^9, 3.8627653090594053`*^9, 3.8627684007344866`*^9, 
   3.862769246280056*^9, 3.8627693491820755`*^9, 3.8627694012209044`*^9, 
   3.8627694659768744`*^9, 3.8627749901046257`*^9, 3.9095446810565357`*^9, 
   3.9095449901974773`*^9, 3.9095452632950735`*^9, 3.909548654485364*^9, 
   3.9095580932674885`*^9, 3.9095595507067285`*^9, 3.909560571210473*^9, 
   3.909561580745575*^9, 3.909561780936512*^9, 3.9095621037792025`*^9, 
   3.909562975546379*^9, 3.9095804214999185`*^9, 3.909580628698169*^9, 
   3.909593283766226*^9},
 CellLabel->
  "Out[626]=",ExpressionUUID->"0ff895e4-3ff0-43a4-8537-f2093f9409d2"]
}, Open  ]],

Cell[CellGroupData[{

Cell[BoxData[
 RowBox[{"s", 
  RowBox[{"(*", "\:5bcc\:306e\:7dcf\:4ea4\:63db\:91cf", "*)"}]}]], "Input",
 CellChangeTimes->{3.8292573910131683`*^9, 3.829259212159172*^9, 
  3.8292644164732213`*^9},
 CellLabel->
  "In[627]:=",ExpressionUUID->"5ab12ac4-c61c-4513-87a3-4331c8f5d1c3"],

Cell[BoxData["70523.01870043729`"], "Output",
 CellChangeTimes->{
  3.829257394844062*^9, 3.829257444153747*^9, {3.82925753317597*^9, 
   3.8292575600337543`*^9}, 3.829257663952458*^9, 3.8292588793870697`*^9, {
   3.8292589189311037`*^9, 3.829258940376177*^9}, {3.8292590048161774`*^9, 
   3.8292590262201867`*^9}, 3.829259098384144*^9, {3.8292593236350927`*^9, 
   3.8292593425364914`*^9}, 3.8292594290933576`*^9, {3.8292597893066864`*^9, 
   3.8292598132093496`*^9}, 3.829260608033442*^9, 3.8292628769895077`*^9, {
   3.8292629166891627`*^9, 3.829263001250636*^9}, 3.8292646437569504`*^9, 
   3.829264824593535*^9, 3.8292648798235617`*^9, 3.829264930035219*^9, 
   3.82926497818123*^9, 3.8292650371446037`*^9, 3.8292652067023125`*^9, 
   3.829265252371459*^9, 3.8292653038242455`*^9, 3.8292653540973644`*^9, 
   3.8292654171539745`*^9, 3.829265487156184*^9, 3.829265533154333*^9, 
   3.8292655905489173`*^9, 3.8292656325472126`*^9, {3.8292656817930765`*^9, 
   3.829265704776343*^9}, 3.8292657683675747`*^9, 3.829265810475027*^9, 
   3.829265860388054*^9, 3.8292659129160595`*^9, 3.8292659836953616`*^9, 
   3.829266667181691*^9, 3.8292667392315445`*^9, 3.8292668476600037`*^9, 
   3.829266898554608*^9, 3.8292669529602556`*^9, 3.8292722468783755`*^9, 
   3.829272397287712*^9, 3.8292724742023277`*^9, 3.8292725191285534`*^9, 
   3.8292725692454057`*^9, 3.829272609015325*^9, 3.829272648708357*^9, 
   3.8292727017208834`*^9, 3.829272778187894*^9, 3.8292728187684765`*^9, 
   3.829272854817145*^9, 3.829272893661375*^9, 3.8292729559488387`*^9, 
   3.8292729960918818`*^9, 3.8292730332841*^9, 3.829273069296355*^9, 
   3.829273107748805*^9, 3.829273182835079*^9, 3.829273225097966*^9, 
   3.8292732603926735`*^9, 3.8292732998124824`*^9, 3.8292733362427626`*^9, 
   3.8292733772996655`*^9, 3.829273421170327*^9, 3.8292734572387037`*^9, 
   3.8292734940703983`*^9, 3.829273533418684*^9, 3.8292761200361547`*^9, 
   3.829278509986634*^9, 3.862688404755149*^9, 3.8626990618053203`*^9, 
   3.8626994885972824`*^9, {3.862699635682041*^9, 3.862699661757978*^9}, 
   3.862699863168541*^9, 3.8627001425863523`*^9, 3.862701184911262*^9, 
   3.8627083433292866`*^9, 3.8627088160524435`*^9, 3.8627089972768984`*^9, 
   3.8627093243472023`*^9, 3.862709810028989*^9, 3.862765309085347*^9, 
   3.8627684007711425`*^9, 3.862769246327942*^9, 3.8627693492201605`*^9, 
   3.8627694012588015`*^9, 3.8627694660182343`*^9, 3.8627749901261916`*^9, 
   3.9095446810965023`*^9, 3.909544990222395*^9, 3.909545263320654*^9, 
   3.909548654526228*^9, 3.9095580932974725`*^9, 3.9095595507412515`*^9, 
   3.9095605712588916`*^9, 3.909561580796256*^9, 3.9095617809977694`*^9, 
   3.909562103829829*^9, 3.90956297560252*^9, 3.909580421522109*^9, 
   3.90958062872208*^9, 3.9095932838151093`*^9},
 CellLabel->
  "Out[627]=",ExpressionUUID->"d760885e-1876-42de-bc7f-e374e86b9602"]
}, Open  ]],

Cell[BoxData["\[IndentingNewLine]"], "Input",
 CellChangeTimes->{3.862708743838519*^9},
 CellLabel->
  "In[628]:=",ExpressionUUID->"177ac385-d22d-4bb9-b161-3cb5e2e9d407"],

Cell[CellGroupData[{

Cell[BoxData[
 RowBox[{
  RowBox[{"g1", "=", 
   RowBox[{"Sort", "[", 
    RowBox[{"m", "[", "1000", "]"}], "]"}]}], ";", 
  RowBox[{"gini1", "=", 
   RowBox[{
    FractionBox[
     RowBox[{"2", "*", 
      RowBox[{"Sum", "[", 
       RowBox[{
        RowBox[{"i", "*", 
         RowBox[{"g1", "[", 
          RowBox[{"[", "i", "]"}], "]"}]}], ",", 
        RowBox[{"{", 
         RowBox[{"i", ",", "1", ",", "n"}], "}"}]}], "]"}]}], 
     RowBox[{"n", "*", 
      RowBox[{"Sum", "[", 
       RowBox[{
        RowBox[{"g1", "[", 
         RowBox[{"[", "i", "]"}], "]"}], ",", 
        RowBox[{"{", 
         RowBox[{"i", ",", "1", ",", "n"}], "}"}]}], "]"}]}]], "-", 
    FractionBox[
     RowBox[{"n", "+", "1"}], "n"]}]}]}]], "Input",
 CellChangeTimes->{{3.7802801035698304`*^9, 3.780280104672882*^9}, {
  3.7802809884300804`*^9, 3.7802809901494427`*^9}, {3.780281064883213*^9, 
  3.780281066169772*^9}, {3.7853730878863125`*^9, 3.7853731096620417`*^9}, {
  3.785373528087453*^9, 3.7853735359096875`*^9}},
 CellLabel->
  "In[629]:=",ExpressionUUID->"8ca29d35-2d33-46ce-a69f-8b7dcb14b999"],

Cell[BoxData["0.017704525237447033`"], "Output",
 CellChangeTimes->{3.8627749901706986`*^9, 3.9095446811486173`*^9, 
  3.9095449902581396`*^9, 3.9095452633666525`*^9, 3.9095486545874033`*^9, 
  3.909558093347864*^9, 3.9095595508045454`*^9, 3.909560571342188*^9, 
  3.9095615808816977`*^9, 3.909561781109589*^9, 3.9095621039158154`*^9, 
  3.9095629756931763`*^9, 3.9095804215558653`*^9, 3.9095806287661066`*^9, 
  3.9095932839013233`*^9},
 CellLabel->
  "Out[629]=",ExpressionUUID->"60b40f62-0131-48ff-a6de-490c76bdf7b0"]
}, Open  ]],

Cell[CellGroupData[{

Cell[BoxData[
 RowBox[{
  RowBox[{"g2", "=", 
   RowBox[{"Sort", "[", 
    RowBox[{"m", "[", "3000", "]"}], "]"}]}], ";", 
  RowBox[{"gini2", "=", 
   RowBox[{
    FractionBox[
     RowBox[{"2", "*", 
      RowBox[{"Sum", "[", 
       RowBox[{
        RowBox[{"i", "*", 
         RowBox[{"g2", "[", 
          RowBox[{"[", "i", "]"}], "]"}]}], ",", 
        RowBox[{"{", 
         RowBox[{"i", ",", "1", ",", "n"}], "}"}]}], "]"}]}], 
     RowBox[{"n", "*", 
      RowBox[{"Sum", "[", 
       RowBox[{
        RowBox[{"g2", "[", 
         RowBox[{"[", "i", "]"}], "]"}], ",", 
        RowBox[{"{", 
         RowBox[{"i", ",", "1", ",", "n"}], "}"}]}], "]"}]}]], "-", 
    FractionBox[
     RowBox[{"n", "+", "1"}], "n"]}]}]}]], "Input",
 CellChangeTimes->{{3.7802801035698304`*^9, 3.780280104672882*^9}, {
  3.7802809884300804`*^9, 3.7802809901494427`*^9}, {3.780281064883213*^9, 
  3.780281066169772*^9}, {3.7853730878863125`*^9, 3.7853731096620417`*^9}, {
  3.785373154030054*^9, 3.7853731614469023`*^9}, {3.785373553194852*^9, 
  3.785373553700032*^9}},
 CellLabel->
  "In[630]:=",ExpressionUUID->"40d87712-60d0-4079-ac36-9ba6a8b5ddfb"],

Cell[BoxData["0.024169394586869952`"], "Output",
 CellChangeTimes->{3.862774990192828*^9, 3.9095446811728344`*^9, 
  3.909544990279535*^9, 3.9095452633902903`*^9, 3.9095486546211214`*^9, 
  3.9095580933768406`*^9, 3.909559550840254*^9, 3.909560571396412*^9, 
  3.909561580932049*^9, 3.909561781175506*^9, 3.909562103982102*^9, 
  3.9095629757465043`*^9, 3.909580421576226*^9, 3.909580628792077*^9, 
  3.9095932839511557`*^9},
 CellLabel->
  "Out[630]=",ExpressionUUID->"446e1c7d-22da-43fa-87f8-d982d1e49114"]
}, Open  ]],

Cell[CellGroupData[{

Cell[BoxData[
 RowBox[{
  RowBox[{"g3", "=", 
   RowBox[{"Sort", "[", 
    RowBox[{"m", "[", "10000", "]"}], "]"}]}], ";", 
  RowBox[{"gini3", "=", 
   RowBox[{
    FractionBox[
     RowBox[{"2", "*", 
      RowBox[{"Sum", "[", 
       RowBox[{
        RowBox[{"i", "*", 
         RowBox[{"g3", "[", 
          RowBox[{"[", "i", "]"}], "]"}]}], ",", 
        RowBox[{"{", 
         RowBox[{"i", ",", "1", ",", "n"}], "}"}]}], "]"}]}], 
     RowBox[{"n", "*", 
      RowBox[{"Sum", "[", 
       RowBox[{
        RowBox[{"g3", "[", 
         RowBox[{"[", "i", "]"}], "]"}], ",", 
        RowBox[{"{", 
         RowBox[{"i", ",", "1", ",", "n"}], "}"}]}], "]"}]}]], "-", 
    FractionBox[
     RowBox[{"n", "+", "1"}], "n"]}]}]}]], "Input",
 CellChangeTimes->{{3.7802801035698304`*^9, 3.780280104672882*^9}, {
  3.7802809884300804`*^9, 3.7802809901494427`*^9}, {3.780281064883213*^9, 
  3.780281066169772*^9}, {3.7853730878863125`*^9, 3.7853731096620417`*^9}, {
  3.785373154030054*^9, 3.7853731614469023`*^9}, {3.7853732068181877`*^9, 
  3.7853732132103386`*^9}, {3.7853735701632705`*^9, 3.785373570749255*^9}},
 CellLabel->
  "In[631]:=",ExpressionUUID->"56a2a6c2-431a-4b0a-aff9-14dd2583fbb9"],

Cell[BoxData["0.02601405597493689`"], "Output",
 CellChangeTimes->{3.862774990214757*^9, 3.9095446811983323`*^9, 
  3.909544990305464*^9, 3.909545263414301*^9, 3.909548654663884*^9, 
  3.9095580934067464`*^9, 3.9095595508752623`*^9, 3.9095605714438715`*^9, 
  3.9095615809844437`*^9, 3.9095617812687035`*^9, 3.9095621040447426`*^9, 
  3.9095629758016844`*^9, 3.9095804215978327`*^9, 3.9095806288210015`*^9, 
  3.909593283994464*^9},
 CellLabel->
  "Out[631]=",ExpressionUUID->"dcb491b8-34d4-484c-9001-eab0585908d6"]
}, Open  ]],

Cell[CellGroupData[{

Cell[BoxData[
 RowBox[{
  RowBox[{"g4", "=", 
   RowBox[{"Sort", "[", 
    RowBox[{"m", "[", "30000", "]"}], "]"}]}], ";", 
  RowBox[{"gini4", "=", 
   RowBox[{
    FractionBox[
     RowBox[{"2", "*", 
      RowBox[{"Sum", "[", 
       RowBox[{
        RowBox[{"i", "*", 
         RowBox[{"g4", "[", 
          RowBox[{"[", "i", "]"}], "]"}]}], ",", 
        RowBox[{"{", 
         RowBox[{"i", ",", "1", ",", "n"}], "}"}]}], "]"}]}], 
     RowBox[{"n", "*", 
      RowBox[{"Sum", "[", 
       RowBox[{
        RowBox[{"g4", "[", 
         RowBox[{"[", "i", "]"}], "]"}], ",", 
        RowBox[{"{", 
         RowBox[{"i", ",", "1", ",", "n"}], "}"}]}], "]"}]}]], "-", 
    FractionBox[
     RowBox[{"n", "+", "1"}], "n"]}]}]}]], "Input",
 CellChangeTimes->{{3.7802801035698304`*^9, 3.780280104672882*^9}, {
  3.7802809884300804`*^9, 3.7802809901494427`*^9}, {3.780281064883213*^9, 
  3.780281066169772*^9}, {3.7853730878863125`*^9, 3.7853731096620417`*^9}, {
  3.785373154030054*^9, 3.7853731614469023`*^9}, {3.7853732068181877`*^9, 
  3.7853732527504587`*^9}, {3.785373587250988*^9, 3.7853735877235136`*^9}},
 CellLabel->
  "In[632]:=",ExpressionUUID->"ab05abed-520e-4434-8438-75cf6d546cad"],

Cell[BoxData["0.02672640973884377`"], "Output",
 CellChangeTimes->{3.862774990238903*^9, 3.9095446812285986`*^9, 
  3.909544990325409*^9, 3.9095452634403324`*^9, 3.909548654715201*^9, 
  3.909558093436737*^9, 3.9095595509113455`*^9, 3.9095605714882402`*^9, 
  3.9095615810336094`*^9, 3.909561781344472*^9, 3.909562104096689*^9, 
  3.9095629758584027`*^9, 3.909580421617852*^9, 3.9095806288460407`*^9, 
  3.9095932840403914`*^9},
 CellLabel->
  "Out[632]=",ExpressionUUID->"db581d2b-266d-4d03-b031-6a7cf04e6f71"]
}, Open  ]],

Cell[CellGroupData[{

Cell[BoxData[
 RowBox[{
  RowBox[{"g5", "=", 
   RowBox[{"Sort", "[", 
    RowBox[{"m", "[", "100000", "]"}], "]"}]}], ";", 
  RowBox[{"gini5", "=", 
   RowBox[{
    FractionBox[
     RowBox[{"2", "*", 
      RowBox[{"Sum", "[", 
       RowBox[{
        RowBox[{"i", "*", 
         RowBox[{"g5", "[", 
          RowBox[{"[", "i", "]"}], "]"}]}], ",", 
        RowBox[{"{", 
         RowBox[{"i", ",", "1", ",", "n"}], "}"}]}], "]"}]}], 
     RowBox[{"n", "*", 
      RowBox[{"Sum", "[", 
       RowBox[{
        RowBox[{"g5", "[", 
         RowBox[{"[", "i", "]"}], "]"}], ",", 
        RowBox[{"{", 
         RowBox[{"i", ",", "1", ",", "n"}], "}"}]}], "]"}]}]], "-", 
    FractionBox[
     RowBox[{"n", "+", "1"}], "n"]}]}]}]], "Input",
 CellChangeTimes->{{3.7802801035698304`*^9, 3.780280104672882*^9}, {
  3.7802809884300804`*^9, 3.7802809901494427`*^9}, {3.780281064883213*^9, 
  3.780281066169772*^9}, {3.7853730878863125`*^9, 3.7853731096620417`*^9}, {
  3.785373154030054*^9, 3.7853731614469023`*^9}, {3.7853732068181877`*^9, 
  3.785373274460041*^9}, {3.785373603074888*^9, 3.7853736036417737`*^9}, {
  3.7853736637180986`*^9, 3.785373667876901*^9}},
 CellLabel->
  "In[633]:=",ExpressionUUID->"5c7cb72b-dd3c-4bf0-9863-afe0935fb6a4"],

Cell[BoxData["0.026708220697857943`"], "Output",
 CellChangeTimes->{3.862774990264343*^9, 3.9095446812555428`*^9, 
  3.909544990345398*^9, 3.909545263465433*^9, 3.909548654745783*^9, 
  3.9095580934662514`*^9, 3.909559550946583*^9, 3.909560571535696*^9, 
  3.909561581081975*^9, 3.909561781407504*^9, 3.9095621041463804`*^9, 
  3.9095629759215918`*^9, 3.9095804216377983`*^9, 3.909580628872013*^9, 
  3.909593284086593*^9},
 CellLabel->
  "Out[633]=",ExpressionUUID->"b92ace96-4983-4b86-a803-21cbb65e58f3"]
}, Open  ]],

Cell[CellGroupData[{

Cell[BoxData[
 RowBox[{
  RowBox[{"g6", "=", 
   RowBox[{"Sort", "[", 
    RowBox[{"m", "[", "300000", "]"}], "]"}]}], ";", 
  RowBox[{"gini6", "=", 
   RowBox[{
    FractionBox[
     RowBox[{"2", "*", 
      RowBox[{"Sum", "[", 
       RowBox[{
        RowBox[{"i", "*", 
         RowBox[{"g6", "[", 
          RowBox[{"[", "i", "]"}], "]"}]}], ",", 
        RowBox[{"{", 
         RowBox[{"i", ",", "1", ",", "n"}], "}"}]}], "]"}]}], 
     RowBox[{"n", "*", 
      RowBox[{"Sum", "[", 
       RowBox[{
        RowBox[{"g6", "[", 
         RowBox[{"[", "i", "]"}], "]"}], ",", 
        RowBox[{"{", 
         RowBox[{"i", ",", "1", ",", "n"}], "}"}]}], "]"}]}]], "-", 
    FractionBox[
     RowBox[{"n", "+", "1"}], "n"]}]}]}]], "Input",
 CellChangeTimes->{{3.7802801035698304`*^9, 3.780280104672882*^9}, {
  3.7802809884300804`*^9, 3.7802809901494427`*^9}, {3.780281064883213*^9, 
  3.780281066169772*^9}, {3.7853730878863125`*^9, 3.7853731096620417`*^9}, {
  3.785373154030054*^9, 3.7853731614469023`*^9}, {3.7853732068181877`*^9, 
  3.785373301117131*^9}, {3.7853736219347477`*^9, 3.785373622442325*^9}},
 CellLabel->
  "In[634]:=",ExpressionUUID->"cf4933d7-be10-4d3a-bea6-da8304c21759"],

Cell[BoxData["0.027461107447776634`"], "Output",
 CellChangeTimes->{3.862774990288166*^9, 3.9095446812934427`*^9, 
  3.909544990363496*^9, 3.9095452634913435`*^9, 3.9095486547786307`*^9, 
  3.9095580934965677`*^9, 3.9095595509850044`*^9, 3.909560571585947*^9, 
  3.909561581127145*^9, 3.909561781475577*^9, 3.9095621042002325`*^9, 
  3.90956297597324*^9, 3.9095804216569023`*^9, 3.9095806288960977`*^9, 
  3.909593284133256*^9},
 CellLabel->
  "Out[634]=",ExpressionUUID->"4a1d5445-5f94-443e-81ca-64eaed04c7ba"]
}, Open  ]],

Cell[CellGroupData[{

Cell[BoxData[
 RowBox[{
  RowBox[{"g7", "=", 
   RowBox[{"Sort", "[", 
    RowBox[{"m", "[", "1000000", "]"}], "]"}]}], ";", 
  RowBox[{"gini7", "=", 
   RowBox[{
    FractionBox[
     RowBox[{"2", "*", 
      RowBox[{"Sum", "[", 
       RowBox[{
        RowBox[{"i", "*", 
         RowBox[{"g7", "[", 
          RowBox[{"[", "i", "]"}], "]"}]}], ",", 
        RowBox[{"{", 
         RowBox[{"i", ",", "1", ",", "n"}], "}"}]}], "]"}]}], 
     RowBox[{"n", "*", 
      RowBox[{"Sum", "[", 
       RowBox[{
        RowBox[{"g7", "[", 
         RowBox[{"[", "i", "]"}], "]"}], ",", 
        RowBox[{"{", 
         RowBox[{"i", ",", "1", ",", "n"}], "}"}]}], "]"}]}]], "-", 
    FractionBox[
     RowBox[{"n", "+", "1"}], "n"]}]}]}]], "Input",
 CellChangeTimes->{{3.7802801035698304`*^9, 3.780280104672882*^9}, {
  3.7802809884300804`*^9, 3.7802809901494427`*^9}, {3.780281064883213*^9, 
  3.780281066169772*^9}, {3.7853730878863125`*^9, 3.7853731096620417`*^9}, {
  3.785373154030054*^9, 3.7853731614469023`*^9}, {3.7853732068181877`*^9, 
  3.785373358286265*^9}, {3.7853736385317*^9, 3.7853736390413427`*^9}},
 CellLabel->
  "In[635]:=",ExpressionUUID->"419e6e89-1908-4fbd-8c0d-f85a59841bb1"],

Cell[BoxData["0.026080382716428208`"], "Output",
 CellChangeTimes->{3.8627749903220205`*^9, 3.9095446813307223`*^9, 
  3.9095449903865175`*^9, 3.909545263515444*^9, 3.909548654812274*^9, 
  3.9095580935266323`*^9, 3.9095595510235662`*^9, 3.9095605716418295`*^9, 
  3.9095615811775184`*^9, 3.90956178153957*^9, 3.909562104256813*^9, 
  3.90956297602536*^9, 3.909580421675781*^9, 3.909580628925035*^9, 
  3.909593284180953*^9},
 CellLabel->
  "Out[635]=",ExpressionUUID->"ffcc6781-9cc4-4121-b40e-1dd077797c6b"]
}, Open  ]],

Cell[CellGroupData[{

Cell[BoxData[
 RowBox[{"ginidata", "=", 
  RowBox[{"{", 
   RowBox[{
   "gini1", ",", "gini2", ",", "gini3", ",", "gini4", ",", "gini5", ",", 
    "gini6", ",", "gini7"}], "}"}]}]], "Input",
 CellChangeTimes->{{3.909545358227146*^9, 3.909545390805354*^9}, {
  3.909545422591012*^9, 3.9095454498691425`*^9}},
 CellLabel->
  "In[636]:=",ExpressionUUID->"ddd87574-e35e-4ae9-85a9-57deae2a4857"],

Cell[BoxData[
 RowBox[{"{", 
  RowBox[{
  "0.017704525237447033`", ",", "0.024169394586869952`", ",", 
   "0.02601405597493689`", ",", "0.02672640973884377`", ",", 
   "0.026708220697857943`", ",", "0.027461107447776634`", ",", 
   "0.026080382716428208`"}], "}"}]], "Output",
 CellChangeTimes->{3.9095454534275503`*^9, 3.9095486548432264`*^9, 
  3.90955809355667*^9, 3.909559551058942*^9, 3.9095605716882205`*^9, 
  3.9095615812267714`*^9, 3.909561781597791*^9, 3.909562104304974*^9, 
  3.909562976078307*^9, 3.9095804216958594`*^9, 3.909580628957307*^9, 
  3.909593284235197*^9},
 CellLabel->
  "Out[636]=",ExpressionUUID->"a70dd999-42b1-4563-b602-3b8078f9147f"]
}, Open  ]],

Cell[BoxData["\[IndentingNewLine]"], "Input",
 CellChangeTimes->{3.829255840555195*^9},
 CellLabel->
  "In[637]:=",ExpressionUUID->"3b56a338-7892-4135-8242-ed0b6b793f1d"],

Cell[CellGroupData[{

Cell[BoxData[
 RowBox[{"Histogram", "[", 
  RowBox[{
   RowBox[{"{", 
    RowBox[{
     RowBox[{"m", "[", "10000", "]"}], ",", 
     RowBox[{"m", "[", "100000", "]"}], ",", 
     RowBox[{"m", "[", "1000000", "]"}]}], "}"}], ",", 
   RowBox[{"{", 
    RowBox[{"0", ",", "3", ",", "0.1"}], "}"}], ",", 
   RowBox[{"ChartStyle", "\[Rule]", "\"\<BlueGreenYellow\>\""}], ",", 
   RowBox[{"LabelStyle", "\[Rule]", "Black"}], ",", 
   RowBox[{"LabelStyle", "\[Rule]", 
    RowBox[{"(", 
     RowBox[{"FontFamily", "\[Rule]", "\"\<Arial\>\""}], ")"}]}], ",", 
   RowBox[{"LabelStyle", "\[Rule]", 
    RowBox[{"(", 
     RowBox[{"FontSize", "\[Rule]", "16"}], ")"}]}], ",", 
   RowBox[{"AxesStyle", "\[Rule]", 
    RowBox[{"Directive", "[", "16", "]"}]}], ",", 
   RowBox[{"TicksStyle", "\[Rule]", 
    RowBox[{"Directive", "[", "16", "]"}]}], ",", 
   RowBox[{"ChartBaseStyle", "\[Rule]", 
    RowBox[{"Opacity", "[", "0.6", "]"}]}]}], "]"}]], "Input",
 CellChangeTimes->{{3.7851972581532784`*^9, 3.7851972859206085`*^9}, {
   3.7851973370882297`*^9, 3.7851973888868103`*^9}, {3.7851974189082794`*^9, 
   3.7851974369539957`*^9}, {3.7851974774425354`*^9, 3.785197479831825*^9}, 
   3.785197657963996*^9, {3.7851977356010046`*^9, 3.7851977388123884`*^9}, {
   3.785197794042511*^9, 3.785197794193104*^9}, 3.78519784129558*^9, {
   3.785197916782298*^9, 3.785197928746105*^9}, {3.78519796592945*^9, 
   3.785197989953359*^9}, 3.785198050542241*^9, {3.7851980968331685`*^9, 
   3.7851981127353177`*^9}, {3.785198202351659*^9, 3.785198217474247*^9}, {
   3.7851982578170776`*^9, 3.785198284680193*^9}, 3.785198387118868*^9, 
   3.785198463652452*^9, {3.7851991331182547`*^9, 3.7851991763055644`*^9}, 
   3.7851992288439894`*^9, 3.785199604249509*^9, {3.7852036902809763`*^9, 
   3.7852036925194254`*^9}, {3.785301504328125*^9, 3.7853015285002413`*^9}, {
   3.785301702501954*^9, 3.7853017286115613`*^9}, {3.7853022237409315`*^9, 
   3.7853022259753475`*^9}, {3.7853024475865316`*^9, 3.7853024606647644`*^9}, 
   3.7853026758226805`*^9, {3.7853027664795885`*^9, 3.7853028064799633`*^9}, 
   3.785303160556115*^9, {3.785303208806409*^9, 3.7853032345253286`*^9}, {
   3.785303345666608*^9, 3.7853033460728483`*^9}, 3.7853034783480544`*^9, {
   3.7853035334421206`*^9, 3.785303545192299*^9}, {3.7853485779466553`*^9, 
   3.785348581759181*^9}, {3.7853486408999376`*^9, 3.7853486586187325`*^9}, {
   3.785348865881359*^9, 3.7853488926261544`*^9}, {3.785349039735736*^9, 
   3.7853490530795255`*^9}, {3.785349276579877*^9, 3.7853493138924417`*^9}, {
   3.7853493813144193`*^9, 3.7853493844081936`*^9}, 3.7853498221754026`*^9, {
   3.785350144520031*^9, 3.7853501587298813`*^9}, {3.7853570076081676`*^9, 
   3.785357016576932*^9}, {3.828120607479864*^9, 3.8281206465429726`*^9}, {
   3.8281491694035606`*^9, 3.828149179377794*^9}, {3.8281492713437557`*^9, 
   3.8281492794306235`*^9}, {3.8292560353846846`*^9, 
   3.8292560724107056`*^9}, {3.8627001297132387`*^9, 3.862700134361968*^9}, 
   3.862701193819125*^9, {3.86270123738558*^9, 3.8627012406797204`*^9}, {
   3.862702120504671*^9, 3.862702141798704*^9}, {3.862702333016507*^9, 
   3.8627023447055864`*^9}, 3.8627087943294725`*^9, {3.862708909265231*^9, 
   3.862708912818215*^9}, 3.862709061631588*^9, {3.862709396910389*^9, 
   3.8627094058229623`*^9}, {3.8627692536596165`*^9, 
   3.8627692647392616`*^9}, {3.9095450701416473`*^9, 3.9095450814969416`*^9}, 
   3.909545304401116*^9, {3.9095580078889227`*^9, 3.9095580124848075`*^9}},
 CellLabel->
  "In[638]:=",ExpressionUUID->"a8a11302-60fa-4f29-bd12-4c44f3321f5e"],

Cell[BoxData[
 GraphicsBox[{
   {RGBColor[0.987148, 0.8073604000000001, 0.49470040000000004`], Opacity[
    0.6], EdgeForm[{Opacity[0.476], Thickness[Small]}], {{}, 
     {RGBColor[0.122103, 0.00901808, 0.39826], Opacity[0.6], EdgeForm[{
      Opacity[0.476], Thickness[Small]}], RectangleBox[{0.8, 0.}, {0.9, 13},
       RoundingRadius->0], RectangleBox[{0.9, 0.}, {1., 474},
       RoundingRadius->0], RectangleBox[{1., 0.}, {1.1, 484},
       RoundingRadius->0], RectangleBox[{1.1, 0.}, {1.2000000000000002, 29},
       RoundingRadius->0]}, {}, {}}, {{}, 
     {RGBColor[0.175507, 0.652273, 0.528496], Opacity[0.6], EdgeForm[{Opacity[
      0.476], Thickness[Small]}], RectangleBox[{0.8, 0.}, {0.9, 1},
       RoundingRadius->0], RectangleBox[{0.9, 0.}, {1., 225},
       RoundingRadius->0], RectangleBox[{1., 0.}, {1.1, 681},
       RoundingRadius->0], RectangleBox[{1.1, 0.}, {1.2000000000000002, 89},
       RoundingRadius->0], RectangleBox[{1.2000000000000002, 0.}, {1.3, 4},
       RoundingRadius->0]}, {}, {}}, {{}, 
     {RGBColor[0.914809, 0.897673, 0.350652], Opacity[0.6], EdgeForm[{Opacity[
      0.476], Thickness[Small]}], RectangleBox[{0.8, 0.}, {0.9, 2},
       RoundingRadius->0], RectangleBox[{0.9, 0.}, {1., 108},
       RoundingRadius->0], RectangleBox[{1., 0.}, {1.1, 705},
       RoundingRadius->0], RectangleBox[{1.1, 0.}, {1.2000000000000002, 177},
       RoundingRadius->0], RectangleBox[{1.2000000000000002, 0.}, {1.3, 8},
       RoundingRadius->
        0]}, {}, {}}}, {{{{}, {}, {}, {}}, {}}, {{{}, {}, {}, {}, {}}, {}}, \
{{{}, {}, {}, {}, {}}, {}}}},
  AspectRatio->NCache[GoldenRatio^(-1), 0.6180339887498948],
  Axes->{True, True},
  AxesLabel->{None, None},
  AxesOrigin->{-0.06, 0.},
  AxesStyle->Directive[16],
  FrameLabel->{{None, None}, {None, None}},
  FrameTicks->{{Automatic, Automatic}, {Automatic, Automatic}},
  GridLines->{None, None},
  GridLinesStyle->Directive[
    GrayLevel[0.5, 0.4]],
  LabelStyle->GrayLevel[0],
  PlotRange->{{0., 3.}, {All, All}},
  PlotRangePadding->{{
     Scaled[0.02], 
     Scaled[0.02]}, {
     Scaled[0.02], 
     Scaled[0.05]}},
  Ticks->{Automatic, Automatic},
  TicksStyle->Directive[16]]], "Output",
 CellChangeTimes->{3.9095446819844775`*^9, 3.9095449905297403`*^9, 
  3.909545084733418*^9, 3.909545263656417*^9, 3.9095453074038067`*^9, 
  3.9095486550304747`*^9, 3.909558093749264*^9, 3.909559551252508*^9, 
  3.9095605719292974`*^9, 3.9095615814495525`*^9, 3.9095617819164777`*^9, 
  3.909562104489772*^9, 3.9095629762719555`*^9, 3.9095804220202303`*^9, 
  3.9095806291611195`*^9, 3.9095932844473677`*^9},
 CellLabel->
  "Out[638]=",ExpressionUUID->"e56ccfe9-275a-4f36-bf53-8e17a2406452"]
}, Open  ]],

Cell[BoxData["\[IndentingNewLine]"], "Input",
 CellChangeTimes->{3.9095580207687516`*^9},
 CellLabel->
  "In[639]:=",ExpressionUUID->"e5950b4d-98ac-44c0-84c0-0dfe8412a475"],

Cell[CellGroupData[{

Cell[BoxData[
 RowBox[{"ListPlot", "[", 
  RowBox[{
   RowBox[{"m", "[", "1000000", "]"}], ",", 
   RowBox[{"PlotRange", "\[Rule]", 
    RowBox[{"{", 
     RowBox[{"0", ",", "4"}], "}"}]}], ",", 
   RowBox[{"PlotStyle", "\[Rule]", 
    RowBox[{"PointSize", "[", "0.01", "]"}]}], ",", 
   RowBox[{"LabelStyle", "\[Rule]", "Black"}], ",", 
   RowBox[{"LabelStyle", "\[Rule]", 
    RowBox[{"(", 
     RowBox[{"FontFamily", "\[Rule]", "\"\<Arial\>\""}], ")"}]}], ",", 
   RowBox[{"LabelStyle", "\[Rule]", 
    RowBox[{"(", 
     RowBox[{"FontSize", "\[Rule]", "16"}], ")"}]}], ",", 
   RowBox[{"AxesStyle", "\[Rule]", 
    RowBox[{"Directive", "[", "16", "]"}]}], ",", 
   RowBox[{"TicksStyle", "\[Rule]", 
    RowBox[{"Directive", "[", "16", "]"}]}]}], "]"}]], "Input",
 CellChangeTimes->{{3.9095574446774635`*^9, 3.9095574729059744`*^9}, {
   3.909557505112859*^9, 3.9095575057797375`*^9}, 3.9095577552541437`*^9, {
   3.9095577931137953`*^9, 3.9095578177411203`*^9}, 3.9095579272047377`*^9, 
   3.9095583171139846`*^9, {3.9095618341063166`*^9, 3.909561854501543*^9}, {
   3.9095922717179823`*^9, 3.9095922973560467`*^9}, 3.909592392659284*^9, {
   3.909592503997241*^9, 3.909592527853051*^9}},
 CellLabel->
  "In[640]:=",ExpressionUUID->"df51bd50-32b8-48a2-99bd-dce126684874"],

Cell[BoxData[
 GraphicsBox[{{}, {{}, 
    {RGBColor[0.368417, 0.506779, 0.709798], PointSize[0.01], 
     AbsoluteThickness[1.6], PointBox[CompressedData["
1:eJw9W3c81d//11DSoiENpSVtJZLWM5VESYpoyEhGsse1Ly6udVGUJmnR1JbQ
rShtTdoqlbbUJ9o/38fv/dQ/PY7X+5zXeZ3XHnego5elc2sFBYW6NgoK//v/
///VT6/YYhr4z+rLdOEPWJh84aKBlGslHHzf9nMXL65V8HLQxtkdh3LdA8P6
tz91K6peWKvjvvV7l/xKwvvBRXfd3W7juNZEm3/zW7ev4veD8NuqaWpWW8KH
wL9NychVCwjXgprYIr/6N9faOHrPxOT2Zq5HIC2r++9Sbe4fhcPxjkMLDxA+
BnvT0s0fTuNaB9/FA4xiTnE9Dq06v/idnML1eOy8fulXqinP04Vx3stlXc8T
PgFX70ce1SglXA/dEtbuXdtyH32oHdo6viqP64mwH2p9pKiFXgOs1Vpz2qye
60lwVt+zvksbnmeImN12SdXfCZ+M8Yb+4Z+6Ej4FXltW7J0ayPVUrE9HoaIt
v58GDwc38xgfwqdDJbuzm9pdwoHiGRqP17gLcDHgv+rgBcVswmdg/tY+s635
3uIZqPyYn2CcSLgRBo/q3M7zHuFGuJ/2wj3rPeEzsUVjyu0oR8Jn4nY726+R
DrzPLKy5U/3Wcgnxz8LB5SafvTZw/2zYPTpiGXWU+2djLYrz2z8j3BhbJsLj
RXfuN8aYWYGxrRsIn4PtbYsennYhfA7Kkx6O+fwf4SZ42XVIjpEzzzfB8qIx
ix+3yPdc2J7+kW/xgPC5UDrhfGhjJfeb4nbA4SvTNQg3xZ3Dy4Ozowk3w/Zl
EWomxYSb4UPWeZWHBwmfh059S371e0j4PCTM0Mt68pnw+cjvpbpZWcb7z8fh
A6Gmoh68nzk2NUp7fFEh3Bx7VNYedfYlfAFEYUdv1Jnw/AXIOp724RUIt0CM
k1NTaIqwhgVUHj+r2jOI51ng5wnT0kMbhbXcAqXjZZtHr+L9FqLeNEhx42nu
X4h3N0oiu5lz/0KcP/o4X4n8lS/Ep4amQU+diN8SqXu3Ysle4TxYori4/Yd/
Btxvic4zjrkUhApwuSXEGUeXhoRy/yIs8Ne/1sj7YhE+Z2w/tbKA9C5C1Px/
G6oViX8R5N/sozaN5/7F6Dkm8E7JCu5fDIU/Gzbq+XP/YlTEtH+1xJX7F+Ok
nuslBT3ut8LY3bsuXqU+wQqdvBedtVzP/Vbw0vDt4zCV97eCZv3oa44f+H7W
uGHluPwG+Qdr7JmWPihpP/dbI0vJoWtkPvdb4/x7VVNXU+5fgv2NoQGrZhP/
EoR8DfyjSfkRL8H3j/YX9kq5fwlsFEL7D/zG/TaIvL7FYIEN99vg4/2DQRs/
cr8Nlq1L+/FPh/ttUFpTrDqE91WwhdnQUqtHj7jfFj97N2R/Uif/bCF7LHrU
WMf9tqi87dvf8BPxL4VOoKpGylzuX4qZBw+bnfxL/Evh+MIuW0+f778U6ed7
X+i1lfiXoSFpofulGr7fMpx6FRr7UUT8y5Ah0daKnUT8y3DVZrN7jYj4lyN9
bEO5Pu0FlmOPeWHqoSzuX46ctPSTU2kf5cuR+OqAyR4n7l+BddnajsYLiX8F
ungPy51OeROvQG+TYI1y2hf5CrSOv7zpb3/e3w4RI/TniCivsMPp9Kh/OpHc
b4fzk+ofP7nP/XZY+eXHr0cHuH8lrkqfWj52Jv6VSK92XtfGne+3EvmqtTMm
GXD/StzMDHt035L3t4eN85nknGphrWmPkU0pn/qQX7DHU0vlXv+NFs63t8fw
ih5B86g/Ynvs2L50ah79QY491EqcFFwufhbw2WNBtvrISV+FdY09Dlx5vcfl
GPE7IHZp6rjJ1G9NB3yYWDPCOYL0OGC7okKbPVOJ3wGF5ncyt08hfQ44VVwf
OCJagOc4YEpxdtBA2le5A66/dS94nCasaxxwTcNzdvsW++eIktdmJwefJn5H
BFts2OXai/gdcePLkc6HagS4vSPcH4ZsEu0g/Y5o2zHFc9Jh0u8Ih8v6vSUK
lBdHLBt6yX7FVeJ3xN55pz1eTiD9TujeT1c0doPwvaYT9sSfXpFJeYETbjmd
qDO3In4n9M76GfGsxV864fupooePx5B+J1i4rbnvQn2UO8HVuNWqRup/jRMu
Gs5ufWUN8a9CZ4tphgtpLzRXQa92TJwH/T9W4cup1Wr3Pgr8s1+F/rUVI1+c
Jf5VcLPsVt/Th/SvQnhozM+Vs0j/Kvw5EG5zn/pYswrOFq/2yBgvKDij0mO9
xvdw0u+MjLL7hWV8XzgDE47NSB5H+p1xrsp2oSfjKbEz8jIKHONzid8ZnerK
crJVid8ZCvOPWY2lv6lxhlfRlX5r+xP/atRqOJcWXyD9q+F9esXzQU2kfzXq
2r1/a72L8rcaynNNXaMY/4lXo9MgjcLJ9N85q2E5Vz7hcwv/V+Pc9vqJWSf5
/qux4Z7+fUt/yp8Lkid8SLxylPS7QGwcO37aHNLvgpRDszxsGY/Yu6BepXG+
Bu8rdkHxpL0ntKkfOS4Ivz9kag33y11w5av84qlNpN8F5SN1A1wHE78rwp75
l7xa3SDgd0VVF+XdN2lf4Yras75DJzLetHfFqM/P9vnxPcSuWNrfd1ZoH+J3
RbvcIbMUJhO/K9wmaAwIuUn6XaGzXpQgv038bijKu5otT+L7u+FdSH/z6ZnE
74YMK/1FmSuF+9m74Yivk+RhOvG7YZb3X6/DjI9z3LCuxG2L63LKvxuGutcl
KJKfNW64vLVR610J8bvj/dvJv4ZOJ353jGuQ+XkzvoM7koMSUjrSv9u744qS
5YGRYcTvjqMbR9bJyM8cd9zxH7l9J+NNuTvGa277866Q+N1Rpfbg9fQzgj4p
rMH7d93atmX8orkGZRf+GSywJv1rsLYxJ/EK7Yv9Gij1D9zrR3rFa9BzYPpb
l02kfw02BKk2xTfQ/q7BB40Zb/4kkP9rMG6J9Z8lvyj/HlBRUj1Ty/fS9MCR
bVpGx+nv4QHDqNNh9xrJfw/csfuy178V6feA5InD8cdZxN+8Nkk+dfc46W9e
274RDad9qvFAlZ2p3ZHuxL8WrbuohrszvtVcixkzi+8fMSb+tQhwvdtrxh3S
vxZfAxN3HGuJp9dihNTsYvlPgd6ctdBWHL9WgfImX4vjpdW9FjE/qFmLqQbP
/khpXxQ8sdR+2aNh94T9mp4wMOvxu8d8vr8nuob3LvuWQPyeGFVubrqzlvg9
cXTubbMZjNdyPPFh49gxbmeI3xM3VUq7PKS+1nii4JfL4/DVpN8LjifKLq0Y
Rfq9cCU9d2nRYNLvhaMf+/hensf390KE2WfjPOaPYi+02xKaf5j2LscLKioD
R3xaw/f3Qqfd046HMx+r8cLqWerT2scSvzf0zozzLxkofK/ije8mUxbfPkR5
8IYob3H2g0ZhreMNi5ORbs6DBH2ENyZcbpNrzfjJwhtnv54PnjmU+uoNI40a
WyfaJ29vrL6to7bmKeXHGxlneug9Z7yX5o3SB4ofF0SRHm+M7LOyOp/3KfBG
dO8fNXZivq83dCp1WztXCfyr9EbBmz+LNtD/1XhD62TgjT9DhPvUe8P0xmOn
zD6k3wfTatp4fVsowFV8ELr0e9FsOen3wfZxm8ef+kf6fXBDRy/96x/yxwf1
GkWF604L+C184OUUIi4pp7z4QEH39ZfijQLc2weSOec6V3qSfh+s+KqeoexH
+n2gHj5hyH8Dhfvk+GDbJlHap8Wk36c5HnNr2viC9PtAdklPY+EOYV3pgyMn
NGYN2Eb6feC6pdEx8ZKwrm9eaybtyx0snK/gi0DtY7qXlAS4ii9cy67NecL8
UdMXaT0dW2WnCWsdX1go3f9wjPTBFxf3Wz08T3m08EWvNi82B5ZRXn2xrPpE
p770f96+qHpy9lbFPdLvi+O/55uMzRbWab7Y/zK2mzrvl+OLm2rj9z1jfFbg
C6+pcyboMz+UN98/Z1bbXXXCutIXmv7avZxor2t8EfGm1viCsQCv98Wbga7f
B86m/vthSsCUeDV38t8POw8UrftoT/77oaZ8uYP4Nfnvh8FpE9ftY3wJPyht
MjTxeyKcZ+EHVcMtHRewvmDvh//2qXz1H036/dD7+vQnzurUXz+8H5ofmE37
kOYH7zdHvHMZL+b4oTGkZmLJE9LvhzFjdFWHbiT//RDjHWjcg/lcpR/C5ixV
v9NdoKfGD37ll9d15/vX+0FS0GN+ajfKvz8KJpf+3HGF/PdHbRsTO6MvpN8f
g+ZaJEZQ3nT8oX/g++deGwR5hj+unHlmv3ga6feHdcezoru03/b+GJdx2iJw
GPXfHyEDZqbGM58T++Pr24aH6e3J/+b9uoZ39l8n/f5wuTPgkQXlq8AfP2t3
WYXwfnJ/lPz7uOjdK9Lvj3MTpb927ST//ZEum9VlJOtF9f4YEp3Zvi/9t0IA
7iRZD8xivKsSgGPzykMdGD9pBkC5svCoywzKfwCcDr24aEJ7jABk1JrsSGH9
xCIAZ9fGu29pyVcCEGJutNy2gvwPwOOKD4OrepL+AHwf3KurE/mTFoCNhxNM
l7IekhOA5RvD9i/eTvoDoF9zI30v9UsegEPJ3eMyae8qA7Cn1cuzetTXmgDk
5q8yFq8j/QEwWTiln2EO6Q/Ehj/jVFezXqESCOtExTVTmR9oBiIe46Rj6O91
ArFtfa9XacwvEYiKoyNCJ4wl/YGoylEbb7KK9j8Q15X0wtRzyf9ASPv8Gbed
/lUcCAO36/pBrC+lBaK0ap3Dz92kPxC3+le57e1N+gMx+aimfNMP8j8Qm+xU
zfffov4H4vmsFX97s/5WE4gZlsPH/WP8Xx+I0BH52yfvI/1BEFufCD0cRP8X
BOOGhnJbC/I/CFKtMfpG1C+dIMwabvbBIIz0ByEuqXcHT9aHLIJw6fjUSX9m
kP4gBM/f1rqxA+kPQt/Dg5Y6vKX+N+P/7KHvMIv8D0LTXcVfnW+T/iD82j+t
SHG8cF5BEC4GH8u160v+B8Faa+yP3mPJ/yCYfDlvoPWT/G/+PiukbD/teX0Q
vlsEnchQpf0XwdK/25ULrOeoiGCh93DyS23yX4SHAfce3C0i/0U4MuyNfVkt
5V8ED/nhg992k34R6mOHFdW2Zb4owsyUKzG3lEl/83nydRmrXUi/CDu3ahZN
Y70tTQTvOT+3yHTo/0XYHDS8ECvJfxGedhzbtvAd6Rehx42Lxt06k34R8h4c
63l9AekXoSHL8sxs5vv1IvRU22t2kPUmhWA49W3M7bD6k0B/MPLvvlXu3VIP
Ccal57mflt8Q6NEJxvleScNmsp+BYNQ/M1ZoxfzNovl7lwT1Oaz/2Afj4vAJ
Vg70397BMDkVnZ86Unh/cTDsNu2MimA+mRYMLfnMB/GU75xgZDxKuCRnfFQQ
jP6mswI7017Lg3EwO/dHQzXlPxiBCad6xLfkO83417dJndOi/8FY7CXT3Pqc
8h+CzB/bxy3eR/0PQeeFlfPKaJ80Q9DYMf6yxh3yPwQHXqhMmjKQ8h+C+ykb
201kfckiBD2t+j1LaLF/IbhpNt0tW4v8D0FTyOZi14vU/xB0vdaj3EwsvEda
CFoNfTnMkvKYEwLzbNeGNpSvghAkSR5ZbI4j/0NQPDQmMZ3+uTIEu1svbGdL
fatpvq/br/oYvld9CFSSt78qo39QCMUFh+l+iqznqYQiu6vXc1B+NEMR+3VK
1+4t8h+K8nclUjHtOUKxOH2M6p13pD8UY3V35oab0/+FYvyhbjfm0B96hyJv
43HzGOa34lB80t5Z/ov1sbRQtD742V2V+XpOKEKtlLMymf8VhOLkmFfRnwcw
vwtF9bSM88+aGP+GNsfje1OuFpH/oTjwa9ecjaNIfyhM53jJZMwPFMKw3edZ
koz0qYThpnKimWEi6Q+DcdNwywvsh+mE4axLau511mMQBgSJ9+ezHmARBuvP
/m2SRpD+MBwyPbjVPZD0h2GWXoHCKVvS37zekLt9/nnSHwb55pGLP9YxnwvD
h1Xtso+xf1QQhkxn9dcurB/Iw2Douz9yFPuNlWE4P1RNptmi/83nubpZPaO+
1ofh/lZ72/Ut/bRwBEz3WFMbTP6HI8Lnh1S/N+kPh2VZVIfCJaQ/HGp/Irv3
Yf0Kzd+/mmsmJ78swrF1zlUzjTa0f+HYZT53ofVS0h8Oq3R15VUy2r9wNCpX
6aW8of6HY3D625vSjtT/cGi1XT11wSPKfzg6Dvg98zXjQ3k41s34ktHJkfof
DkmO3ojO9Mc14Si61GvSLz/mP+FoU/zg9LiWfmME9PLXZrdrR/5H4OrvpuNe
irR/EVDYrGprkfVVoD8CrjuH/NrSEv9EoNthU5seOsx/IjAk3Fx/PeNZ+wiM
UHFfXNQS/0Qg96vr/f9Gkv8R6Pfv6Jw1vH9aBKr7OWiaLiP9EYhWDPOMpv8u
iMABBUf5KNpneQRUMpVNZ9JfVjbfJ0i1JIj9h5oI5Kv7LNvD+KI+As8qbrut
XEz/F4kRtaWaFrRPKpG4uLShuuYS+R+J1gtq2y3VF77XiUSh6u9upfPJ/0iU
fFCf7POG9Eficmlq8FPKk30kFNVedV/CeMY7EpmXtg6cy3hBHAnfy3/ez31K
/jfvf7Ss8s5L0h+Jna9dZNqszxREom3e9/P3jnwU6I/EhEWdbA5pCf6rsvl+
7pveerC+UhOJ0lh/vVcjyP9IHOgU52tA/Api/JXmaH2yFuBKYqgPO11j+Z7v
IcaDx8P9x88TzlMX42DB+b1VrI9piuF03F5Xpaew1hbD+2aHt8aMX3XEGHD2
wig31hsMxLj7WNHKvJzyI4Z7xxCHuR0EuIkYe++cKx/C+pWFGJpRWv43WK+y
EePnrU039tC+24vRQ7bEMqdU+N5VDN+Ce+8cad+8xVjSydLaiP5eJMawgRu6
TuxL/ROjeHmbN+nMN6Ri3OuetyVmP+VRjK2aypaiB8L7ZolR1+7AhDbOzE/F
SB84tm2RooA/TwxbS59v2ayHFIih47RDW3+EcF5h8/sF/HwoZn9f3nz+jCfl
r2KEdYUYrzoGd7nB+lKlGPqDrr+MyRbOrxZjbKfoGY6U/xoxVms23J/LeK1O
jC93DIfPtae8i5E6dlXEEQPhvk3N7/V8hlGvlvp7FOrKn8R+nSR8rxSF0RK7
EF3uV4nCQzfXLyvZb1SPQuuSfkdqR7FeHIXz87fv+zac/I9Cv4qoss6sh+tE
YdTAJDU11jsMonDI5M2e3OvMH6MAU08dd0MBbhKFoq+6ylpvaU+jEHG+KlrU
TVjbRGHQuae/b70W+GEfhey4h5lOMwV8rlFQzXwwYnw49S0K8v2Zuta0d6Io
2MVLboooH+Lm84sys0Z+Fu4jbaavwSJ6H/tvaVF4s1/71SjGU1lRWLr13Yeo
4fTPUXA2OXTLifWIvCjs8TcaF8h8siAKz/4uDvzJ/LkwCv0zM0aqeNN+RWHK
YnurSWbCe1ZEIeP4gxUh7C9XRsFkRav4bW4CvLr5fvFWI62DyP8o6MUfamtC
+1UXBd3LBuffMp+uj4LPtrcz2jI/bYqCeTuNnOX0pwrR0Hqt+kKF8ZRSNJR3
zjk5h/GkSjReKZ/Lt2P+ph6NThkLRc9PsV4ajYbVj1S2sf+iHY3ET6Hypk+M
l6IhabprPHORcH+DaKxvc3dO/kPqfzQO3bq7/AT9j0k0bM3UvPPGM56Kxrzl
+y9P/Y/8j0Zlk/jvA9oL+2g4KtZYTfwowF2jcfG4wmsZ7bd3NDTnnl04ivoo
ioZ+bdp+2wDyPxpHJcrmE3SF+0mjMf3Y4WuNrRiPRqPPbzWbcPYbsqJx/8OR
g725zolGWK3mlV52wvl50WjUi6y5nS+8T0E04uyuF4wdJawLo9F6X3knKfVL
Ho144+qfcxkfVkSj6uGwOU+Yf1dGQ0G0QddMU/i+OhqLOi34ObIT6zvRiFRZ
U9+R9qUuGg7B+BnZIOhHfTQMj3299oP9mKZoKB6QjTZdRvsfg4H3Dl7KHCd8
rxSD7anuKmc476MSgwlKM0K60h+ox2Dyry/zTdm/14yB2um6iUvYT9aOwTW/
JpUM2m+dGPSptzmtM4f2PwarOn0qDupE/xkDt5O1nxewH24Sg1KNb0k3FpH/
MTDqV6X8jfe3iUG0dUqNlPJpHwMV3Z1D37XwPwZhfdcldI2g/scgZNy2z8P4
vqIY5DQqbbE7Q/7H4FOm1dLX9OfSGOzrv+Hlm7b0xzEo625cUsx6YVYMXoxM
FZtm0D8302OkudOM9b68GKz7T29rJfvjBTHYVN9d1YDxX2Hz/W+/9jbn/I48
BvfPXj616iT1Pwb2v8y9FAmvjEG7uveJbxhvV8fA2L7O57Ey+R+D7yUrEy8w
fqyLgcWNfhcnsP5RH4OzGW802tLfNcUg8ax+x22sHyhIkGX9NkSZ81ZKEjhv
uVrQw5j1UAlqvneY2MFa4Ke6BCech7buyHkLTQliDyk2DCc+bQnOSh6tt6W/
0pHAbvDk6Jul5L8E80bralz7Sf5LsNC7OKiR8msiQXn4L0/1RgG/hQTbNaaF
FysJaxsJ7rgUes1jv9+++X6TzNLy2A9wlcD/kex5hxDhe28JIrZkTctgPUYk
QdmAxsU2LfNiEvhtOGeeb0j+S+C5eXpVYAL1X4Le+W+MO7O/lSVBVfLJvnfY
D82RwKK2xHMc52fyJHjZfcHlgHO0/xLIoxd0MJQI8XNhM/0H+nkOZf4rl2Da
5ncLU9nfqpBgm9asEbasb1RKEOejvfeq+IPAfwkss94dyKA+1UhQezxHfqyM
/Jdgl1uvBc60f/XN97l/SfSW+XiTBAOGzJti3dJ/jcW3sVpTjDoy/otFam7o
7jj6O5VYqOlLxuVxvkU9FueCu/eN5ntrNn/f3eKUJevZ2rHITfSVdqa+6cQi
aqe66Qf2Pw1i0WNB8MHDvuwfxeLQiLUluZxPMIkFxpTrGpxg/BcLQ4MhGl3u
CvGuTSw27Thw+kpLfSEW3XuuHf/EVrBfrrHo/3TO8Z60T96xCJvbpav8iXCe
KBYek6LisznvJY7FleR2w7M4XyiNhW/gmLobnKdKi0Wy1o6ny1yE+2Y13zez
c4ehzB9yYtE5uX2/elfyPxa3O1Z86sR6U0EsPg29+fMs+zGFsbCx/rDiVWvy
PxYyI6OJBtTPilhkZN/aEXpKOL8yFulzBkj/xFD/Y3F0gPK91VvJ/1icPD26
3fEVgnzVxeKq5yqn06SnPhYmPk2Ls5TI/1g0HHVtPMX4UiEOyo53uo05TP8f
h7UH/BQ7sF6kEgfP9Or+rqx/q8fh0aj+k+w60P/HwdqzTKtvDvkfB81j+kN8
ab904nA07dGQlnqqQRwyfhvXtzpC/sehvv9EmyTyxyQOnRUmitJY77CIg1an
z1mepgLcJg49Hpz0+3GZ/I/DyhVbL/VkvcM1DqmeW9282W/2joPlXX+jfpR3
URwylWfee816pDgOasO19MrZH5fGYUvydtVdNqxHxGHjNnHxIfZ7suJw9+i/
kqPsp+XE4eLyC0+V2R/Ni8OsH+nfTY7T/8fh4PTI73rs5xbG4b7m7q2/GM/K
47C4UHL+LvsRFXE4/CDoaxnjuco4mGwqaduK86XVcTB0s5NJuK6Jg5Xhvhe3
mT/UxSFtbtauP7HU/zhcLtrT2XG3oB9NcbhzSmFVFvMVhXj0Fv/qd5j+Tyke
u5Kjhk7iPLFKPKpGJS9zfEz+x8PM331gR+LXjEfd9qcXproK8qcdjy4Nsj+R
rIfpxGPObu82U3IE/AbxMF+BC026tP/xyPtYMq1pNe1/PE5+8NzbppD6Hw/X
adcLnf3J/3iIilX32V5lfSUeMzu6jyqaQf7Hw9ZC3NHBiPyPh0eMZcdplEdR
PHJfrdQrUBP2i+Px4tT9nkFq5H88ituPmnCe9cS0eCxf/3dySqbwfVY8KsvP
GamxH5LTfF5uQJMH+3N58Wi1LedxxB7yPx4btvbNEW0V6C+MR6+5AXVT7Vi/
i0dm3zEHbzDfrIiH5OTuO105r1YZD8OhJy5kL2L8F4/9TV4XU+lfa+Lh8Eni
s+w47X88pDPu/rjSXbCX9fFQGZoY8e6X4D+a4vFNL2mAgRH1X4o1gzvsXsT8
S0mKnNzd/p7s16lIsezG+PWbLzL/k8Is5Fbnyi30/1I0XB+8RoH2SVuK6FZX
bt2lf9ORwvO6ZsxSzocZSDEtTRznwfgIUrSpOGffjvGRiRRvtKSzz3eh/ktR
vrzfJN/e9P9SHN4zeP4TyoO9FM7Tj97/OZL8l0I66dDfwCfCe3tLYTjVXR7C
+USRFFrBA/uGtMy3Nt/30YqOOfQ/UikUu1ct71chvF+aFB/m9R+X/IL8l2Je
2eKuUxkP50hhaz3V7cAz5v9SKGl86N6wQ8BfIMWVnKUnY4+T/1KY/sTj06z/
yaWYoLBzxOxv5L8UPYvDew3JYT1XChX5f2WDzgj3qZbCN7I9ZjP+qJEibqtn
Xi/WP+ukmLVi0YDGJOq/FPWLRwTO7Mr4r/k93vRsONYyH56AZ+kr+yozPlJK
QOPO3hLjTYz/EmCuO1c/gfdTT8BI1fHREVNp/xOwZ89gzTPPBLh2AnqP+bA3
g/5VJwH6EyrHjGJ91CABPoO+evxk/QkJOPvpY9MK9otMEnDv+37jTcXCe1k0
w58Fh8+YRP4nYNfrlSkHOL9ln4Bo7cuxS6+R/wmY4DRMtV0+478EdKu4PCag
PfmfgMObFF8O4u8hxAl4XTk/vT/zX2kCtjb+ym/iPFpaAjrPru4w15vxfwJK
PcQTgz1p/xMwpve1OwH/yP8EaB6J6rqZ87wFCei/SOvdsr6M/xLwwWvk0cKp
wv3kze+nNCUxkPWXigRUPjkRfDCP/j8BPyzmGwVRPqub8Y+N1DpwjPqfgOkX
M/yT15L/CfCIHX+3hu9fn4ApXaZM0eT8UlMCTmtFNXkwX1dIRGFy0/MCzl8p
JSLNzC8snfP1KonYrGm8b7Ml+Z+Ir2+PK9Ucof1PxJBrnc79Zr6rnYjVc/s0
pQwh/xMx3kvh0FrSZ5CInOOe6kmMp5CI592i/Mf8o/1PRDtz6wuS34z/E/G5
MsP9KfvfNokYEWB5+Nxh9lcTUWJUmDEtW1i7JuKp0obY1o3U/0Qc7yOyu876
oygREw08AyOoP+JEWIWuKD6eTP1PxM3QKfv6cj4lLRGGdx9EfaK/yEpE7Gdb
ze6sf+ck4lul575J7L/m/e9+YqNf1xj/JcL75NU+i1+z/peI96ai2TfYb5En
wnXK3b8ZO5n/JWLQqB3/SdlvqEzEs9V1Cpc4H12diEvtMsyaKK81iTDbbGqb
wnpXXSLKfnu/vzlNuG99IkwTs/65Mr5qSsS79u2XGNYL9kQhCXF5EUssvjD/
T0JAePWuy/w9h0oSDEwqetxozfwvCeIvRe1PcB5DMwmrMkOOHWN9TzsJlVsK
Do15y3p5Em5UxjzXY3/bIAnZiqPf6rXofxLmL+g90/63cB+T5vVoD/f/WD+3
SEKa6ERpGudfbZIQssfvSQrn3+2b4d+7On/hvIFrEsY5PXjpw3zDOwmSWQP6
xV0m/5vvkxw5Xe8E7X8SzHz6z13MfF+ahI4hzxZe5XxsWvP7rHn3QpzJ+D8J
1kt0lSxaUf+ToHP9nL8W+3d5SVAeqrjegvWsgiQM6jlxp0Sf8V8SHj5WWlql
LtgDeRL6V5sM1dQQ9lckYUhtxgcV9sMrk1B3ocsPSQ/h++oklL3cfr+hZZ47
CZF4qlnG3zPUJaHLgsIdCzgvV5+EWf0PnXe5zPgvCVM65hzf9J32PxmzHfb/
WK9H+58M88Fv1k5i/0wlGWOHrs9qz/6rejL+/j1xqq6Y9j8ZYREPdxu1F87X
TsbXqt+lOh6M/5JhWC4dUuNG/iejB/4rKuX8AZKh33fr/hGc/zJJxtJfDRFq
zD8sktH3w4G7JexH2SRDLm/UnX+F/j8ZpS8OSeZyPt81GZusb+V8ecP4LxmS
jbeunGd/SZSMjAun5xW06H8yFhrpmMSxPyNNhumzq8dWUF7SkjHnyNvlHTlf
m9UM36RQmvqC+p+MMU4WMbFvBPnNS0aXpF/fDRhPFSRjmdXm7TOZPxQmw6La
e9xoPfr/ZNw1PVPbj/XZimSoLgrr3o7zUZXJeKj8qEL9HOO/ZGw+NnBYRMt8
SzJG2Mh7PGV+WZeMpxZOuzZzXqC++bxHd9Z/Zj29qRn+vmr8yM+CPCmkoP+a
dj9rGB8rpaCxttTr8m/yPwVZ7abIHDjfrZ4CccnUcRvYP9dMQbhb5oKqGNr/
FJzY0ah2uMX+pyChY47KWr6nQQoMU1bZvk6l/qdg1MtLNztUCfJgkoKiSUv2
Fj4m/1Mw3l5rRxnjNZvmdedZ3wy+k/8p2KcxYtpM1rNcU3AvM/9sS37onYKG
VmfuaBux/pMCzci+uk9oP8QpQGzyXxX2g6UpeP4n9o77r/cC/5vpNZ/f5gL7
l1kpKHPXfbqvE/nfTP837chq2uu8FJz+717VRfbHClLwz/yJ0zTme4UpMEi0
Gf2Jv5+QpyBs0DP10eyfVqSgx8eB4+yGC/JUmQIPo096WEr+p6D6ornoEeWr
phneNDbkPOe56lIwVTt06uES2v8U7Foyz2Alf8/blIL0qXlWIyjvCjIYvrj8
U42/h1WSYbZZgmJ79iNUZBgzQ1mpfA/5L2vOX1zlPrqM/2UIarW6q6YV8z8Z
1vn33Jz3jvU/Gb7teXI1d5ewNpDho7vXhy5bBHsBGTpUKpgdYHxtIsOsdYFO
x7zp/2Xo82lS6yf0JzYyXC1/I+50TMBnL0NedPtzOYxXXGVYWDT0t+NX2n8Z
DD7aPy+nfxbJcMPjkv3zHcz/ZOhSM/femzfCfaTN+Bskq8/fZf4vg/LRq8pK
nKfLkkHmkdFzKeutOTK8WHdy5mbWT/NkeLxyq1oo7XOBDMHhObrLGD8VylDb
d9Lpp5QfuQw2iqqFYs4fV8iQdrlwyoZj5L8MG6paKV7kfEq1DO0Weirltsx3
yZBkFmE3nPPsdTJsWTQ+zq9MeJ96GQJTfobv5bx5kwyF31s3FDfR/qeidtXc
2+GzBHqVUjFoUMO7cv6eWyUVryM/WpaZCO+jnopFbueu92c9VDMVqvli5xWc
X9ROhU9pQad69mt1UoH5m6/fYv/NIBULlHO/FvH35EhF3Ku2Xb+0bZj+f1Ym
y7I=
      "]]}, {}}, {}, {}, {}, {}},
  AspectRatio->NCache[GoldenRatio^(-1), 0.6180339887498948],
  Axes->{True, True},
  AxesLabel->{None, None},
  AxesOrigin->{0., 0},
  AxesStyle->Directive[16],
  DisplayFunction->Identity,
  Frame->{{False, False}, {False, False}},
  FrameLabel->{{None, None}, {None, None}},
  FrameTicks->{{Automatic, Automatic}, {Automatic, Automatic}},
  GridLines->{None, None},
  GridLinesStyle->Directive[
    GrayLevel[0.5, 0.4]],
  ImagePadding->All,
  LabelStyle->GrayLevel[0],
  Method->{"CoordinatesToolOptions" -> {"DisplayFunction" -> ({
        (Identity[#]& )[
         Part[#, 1]], 
        (Identity[#]& )[
         Part[#, 2]]}& ), "CopiedValueFunction" -> ({
        (Identity[#]& )[
         Part[#, 1]], 
        (Identity[#]& )[
         Part[#, 2]]}& )}},
  PlotRange->{{0., 1000.}, {0, 4}},
  PlotRangeClipping->True,
  PlotRangePadding->{{
     Scaled[0.02], 
     Scaled[0.02]}, {0, 0}},
  Ticks->{Automatic, Automatic},
  TicksStyle->Directive[16]]], "Output",
 CellChangeTimes->{3.909593284595848*^9},
 CellLabel->
  "Out[640]=",ExpressionUUID->"90971c75-37fe-4fda-974e-107ccab44bf6"]
}, Open  ]],

Cell[BoxData["\[IndentingNewLine]"], "Input",
 CellChangeTimes->{3.909544770841793*^9},
 CellLabel->
  "In[643]:=",ExpressionUUID->"82f9ae70-8065-45d3-890e-49d2b08b68d6"],

Cell[BoxData[
 RowBox[{"EmitSound", "[", 
  RowBox[{"Sound", "[", 
   RowBox[{"{", 
    RowBox[{
     RowBox[{"SoundNote", "[", "\"\<C\>\"", "]"}], ",", 
     RowBox[{"SoundNote", "[", "\"\<G\>\"", "]"}], ",", 
     RowBox[{"SoundNote", "[", "\"\<A\>\"", "]"}]}], "}"}], "]"}], 
  "]"}]], "Input",
 CellChangeTimes->{{3.8948468387487864`*^9, 3.8948468489678264`*^9}, 
   3.897732804497039*^9, 3.8977381837159777`*^9, {3.897759979240881*^9, 
   3.8977599806938705`*^9}, {3.8977600111899257`*^9, 
   3.8977601358688116`*^9}, {3.897841952756502*^9, 3.8978419795245056`*^9}},
 CellLabel->
  "In[644]:=",ExpressionUUID->"e4d32282-78da-433c-a27d-1efa78369f04"]
},
WindowSize->{1614, 1262},
WindowMargins->{{1811, Automatic}, {Automatic, 101}},
Magnification:>1.5 Inherited,
FrontEndVersion->"11.3 for Microsoft Windows (64-bit) (2018\:5e743\:670812\
\:65e5)",
StyleDefinitions->"Default.nb"
]
(* End of Notebook Content *)

(* Internal cache information *)
(*CellTagsOutline
CellTagsIndex->{}
*)
(*CellTagsIndex
CellTagsIndex->{}
*)
(*NotebookFileOutline
Notebook[{
Cell[558, 20, 513, 11, 43, "Input",ExpressionUUID->"3d30a11d-61c1-47de-9153-16c53b743ceb"],
Cell[1074, 33, 642, 15, 66, "Input",ExpressionUUID->"291e0fd9-e424-4562-b82d-73082372ff25"],
Cell[1719, 50, 1029, 27, 102, "Input",ExpressionUUID->"a09990c8-2df4-428b-94aa-485de3d344a6"],
Cell[2751, 79, 921, 20, 102, "Input",ExpressionUUID->"d2ef730e-e99d-43d5-9b56-d78feea6e5be"],
Cell[3675, 101, 850, 20, 102, "Input",ExpressionUUID->"a4619d74-1832-4ab4-8d85-f9df269afa1e"],
Cell[4528, 123, 295, 7, 43, "Input",ExpressionUUID->"11fae366-7878-4038-b060-be918d075c96"],
Cell[4826, 132, 278, 7, 43, "Input",ExpressionUUID->"b5de1ba7-f640-4881-97e9-7be080b74d21"],
Cell[5107, 141, 392, 9, 43, "Input",ExpressionUUID->"dfabe776-7435-43e8-8683-a02e28126f46"],
Cell[5502, 152, 262, 7, 43, "Input",ExpressionUUID->"a24738db-6f9d-41cc-964d-31b6f0e608bd"],
Cell[5767, 161, 1459, 24, 43, "Input",ExpressionUUID->"bec315a3-361b-4d0b-9ebc-55dca753219a"],
Cell[7229, 187, 843, 15, 43, "Input",ExpressionUUID->"7164fa8b-1134-4710-98dd-0610438b55da"],
Cell[8075, 204, 172, 3, 73, "Input",ExpressionUUID->"8b3623de-2181-435e-9ba0-c73c5776d44f"],
Cell[8250, 209, 14676, 332, 835, "Input",ExpressionUUID->"d6b2468d-0dfa-4ab2-9a42-ad3b7607d2aa"],
Cell[22929, 543, 172, 3, 73, "Input",ExpressionUUID->"7ea592d9-f5fd-45ef-950b-153fa4df4325"],
Cell[CellGroupData[{
Cell[23126, 550, 562, 13, 66, "Input",ExpressionUUID->"9014147d-4258-4f6e-a329-946030c49fba"],
Cell[23691, 565, 833, 12, 49, "Output",ExpressionUUID->"432d253c-63a7-4ec9-8f34-01056f7a7247"]
}, Open  ]],
Cell[CellGroupData[{
Cell[24561, 582, 221, 5, 43, "Input",ExpressionUUID->"9a650922-4703-4c39-9941-c0c522a10f30"],
Cell[24785, 589, 639, 10, 49, "Output",ExpressionUUID->"6af72120-2af9-4ef3-b346-f34c41b31add"]
}, Open  ]],
Cell[CellGroupData[{
Cell[25461, 604, 291, 6, 43, "Input",ExpressionUUID->"1e15e23a-5b4a-4109-ac38-6ca1dff2d220"],
Cell[25755, 612, 972, 15, 49, "Output",ExpressionUUID->"0ff895e4-3ff0-43a4-8537-f2093f9409d2"]
}, Open  ]],
Cell[CellGroupData[{
Cell[26764, 632, 280, 6, 43, "Input",ExpressionUUID->"5ab12ac4-c61c-4513-87a3-4331c8f5d1c3"],
Cell[27047, 640, 2847, 40, 49, "Output",ExpressionUUID->"d760885e-1876-42de-bc7f-e374e86b9602"]
}, Open  ]],
Cell[29909, 683, 170, 3, 73, "Input",ExpressionUUID->"177ac385-d22d-4bb9-b161-3cb5e2e9d407"],
Cell[CellGroupData[{
Cell[30104, 690, 1090, 30, 104, "Input",ExpressionUUID->"8ca29d35-2d33-46ce-a69f-8b7dcb14b999"],
Cell[31197, 722, 520, 8, 49, "Output",ExpressionUUID->"60b40f62-0131-48ff-a6de-490c76bdf7b0"]
}, Open  ]],
Cell[CellGroupData[{
Cell[31754, 735, 1139, 31, 104, "Input",ExpressionUUID->"40d87712-60d0-4079-ac36-9ba6a8b5ddfb"],
Cell[32896, 768, 508, 8, 49, "Output",ExpressionUUID->"446e1c7d-22da-43fa-87f8-d982d1e49114"]
}, Open  ]],
Cell[CellGroupData[{
Cell[33441, 781, 1192, 31, 104, "Input",ExpressionUUID->"56a2a6c2-431a-4b0a-aff9-14dd2583fbb9"],
Cell[34636, 814, 515, 8, 49, "Output",ExpressionUUID->"dcb491b8-34d4-484c-9001-eab0585908d6"]
}, Open  ]],
Cell[CellGroupData[{
Cell[35188, 827, 1192, 31, 104, "Input",ExpressionUUID->"ab05abed-520e-4434-8438-75cf6d546cad"],
Cell[36383, 860, 511, 8, 49, "Output",ExpressionUUID->"db581d2b-266d-4d03-b031-6a7cf04e6f71"]
}, Open  ]],
Cell[CellGroupData[{
Cell[36931, 873, 1242, 32, 104, "Input",ExpressionUUID->"5c7cb72b-dd3c-4bf0-9863-afe0935fb6a4"],
Cell[38176, 907, 506, 8, 49, "Output",ExpressionUUID->"b92ace96-4983-4b86-a803-21cbb65e58f3"]
}, Open  ]],
Cell[CellGroupData[{
Cell[38719, 920, 1191, 31, 104, "Input",ExpressionUUID->"cf4933d7-be10-4d3a-bea6-da8304c21759"],
Cell[39913, 953, 511, 8, 49, "Output",ExpressionUUID->"4a1d5445-5f94-443e-81ca-64eaed04c7ba"]
}, Open  ]],
Cell[CellGroupData[{
Cell[40461, 966, 1190, 31, 104, "Input",ExpressionUUID->"419e6e89-1908-4fbd-8c0d-f85a59841bb1"],
Cell[41654, 999, 508, 8, 49, "Output",ExpressionUUID->"ffcc6781-9cc4-4121-b40e-1dd077797c6b"]
}, Open  ]],
Cell[CellGroupData[{
Cell[42199, 1012, 390, 9, 43, "Input",ExpressionUUID->"ddd87574-e35e-4ae9-85a9-57deae2a4857"],
Cell[42592, 1023, 664, 13, 49, "Output",ExpressionUUID->"a70dd999-42b1-4563-b602-3b8078f9147f"]
}, Open  ]],
Cell[43271, 1039, 170, 3, 73, "Input",ExpressionUUID->"3b56a338-7892-4135-8242-ed0b6b793f1d"],
Cell[CellGroupData[{
Cell[43466, 1046, 3554, 59, 174, "Input",ExpressionUUID->"a8a11302-60fa-4f29-bd12-4c44f3321f5e"],
Cell[47023, 1107, 2674, 52, 356, "Output",ExpressionUUID->"e56ccfe9-275a-4f36-bf53-8e17a2406452"]
}, Open  ]],
Cell[49712, 1162, 172, 3, 73, "Input",ExpressionUUID->"e5950b4d-98ac-44c0-84c0-0dfe8412a475"],
Cell[CellGroupData[{
Cell[49909, 1169, 1275, 27, 120, "Input",ExpressionUUID->"df51bd50-32b8-48a2-99bd-dce126684874"],
Cell[51187, 1198, 14592, 256, 391, "Output",ExpressionUUID->"90971c75-37fe-4fda-974e-107ccab44bf6"]
}, Open  ]],
Cell[65794, 1457, 170, 3, 164, "Input",ExpressionUUID->"82f9ae70-8065-45d3-890e-49d2b08b68d6"],
Cell[65967, 1462, 654, 14, 148, "Input",ExpressionUUID->"e4d32282-78da-433c-a27d-1efa78369f04"]
}
]
*)
