# Supplementary material for: WE economy: Potential of mutual aid distribution based on moral responsibility and risk vulnerability
Source: PLoS One. 2024 May 16;19(5):e0301928. doi: 10.1371/journal.pone.0301928 (PMC11098405; doi:10.1371/journal.pone.0301928)
Supplement: S1 File — (ZIP) [file pone.0301928.s002.zip › WE-M-M-FR__model_Fig5C_5D.nb]

(* Content-type: application/vnd.wolfram.mathematica *)

(*** Wolfram Notebook File ***)
(* http://www.wolfram.com/nb *)

(* CreatedBy='Mathematica 11.3' *)

(*CacheID: 234*)
(* Internal cache information:
NotebookFileLineBreakTest
NotebookFileLineBreakTest
NotebookDataPosition[       158,          7]
NotebookDataLength[     75200,       1613]
NotebookOptionsPosition[     69984,       1524]
NotebookOutlinePosition[     70374,       1541]
CellTagsIndexPosition[     70331,       1538]
WindowFrame->Normal*)

(* Beginning of Notebook Content *)
Notebook[{
Cell[BoxData[
 RowBox[{
  StyleBox[
   RowBox[{"n", "=", "1000"}],
   FontSize->14], 
  RowBox[{"(*", "\:4eba\:6570", "*)"}], ";"}]], "Input",
 CellChangeTimes->{{3.78000613908243*^9, 3.7800061410485353`*^9}, {
   3.7800061829702377`*^9, 3.7800062225187626`*^9}, 3.7800111868498716`*^9, 
   3.78012027007485*^9, 3.780120491490986*^9, 3.7801751099043674`*^9, 
   3.7852978187592173`*^9, 3.785373068377532*^9, 3.829255502429088*^9},
 CellLabel->
  "In[842]:=",ExpressionUUID->"3d30a11d-61c1-47de-9153-16c53b743ceb"],

Cell[BoxData[
 RowBox[{
  RowBox[{
   RowBox[{"m", "[", "0", "]"}], "=", 
   RowBox[{"Table", "[", 
    RowBox[{"1", ",", 
     RowBox[{"{", 
      RowBox[{"i", ",", "1", ",", "n"}], "}"}]}], "]"}]}], 
  RowBox[{"(*", "\:5bcc\:306e\:521d\:671f\:5206\:5e03", "*)"}], 
  ";"}]], "Input",
 CellChangeTimes->{{3.7800062573529997`*^9, 3.7800062973935804`*^9}, {
   3.7800063315477653`*^9, 3.780006339628281*^9}, {3.7800063942317944`*^9, 
   3.7800064356674457`*^9}, {3.7851850290922823`*^9, 3.7851850338821306`*^9}, 
   3.829255510341872*^9, 3.829264377639785*^9},
 CellLabel->
  "In[843]:=",ExpressionUUID->"291e0fd9-e424-4562-b82d-73082372ff25"],

Cell[BoxData[
 RowBox[{
  RowBox[{"\[Rho]", "=", 
   RowBox[{"Table", "[", 
    RowBox[{
     RowBox[{
      RowBox[{"(", 
       RowBox[{"0.2", "+", 
        RowBox[{
         FractionBox["0.8", "n"], "*", "i"}]}], ")"}], "*", 
      RowBox[{"(", 
       RowBox[{"1", "-", 
        RowBox[{
         FractionBox["0.2", "n"], "*", "i"}]}], ")"}]}], ",", 
     RowBox[{"{", 
      RowBox[{"i", ",", "1", ",", "n"}], "}"}]}], "]"}]}], 
  RowBox[{"(*", 
   RowBox[{"\:8ca0\:62c5\:7387", "=", 
    RowBox[{
    "\:9053\:5fb3\:7684\:8cac\:4efb", "\[Times]", 
     "\:30ea\:30b9\:30af\:8106\:5f31\:6027\:306e\:8a2d\:5b9a"}]}], "*)"}], 
  ";"}]], "Input",
 CellChangeTimes->{{3.9095469850779295`*^9, 3.909546986470773*^9}, 
   3.9095470210814056`*^9, {3.909547057623608*^9, 3.909547063859621*^9}, {
   3.9095471007688913`*^9, 3.9095472968096557`*^9}, {3.9095473364101496`*^9, 
   3.909547385644745*^9}, {3.9095484997597747`*^9, 3.9095485306620846`*^9}},
 CellLabel->
  "In[844]:=",ExpressionUUID->"a09990c8-2df4-428b-94aa-485de3d344a6"],

Cell[BoxData[
 RowBox[{
  RowBox[{"\[Rho]m", "=", 
   RowBox[{"Table", "[", 
    RowBox[{
     RowBox[{"(", 
      RowBox[{"0.2", "+", 
       RowBox[{
        FractionBox["0.8", "n"], "*", "i"}]}], ")"}], ",", 
     RowBox[{"{", 
      RowBox[{"i", ",", "1", ",", "n"}], "}"}]}], "]"}]}], 
  RowBox[{"(*", "\:9053\:5fb3\:7684\:8cac\:4efb\:306e\:8a2d\:5b9a", "*)"}], 
  ";"}]], "Input",
 CellChangeTimes->{{3.9095469850779295`*^9, 3.909546986470773*^9}, 
   3.9095470210814056`*^9, {3.909547057623608*^9, 3.909547063859621*^9}, {
   3.9095471007688913`*^9, 3.9095472968096557`*^9}, {3.9095473364101496`*^9, 
   3.909547385644745*^9}, {3.9095484997597747`*^9, 3.9095485306620846`*^9}, {
   3.9095598254350758`*^9, 3.909559835990199*^9}, 3.9095599528577724`*^9, {
   3.9095802396929293`*^9, 3.9095802498485394`*^9}, 3.9095931628304653`*^9},
 CellLabel->
  "In[845]:=",ExpressionUUID->"d2ef730e-e99d-43d5-9b56-d78feea6e5be"],

Cell[BoxData[{
 RowBox[{
  RowBox[{"\[Rho]r", "=", 
   RowBox[{"Table", "[", 
    RowBox[{
     RowBox[{"(", 
      RowBox[{"1", "-", 
       RowBox[{
        FractionBox["0.2", "n"], "*", "i"}]}], ")"}], ",", 
     RowBox[{"{", 
      RowBox[{"i", ",", "1", ",", "n"}], "}"}]}], "]"}]}], 
  RowBox[{
  "(*", "\:30ea\:30b9\:30af\:8106\:5f31\:6027\:306e\:8a2d\:5b9a", "*)"}], 
  ";"}], "\[IndentingNewLine]", 
 RowBox[{
  StyleBox[
   RowBox[{"rf", "=", "0.5"}],
   Background->RGBColor[1, 0.85, 0.85]], 
  RowBox[{
  "(*", "\:30d5\:30ea\:30fc\:30e9\:30a4\:30c0\:30fc\:306e\:8a2d\:5b9a", 
   "*)"}], ";"}]}], "Input",
 CellChangeTimes->{{3.9095469850779295`*^9, 3.909546986470773*^9}, 
   3.9095470210814056`*^9, {3.909547057623608*^9, 3.909547063859621*^9}, {
   3.9095471007688913`*^9, 3.9095472968096557`*^9}, {3.9095473364101496`*^9, 
   3.909547385644745*^9}, {3.9095484997597747`*^9, 3.9095485306620846`*^9}, {
   3.9095598254350758`*^9, 3.909559835990199*^9}, 3.9095599528577724`*^9, {
   3.909596556895824*^9, 3.909596595752694*^9}},
 CellLabel->
  "In[846]:=",ExpressionUUID->"a4619d74-1832-4ab4-8d85-f9df269afa1e"],

Cell[BoxData[
 RowBox[{
  RowBox[{
   RowBox[{"ii", "[", "0", "]"}], "=", "0"}], ";"}]], "Input",
 CellChangeTimes->{{3.780025320987832*^9, 3.78002532950239*^9}, 
   3.780025484229308*^9, 3.8292555276402383`*^9},
 CellLabel->
  "In[848]:=",ExpressionUUID->"11fae366-7878-4038-b060-be918d075c96"],

Cell[BoxData[
 RowBox[{
  RowBox[{
   RowBox[{"jj", "[", "0", "]"}], "=", "0"}], ";"}]], "Input",
 CellChangeTimes->{{3.7800254980091915`*^9, 3.7800255029655113`*^9}, 
   3.8292555322739315`*^9},
 CellLabel->
  "In[849]:=",ExpressionUUID->"b5de1ba7-f640-4881-97e9-7be080b74d21"],

Cell[BoxData[
 RowBox[{
  RowBox[{"s", "=", "0"}], 
  RowBox[{"(*", "\:5bcc\:306e\:7dcf\:4ea4\:63db\:91cf", "*)"}], 
  ";"}]], "Input",
 CellChangeTimes->{{3.8292573576371975`*^9, 3.8292573587522182`*^9}, {
  3.8292574744598904`*^9, 3.8292575236404552`*^9}, {3.8292643859596024`*^9, 
  3.829264390767871*^9}},
 CellLabel->
  "In[850]:=",ExpressionUUID->"dfabe776-7435-43e8-8683-a02e28126f46"],

Cell[BoxData[
 RowBox[{
  StyleBox[
   RowBox[{"\[Lambda]", "=", "0.25"}],
   Background->RGBColor[1, 0.85, 0.85]], 
  RowBox[{"(*", "\:8caf\:84c4\:7387", "*)"}], ";"}]], "Input",
 CellLabel->
  "In[851]:=",ExpressionUUID->"a24738db-6f9d-41cc-964d-31b6f0e608bd"],

Cell[BoxData[
 RowBox[{
  StyleBox[
   RowBox[{"\[Delta]w", "=", "0.1"}],
   Background->RGBColor[1, 0.85, 0.85]], 
  RowBox[{"(*", "\:640d\:76ca\:7387", "*)"}], ";"}]], "Input",
 CellChangeTimes->{{3.7800065512188663`*^9, 3.7800065703580875`*^9}, {
   3.780007596905789*^9, 3.7800076076221113`*^9}, 3.7801751993319407`*^9, 
   3.780177258259259*^9, 3.7801773017759657`*^9, 3.780177342326905*^9, {
   3.7801780120979495`*^9, 3.7801780154196367`*^9}, {3.7851850480799913`*^9, 
   3.785185075762636*^9}, 3.785185851399935*^9, 3.785373873394215*^9, 
   3.829255539567762*^9, {3.8292575516019864`*^9, 3.8292575532725563`*^9}, 
   3.82925765686847*^9, 3.8292589118576975`*^9, 3.829260600683658*^9, 
   3.8292628690619316`*^9, 3.829262928568199*^9, 3.8292629709650116`*^9, 
   3.8292643982784047`*^9, 3.8292650306818123`*^9, 3.829265410689646*^9, 
   3.8292656983276377`*^9, 3.8292659768972683`*^9, 3.8292666589938154`*^9, {
   3.8292722394691334`*^9, 3.829272239905949*^9}, 3.8292726971580114`*^9, 
   3.8292729495008655`*^9, 3.8292731800186305`*^9, {3.8292733747507763`*^9, 
   3.8292733749314594`*^9}, {3.829276037454605*^9, 3.829276037900482*^9}, {
   3.862688361271633*^9, 3.862688361541687*^9}, {3.8626987040970836`*^9, 
   3.8626987338401513`*^9}, {3.8626996276008883`*^9, 
   3.8626996531110587`*^9}, {3.909544856207822*^9, 3.9095448831249967`*^9}, 
   3.90954520178058*^9},
 CellLabel->
  "In[852]:=",ExpressionUUID->"bec315a3-361b-4d0b-9ebc-55dca753219a"],

Cell[BoxData[
 RowBox[{
  RowBox[{"tmax", "=", "1000000"}], 
  RowBox[{"(*", "\:7e70\:308a\:8fd4\:3057\:56de\:6570", "*)"}], 
  ";"}]], "Input",
 CellChangeTimes->{{3.780008580174608*^9, 3.7800085856319404`*^9}, 
   3.7800108020311966`*^9, {3.780010851854395*^9, 3.780010866092286*^9}, 
   3.780089642658536*^9, 3.780092132140647*^9, 3.780120166778257*^9, 
   3.780120529475758*^9, 3.780175114231393*^9, 3.7852978235404973`*^9, {
   3.7853730714252605`*^9, 3.7853730783172874`*^9}, {3.8292555498174243`*^9, 
   3.8292555541263723`*^9}, 3.8292723609259033`*^9, 3.8292760689178944`*^9, 
   3.8627010916935062`*^9, 3.8627012305967903`*^9, 3.862701802686118*^9, 
   3.862702326491025*^9, 3.8627087840685472`*^9, {3.862708871916737*^9, 
   3.8627088734350266`*^9}},
 CellLabel->
  "In[853]:=",ExpressionUUID->"7164fa8b-1134-4710-98dd-0610438b55da"],

Cell[BoxData["\[IndentingNewLine]"], "Input",
 CellChangeTimes->{3.8627089260473337`*^9},
 CellLabel->
  "In[854]:=",ExpressionUUID->"8b3623de-2181-435e-9ba0-c73c5776d44f"],

Cell[BoxData[
 RowBox[{"Do", "[", 
  RowBox[{
   RowBox[{
    RowBox[{
     RowBox[{"m", "[", 
      RowBox[{"t", "+", "1"}], "]"}], "=", 
     RowBox[{"m", "[", "t", "]"}]}], 
    RowBox[{"(*", "\:5bcc\:306e\:4ea4\:63db", "*)"}], ";", 
    RowBox[{
     RowBox[{"ii", "[", 
      RowBox[{"t", "+", "1"}], "]"}], "=", 
     RowBox[{"ii", "[", "t", "]"}]}], ";", 
    RowBox[{
     RowBox[{"jj", "[", 
      RowBox[{"t", "+", "1"}], "]"}], "=", 
     RowBox[{"jj", "[", "t", "]"}]}], ";", 
    RowBox[{
     RowBox[{"ii", "[", 
      RowBox[{"t", "+", "1"}], "]"}], "=", 
     RowBox[{"RandomInteger", "[", 
      RowBox[{"{", 
       RowBox[{"1", ",", "n"}], "}"}], "]"}]}], ";", 
    RowBox[{
     RowBox[{"jj", "[", 
      RowBox[{"t", "+", "1"}], "]"}], "=", 
     RowBox[{"RandomInteger", "[", 
      RowBox[{"{", 
       RowBox[{"1", ",", 
        RowBox[{"n", "-", "1"}]}], "}"}], "]"}]}], ";", 
    RowBox[{"If", "[", 
     RowBox[{
      RowBox[{
       RowBox[{"ii", "[", 
        RowBox[{"t", "+", "1"}], "]"}], "\[LessEqual]", 
       RowBox[{"jj", "[", 
        RowBox[{"t", "+", "1"}], "]"}]}], ",", 
      RowBox[{
       RowBox[{"jj", "[", 
        RowBox[{"t", "+", "1"}], "]"}], "=", 
       RowBox[{
        RowBox[{"jj", "[", 
         RowBox[{"t", "+", "1"}], "]"}], "+", "1"}]}], ",", 
      RowBox[{
       RowBox[{"jj", "[", 
        RowBox[{"t", "+", "1"}], "]"}], "=", 
       RowBox[{"jj", "[", 
        RowBox[{"t", "+", "1"}], "]"}]}]}], "]"}], ";", 
    RowBox[{"\[Delta]", "=", 
     RowBox[{"RandomReal", "[", 
      RowBox[{"{", 
       RowBox[{
        RowBox[{"-", "\[Delta]w"}], ",", "\[Delta]w"}], "}"}], "]"}]}], ";", 
    "\[IndentingNewLine]", 
    RowBox[{
     RowBox[{"m", "[", 
      RowBox[{"t", "+", "1"}], "]"}], "=", 
     RowBox[{"ReplacePart", "[", 
      RowBox[{
       RowBox[{"m", "[", 
        RowBox[{"t", "+", "1"}], "]"}], ",", "\[IndentingNewLine]", 
       RowBox[{"{", 
        RowBox[{
         RowBox[{
          RowBox[{"ii", "[", 
           RowBox[{"t", "+", "1"}], "]"}], "\[Rule]", 
          RowBox[{
           RowBox[{"\[Lambda]", "*", 
            StyleBox[
             RowBox[{
              RowBox[{"m", "[", "t", "]"}], "[", 
              RowBox[{"[", 
               RowBox[{"ii", "[", 
                RowBox[{"t", "+", "1"}], "]"}], "]"}], "]"}],
             Background->RGBColor[1, 0.85, 0.85]]}], "\[IndentingNewLine]", 
           "+", 
           RowBox[{
            RowBox[{"(", 
             RowBox[{"1", "-", "\[Lambda]"}], ")"}], "*", 
            RowBox[{"(", 
             RowBox[{"1", "-", 
              StyleBox[
               RowBox[{"\[Rho]m", "[", 
                RowBox[{"[", 
                 RowBox[{"ii", "[", 
                  RowBox[{"t", "+", "1"}], "]"}], "]"}], "]"}],
               Background->RGBColor[1, 0.85, 0.85]]}], ")"}], "*", 
            StyleBox[
             RowBox[{
              RowBox[{"m", "[", "t", "]"}], "[", 
              RowBox[{"[", 
               RowBox[{"ii", "[", 
                RowBox[{"t", "+", "1"}], "]"}], "]"}], "]"}],
             Background->RGBColor[1, 0.85, 0.85]]}], "\[IndentingNewLine]", 
           "+", 
           RowBox[{
            RowBox[{"(", 
             RowBox[{"1", "+", "\[Delta]"}], ")"}], "*", 
            RowBox[{"(", 
             RowBox[{"1", "-", "\[Lambda]"}], ")"}], "*", 
            FractionBox[
             StyleBox[
              RowBox[{"\[Rho]m", "[", 
               RowBox[{"[", 
                RowBox[{"ii", "[", 
                 RowBox[{"t", "+", "1"}], "]"}], "]"}], "]"}],
              Background->RGBColor[1, 0.85, 0.85]], 
             RowBox[{
              StyleBox[
               RowBox[{"\[Rho]m", "[", 
                RowBox[{"[", 
                 RowBox[{"ii", "[", 
                  RowBox[{"t", "+", "1"}], "]"}], "]"}], "]"}],
               Background->RGBColor[1, 0.85, 0.85]], "+", 
              StyleBox[
               RowBox[{"\[Rho]m", "[", 
                RowBox[{"[", 
                 RowBox[{"jj", "[", 
                  RowBox[{"t", "+", "1"}], "]"}], "]"}], "]"}],
               Background->RGBColor[0.88, 1, 0.88]]}]], "*", 
            RowBox[{"(", 
             RowBox[{
              RowBox[{
               StyleBox[
                RowBox[{"\[Rho]m", "[", 
                 RowBox[{"[", 
                  RowBox[{"ii", "[", 
                   RowBox[{"t", "+", "1"}], "]"}], "]"}], "]"}],
                Background->RGBColor[1, 0.85, 0.85]], "*", 
               StyleBox[
                RowBox[{
                 RowBox[{"m", "[", "t", "]"}], "[", 
                 RowBox[{"[", 
                  RowBox[{"ii", "[", 
                   RowBox[{"t", "+", "1"}], "]"}], "]"}], "]"}],
                Background->RGBColor[1, 0.85, 0.85]]}], "+", 
              RowBox[{"rf", "*", 
               StyleBox[
                RowBox[{"\[Rho]m", "[", 
                 RowBox[{"[", 
                  RowBox[{"jj", "[", 
                   RowBox[{"t", "+", "1"}], "]"}], "]"}], "]"}],
                Background->RGBColor[0.88, 1, 0.88]], "*", 
               StyleBox[
                RowBox[{
                 RowBox[{"m", "[", "t", "]"}], "[", 
                 RowBox[{"[", 
                  RowBox[{"jj", "[", 
                   RowBox[{"t", "+", "1"}], "]"}], "]"}], "]"}],
                Background->RGBColor[0.88, 1, 0.88]]}]}], ")"}]}]}]}], ",", 
         "\[IndentingNewLine]", 
         RowBox[{
          RowBox[{"jj", "[", 
           RowBox[{"t", "+", "1"}], "]"}], "\[Rule]", 
          RowBox[{
           RowBox[{"\[Lambda]", "*", 
            StyleBox[
             RowBox[{
              RowBox[{"m", "[", "t", "]"}], "[", 
              RowBox[{"[", 
               RowBox[{"jj", "[", 
                RowBox[{"t", "+", "1"}], "]"}], "]"}], "]"}],
             Background->RGBColor[0.88, 1, 0.88]]}], "\[IndentingNewLine]", 
           "+", 
           RowBox[{
            RowBox[{"(", 
             RowBox[{"1", "-", "\[Lambda]"}], ")"}], "*", 
            RowBox[{"(", 
             RowBox[{"1", "-", 
              RowBox[{"rf", "*", 
               StyleBox[
                RowBox[{"\[Rho]m", "[", 
                 RowBox[{"[", 
                  RowBox[{"jj", "[", 
                   RowBox[{"t", "+", "1"}], "]"}], "]"}], "]"}],
                Background->RGBColor[0.88, 1, 0.88]]}]}], ")"}], "*", 
            StyleBox[
             RowBox[{
              RowBox[{"m", "[", "t", "]"}], "[", 
              RowBox[{"[", 
               RowBox[{"jj", "[", 
                RowBox[{"t", "+", "1"}], "]"}], "]"}], "]"}],
             Background->RGBColor[0.88, 1, 0.88]]}], "\[IndentingNewLine]", 
           "+", 
           RowBox[{
            RowBox[{"(", 
             RowBox[{"1", "+", "\[Delta]"}], ")"}], "*", 
            RowBox[{"(", 
             RowBox[{"1", "-", "\[Lambda]"}], ")"}], "*", 
            FractionBox[
             StyleBox[
              RowBox[{"\[Rho]m", "[", 
               RowBox[{"[", 
                RowBox[{"jj", "[", 
                 RowBox[{"t", "+", "1"}], "]"}], "]"}], "]"}],
              Background->RGBColor[0.88, 1, 0.88]], 
             RowBox[{
              StyleBox[
               RowBox[{"\[Rho]m", "[", 
                RowBox[{"[", 
                 RowBox[{"ii", "[", 
                  RowBox[{"t", "+", "1"}], "]"}], "]"}], "]"}],
               Background->RGBColor[1, 0.85, 0.85]], "+", 
              StyleBox[
               RowBox[{"\[Rho]m", "[", 
                RowBox[{"[", 
                 RowBox[{"jj", "[", 
                  RowBox[{"t", "+", "1"}], "]"}], "]"}], "]"}],
               Background->RGBColor[0.88, 1, 0.88]]}]], "*", 
            RowBox[{"(", 
             RowBox[{
              RowBox[{
               StyleBox[
                RowBox[{"\[Rho]m", "[", 
                 RowBox[{"[", 
                  RowBox[{"ii", "[", 
                   RowBox[{"t", "+", "1"}], "]"}], "]"}], "]"}],
                Background->RGBColor[1, 0.85, 0.85]], "*", 
               StyleBox[
                RowBox[{
                 RowBox[{"m", "[", "t", "]"}], "[", 
                 RowBox[{"[", 
                  RowBox[{"ii", "[", 
                   RowBox[{"t", "+", "1"}], "]"}], "]"}], "]"}],
                Background->RGBColor[1, 0.85, 0.85]]}], "+", 
              RowBox[{"rf", "*", 
               StyleBox[
                RowBox[{"\[Rho]m", "[", 
                 RowBox[{"[", 
                  RowBox[{"jj", "[", 
                   RowBox[{"t", "+", "1"}], "]"}], "]"}], "]"}],
                Background->RGBColor[0.88, 1, 0.88]], "*", 
               StyleBox[
                RowBox[{
                 RowBox[{"m", "[", "t", "]"}], "[", 
                 RowBox[{"[", 
                  RowBox[{"jj", "[", 
                   RowBox[{"t", "+", "1"}], "]"}], "]"}], "]"}],
                Background->RGBColor[0.88, 1, 0.88]]}]}], ")"}]}]}]}]}], 
        "}"}]}], "]"}]}], ";", "\[IndentingNewLine]", "\[IndentingNewLine]", 
    RowBox[{"s", "=", 
     RowBox[{"s", "+", 
      RowBox[{
       RowBox[{"Abs", "[", "\[Delta]", "]"}], "*", 
       RowBox[{"(", 
        RowBox[{"1", "-", "\[Lambda]"}], ")"}], "*", 
       RowBox[{"(", 
        RowBox[{
         RowBox[{
          RowBox[{"\[Rho]r", "[", 
           RowBox[{"[", 
            RowBox[{"ii", "[", 
             RowBox[{"t", "+", "1"}], "]"}], "]"}], "]"}], "*", 
          RowBox[{
           RowBox[{"m", "[", "t", "]"}], "[", 
           RowBox[{"[", 
            RowBox[{"ii", "[", 
             RowBox[{"t", "+", "1"}], "]"}], "]"}], "]"}]}], "+", 
         RowBox[{"rf", "*", 
          RowBox[{"\[Rho]r", "[", 
           RowBox[{"[", 
            RowBox[{"jj", "[", 
             RowBox[{"t", "+", "1"}], "]"}], "]"}], "]"}], "*", 
          RowBox[{
           RowBox[{"m", "[", "t", "]"}], "[", 
           RowBox[{"[", 
            RowBox[{"jj", "[", 
             RowBox[{"t", "+", "1"}], "]"}], "]"}], "]"}]}]}], ")"}]}]}]}]}], 
   ",", "\[IndentingNewLine]", 
   RowBox[{"{", 
    RowBox[{"t", ",", "0", ",", "tmax", ",", "1"}], "}"}]}], "]"}]], "Input",
 CellChangeTimes->{{3.7800085946595144`*^9, 3.7800085995058317`*^9}, {
   3.7800086466358533`*^9, 3.780008752869671*^9}, {3.78000881551169*^9, 
   3.7800088375911036`*^9}, 3.7800089781601343`*^9, {3.7800095355148993`*^9, 
   3.7800095461345778`*^9}, {3.7800096117197914`*^9, 3.7800096240965796`*^9}, 
   3.7800099278460793`*^9, {3.78001000215485*^9, 3.7800100042129827`*^9}, {
   3.7800100480357866`*^9, 3.7800100539731665`*^9}, {3.7800101044584165`*^9, 
   3.78001010503445*^9}, {3.7800101509723997`*^9, 3.78001015141144*^9}, {
   3.780010210373209*^9, 3.7800102265102406`*^9}, {3.7800103844583764`*^9, 
   3.7800104049746933`*^9}, {3.7800104925193186`*^9, 3.780010532337877*^9}, {
   3.7800244829110575`*^9, 3.7800245062105417`*^9}, {3.7800245553727207`*^9, 
   3.7800245715887384`*^9}, {3.780024708821556*^9, 3.780024782599289*^9}, {
   3.780024871610016*^9, 3.780024887663022*^9}, {3.7800252533395042`*^9, 
   3.780025261925048*^9}, {3.7800253759663696`*^9, 3.7800253825047874`*^9}, {
   3.7800255110880375`*^9, 3.7800255930122957`*^9}, 3.78002564542666*^9, 
   3.780025704069417*^9, {3.7800257468681717`*^9, 3.78002576423934*^9}, {
   3.780026021210779*^9, 3.780026111728603*^9}, {3.78002614394765*^9, 
   3.780026172772502*^9}, {3.780026235850548*^9, 3.7800262553888054`*^9}, {
   3.780026352295022*^9, 3.780026372130294*^9}, {3.7800266416235857`*^9, 
   3.780026646778936*^9}, {3.780080060688077*^9, 3.7800801048022165`*^9}, {
   3.780080341396846*^9, 3.780080418170762*^9}, {3.7800804879904966`*^9, 
   3.7800805122348385`*^9}, 3.7800805582679663`*^9, {3.780080607441019*^9, 
   3.7800806116826735`*^9}, {3.7800806598292828`*^9, 3.7800806639041*^9}, {
   3.780081903592387*^9, 3.780081942864641*^9}, {3.7800842552213616`*^9, 
   3.7800843379357023`*^9}, 3.7800845457276692`*^9, {3.7800870399223547`*^9, 
   3.7800870783573074`*^9}, {3.780087119818559*^9, 3.7800871725972133`*^9}, {
   3.7800872103253317`*^9, 3.7800873701888685`*^9}, {3.7800874026190233`*^9, 
   3.780087435714695*^9}, {3.780118244133424*^9, 3.7801182480895014`*^9}, {
   3.780118282736243*^9, 3.7801182930436077`*^9}, {3.780118325620392*^9, 
   3.780118341436812*^9}, {3.7801184001902876`*^9, 3.780118540124941*^9}, {
   3.780118576861269*^9, 3.780118628924619*^9}, {3.7801187638389635`*^9, 
   3.7801187788525305`*^9}, 3.7801188938526344`*^9, {3.7801190805001783`*^9, 
   3.7801190870212817`*^9}, {3.780119123604597*^9, 3.780119133917556*^9}, {
   3.7801191748164186`*^9, 3.7801192515320415`*^9}, {3.7801193032235537`*^9, 
   3.7801193074792757`*^9}, {3.7801195247827225`*^9, 3.780119646372047*^9}, {
   3.780175075680664*^9, 3.7801750772614365`*^9}, {3.78518509079649*^9, 
   3.785185177976348*^9}, 3.785185217353592*^9, {3.7851852748631926`*^9, 
   3.785185453233836*^9}, 3.785185499849393*^9, 3.7851855769339743`*^9, 
   3.7851859205737805`*^9, 3.7852977949625177`*^9, {3.829256270118594*^9, 
   3.829256284072468*^9}, {3.829256469467016*^9, 3.8292564862517776`*^9}, {
   3.829257244838191*^9, 3.82925726084338*^9}, 3.829257343529244*^9, {
   3.8292574257745533`*^9, 3.829257435718065*^9}, 3.829264405024272*^9, {
   3.862698750755167*^9, 3.862698801004299*^9}, {3.8626988449292955`*^9, 
   3.86269889354735*^9}, {3.862698983750249*^9, 3.862698993487916*^9}, {
   3.8626993042574234`*^9, 3.8626993130354433`*^9}, {3.862699356569335*^9, 
   3.862699371322132*^9}, {3.862699426358389*^9, 3.8626994307694516`*^9}, 
   3.8627028130691843`*^9, {3.862709117291133*^9, 3.8627091265087724`*^9}, {
   3.909544894300161*^9, 3.9095449022444096`*^9}, 3.9095452178083744`*^9, 
   3.9095455930815954`*^9, {3.9095456341906223`*^9, 3.909545647148674*^9}, {
   3.909547852471505*^9, 3.909548043579112*^9}, 3.9095482560932183`*^9, {
   3.909548321826562*^9, 3.909548343085166*^9}, 3.9095483975310583`*^9, {
   3.9095588137153554`*^9, 3.9095588364859047`*^9}, {3.9095592011471195`*^9, 
   3.909559232228593*^9}, {3.909559266871139*^9, 3.9095593508402996`*^9}, {
   3.9095593910534964`*^9, 3.9095594004805984`*^9}, {3.909559996364842*^9, 
   3.9095600215791597`*^9}, {3.909560077497754*^9, 3.9095600871622047`*^9}, {
   3.9095601301441283`*^9, 3.9095601558073616`*^9}, {3.9095601998672595`*^9, 
   3.909560293162846*^9}, 3.909560334288848*^9, {3.9095603797282047`*^9, 
   3.909560398511865*^9}, {3.909561382262702*^9, 3.9095613912727685`*^9}, {
   3.9095614350952597`*^9, 3.9095614791526775`*^9}, {3.909561699072029*^9, 
   3.90956171151388*^9}, 3.9095620330142045`*^9, {3.909562750425417*^9, 
   3.9095628650916743`*^9}, {3.9095802660000772`*^9, 
   3.9095802996474323`*^9}, {3.9095805196506195`*^9, 3.909580545924122*^9}, {
   3.9095966178162146`*^9, 3.9095966488616333`*^9}, {3.909596696543276*^9, 
   3.90959669742516*^9}},
 CellLabel->
  "In[855]:=",ExpressionUUID->"d6b2468d-0dfa-4ab2-9a42-ad3b7607d2aa"],

Cell[BoxData["\[IndentingNewLine]"], "Input",
 CellChangeTimes->{3.7853730143868637`*^9},
 CellLabel->
  "In[856]:=",ExpressionUUID->"7ea592d9-f5fd-45ef-950b-153fa4df4325"],

Cell[CellGroupData[{

Cell[BoxData[
 RowBox[{"Sum", "[", 
  RowBox[{
   RowBox[{
    RowBox[{"m", "[", "1000000", "]"}], "[", 
    RowBox[{"[", 
     RowBox[{"ii", "[", "a", "]"}], "]"}], "]"}], ",", 
   RowBox[{"{", 
    RowBox[{"a", ",", "1", ",", "1000"}], "}"}]}], "]"}]], "Input",
 CellChangeTimes->{{3.862708494620345*^9, 3.8627085128949847`*^9}, 
   3.8627085450134554`*^9, {3.8627085856780796`*^9, 3.862708708854768*^9}, 
   3.862708828042309*^9, {3.862708898069892*^9, 3.862708901752861*^9}},
 CellLabel->
  "In[857]:=",ExpressionUUID->"9014147d-4258-4f6e-a329-946030c49fba"],

Cell[BoxData["1002.947606499273`"], "Output",
 CellChangeTimes->{{3.8627086100071054`*^9, 3.8627087119741397`*^9}, {
   3.86270881600272*^9, 3.8627088310565305`*^9}, 3.8627089972288218`*^9, 
   3.862709324307078*^9, 3.8627098099904284`*^9, 3.8627653090247436`*^9, 
   3.8627684006618814`*^9, 3.862769246199193*^9, 3.862769349101856*^9, 
   3.8627694011431737`*^9, 3.86276946589546*^9, 3.8627749900557528`*^9, 
   3.909544680983314*^9, 3.9095449901567597`*^9, 3.909545263249338*^9, 
   3.9095486544067087`*^9, 3.9095580932078295`*^9, 3.9095595506366158`*^9, 
   3.9095605711036496`*^9, 3.909561580649753*^9, 3.909561780799617*^9, 
   3.909562103678151*^9, 3.909562975445726*^9, 3.909580421458788*^9, 
   3.9095806286412687`*^9, 3.909593283664536*^9, 3.909596787278518*^9},
 CellLabel->
  "Out[857]=",ExpressionUUID->"89708ab8-4871-41c0-96de-516d0e4ecdb6"]
}, Open  ]],

Cell[CellGroupData[{

Cell[BoxData[
 RowBox[{"\[Lambda]", 
  RowBox[{"(*", "\:8caf\:84c4\:7387", "*)"}]}]], "Input",
 CellChangeTimes->{3.8627654586839914`*^9},
 CellLabel->
  "In[858]:=",ExpressionUUID->"9a650922-4703-4c39-9941-c0c522a10f30"],

Cell[BoxData["0.25`"], "Output",
 CellChangeTimes->{3.862765464121335*^9, 3.8627684006984386`*^9, 
  3.8627692462429733`*^9, 3.86276934914053*^9, 3.862769401184451*^9, 
  3.8627694659338064`*^9, 3.862774990079136*^9, 3.90954468101661*^9, 
  3.909544990177514*^9, 3.9095452632706213`*^9, 3.9095486544303246`*^9, 
  3.90955809323561*^9, 3.909559550670693*^9, 3.9095605711540127`*^9, 
  3.9095615806956367`*^9, 3.909561780873494*^9, 3.9095621037272387`*^9, 
  3.9095629754948044`*^9, 3.9095804214766307`*^9, 3.9095806286711397`*^9, 
  3.9095932837162533`*^9, 3.9095967872992983`*^9},
 CellLabel->
  "Out[858]=",ExpressionUUID->"f26600d2-9427-4e7b-9d86-7bec091a626d"]
}, Open  ]],

Cell[CellGroupData[{

Cell[BoxData[
 RowBox[{"\[Delta]w", 
  RowBox[{"(*", "\:640d\:76ca\:7387", "*)"}]}]], "Input",
 CellChangeTimes->{{3.829259405037418*^9, 3.829259421011617*^9}, {
  3.862699840545171*^9, 3.86269984942391*^9}},
 CellLabel->
  "In[859]:=",ExpressionUUID->"1e15e23a-5b4a-4109-ac38-6ca1dff2d220"],

Cell[BoxData["0.1`"], "Output",
 CellChangeTimes->{
  3.862688404714463*^9, 3.8626990617707105`*^9, 3.862699488513179*^9, {
   3.8626996356230583`*^9, 3.8626996617019215`*^9}, 3.862699863106001*^9, 
   3.8627001425156574`*^9, 3.8627011848213124`*^9, 3.862708343301272*^9, 
   3.8627088160277667`*^9, 3.8627089972526846`*^9, 3.8627093243256717`*^9, 
   3.86270981001103*^9, 3.8627653090594053`*^9, 3.8627684007344866`*^9, 
   3.862769246280056*^9, 3.8627693491820755`*^9, 3.8627694012209044`*^9, 
   3.8627694659768744`*^9, 3.8627749901046257`*^9, 3.9095446810565357`*^9, 
   3.9095449901974773`*^9, 3.9095452632950735`*^9, 3.909548654485364*^9, 
   3.9095580932674885`*^9, 3.9095595507067285`*^9, 3.909560571210473*^9, 
   3.909561580745575*^9, 3.909561780936512*^9, 3.9095621037792025`*^9, 
   3.909562975546379*^9, 3.9095804214999185`*^9, 3.909580628698169*^9, 
   3.909593283766226*^9, 3.9095967873225355`*^9},
 CellLabel->
  "Out[859]=",ExpressionUUID->"f582c352-8641-4b97-84dd-cd72f66bec03"]
}, Open  ]],

Cell[CellGroupData[{

Cell[BoxData[
 RowBox[{"s", 
  RowBox[{"(*", "\:5bcc\:306e\:7dcf\:4ea4\:63db\:91cf", "*)"}]}]], "Input",
 CellChangeTimes->{3.8292573910131683`*^9, 3.829259212159172*^9, 
  3.8292644164732213`*^9},
 CellLabel->
  "In[860]:=",ExpressionUUID->"5ab12ac4-c61c-4513-87a3-4331c8f5d1c3"],

Cell[BoxData["49981.49669790269`"], "Output",
 CellChangeTimes->{
  3.829257394844062*^9, 3.829257444153747*^9, {3.82925753317597*^9, 
   3.8292575600337543`*^9}, 3.829257663952458*^9, 3.8292588793870697`*^9, {
   3.8292589189311037`*^9, 3.829258940376177*^9}, {3.8292590048161774`*^9, 
   3.8292590262201867`*^9}, 3.829259098384144*^9, {3.8292593236350927`*^9, 
   3.8292593425364914`*^9}, 3.8292594290933576`*^9, {3.8292597893066864`*^9, 
   3.8292598132093496`*^9}, 3.829260608033442*^9, 3.8292628769895077`*^9, {
   3.8292629166891627`*^9, 3.829263001250636*^9}, 3.8292646437569504`*^9, 
   3.829264824593535*^9, 3.8292648798235617`*^9, 3.829264930035219*^9, 
   3.82926497818123*^9, 3.8292650371446037`*^9, 3.8292652067023125`*^9, 
   3.829265252371459*^9, 3.8292653038242455`*^9, 3.8292653540973644`*^9, 
   3.8292654171539745`*^9, 3.829265487156184*^9, 3.829265533154333*^9, 
   3.8292655905489173`*^9, 3.8292656325472126`*^9, {3.8292656817930765`*^9, 
   3.829265704776343*^9}, 3.8292657683675747`*^9, 3.829265810475027*^9, 
   3.829265860388054*^9, 3.8292659129160595`*^9, 3.8292659836953616`*^9, 
   3.829266667181691*^9, 3.8292667392315445`*^9, 3.8292668476600037`*^9, 
   3.829266898554608*^9, 3.8292669529602556`*^9, 3.8292722468783755`*^9, 
   3.829272397287712*^9, 3.8292724742023277`*^9, 3.8292725191285534`*^9, 
   3.8292725692454057`*^9, 3.829272609015325*^9, 3.829272648708357*^9, 
   3.8292727017208834`*^9, 3.829272778187894*^9, 3.8292728187684765`*^9, 
   3.829272854817145*^9, 3.829272893661375*^9, 3.8292729559488387`*^9, 
   3.8292729960918818`*^9, 3.8292730332841*^9, 3.829273069296355*^9, 
   3.829273107748805*^9, 3.829273182835079*^9, 3.829273225097966*^9, 
   3.8292732603926735`*^9, 3.8292732998124824`*^9, 3.8292733362427626`*^9, 
   3.8292733772996655`*^9, 3.829273421170327*^9, 3.8292734572387037`*^9, 
   3.8292734940703983`*^9, 3.829273533418684*^9, 3.8292761200361547`*^9, 
   3.829278509986634*^9, 3.862688404755149*^9, 3.8626990618053203`*^9, 
   3.8626994885972824`*^9, {3.862699635682041*^9, 3.862699661757978*^9}, 
   3.862699863168541*^9, 3.8627001425863523`*^9, 3.862701184911262*^9, 
   3.8627083433292866`*^9, 3.8627088160524435`*^9, 3.8627089972768984`*^9, 
   3.8627093243472023`*^9, 3.862709810028989*^9, 3.862765309085347*^9, 
   3.8627684007711425`*^9, 3.862769246327942*^9, 3.8627693492201605`*^9, 
   3.8627694012588015`*^9, 3.8627694660182343`*^9, 3.8627749901261916`*^9, 
   3.9095446810965023`*^9, 3.909544990222395*^9, 3.909545263320654*^9, 
   3.909548654526228*^9, 3.9095580932974725`*^9, 3.9095595507412515`*^9, 
   3.9095605712588916`*^9, 3.909561580796256*^9, 3.9095617809977694`*^9, 
   3.909562103829829*^9, 3.90956297560252*^9, 3.909580421522109*^9, 
   3.90958062872208*^9, 3.9095932838151093`*^9, 3.9095967873458757`*^9},
 CellLabel->
  "Out[860]=",ExpressionUUID->"4aa2c9ad-f647-4793-8a95-3fdc174811e1"]
}, Open  ]],

Cell[BoxData["\[IndentingNewLine]"], "Input",
 CellChangeTimes->{3.862708743838519*^9},
 CellLabel->
  "In[861]:=",ExpressionUUID->"177ac385-d22d-4bb9-b161-3cb5e2e9d407"],

Cell[CellGroupData[{

Cell[BoxData[
 RowBox[{
  RowBox[{"g1", "=", 
   RowBox[{"Sort", "[", 
    RowBox[{"m", "[", "1000", "]"}], "]"}]}], ";", 
  RowBox[{"gini1", "=", 
   RowBox[{
    FractionBox[
     RowBox[{"2", "*", 
      RowBox[{"Sum", "[", 
       RowBox[{
        RowBox[{"i", "*", 
         RowBox[{"g1", "[", 
          RowBox[{"[", "i", "]"}], "]"}]}], ",", 
        RowBox[{"{", 
         RowBox[{"i", ",", "1", ",", "n"}], "}"}]}], "]"}]}], 
     RowBox[{"n", "*", 
      RowBox[{"Sum", "[", 
       RowBox[{
        RowBox[{"g1", "[", 
         RowBox[{"[", "i", "]"}], "]"}], ",", 
        RowBox[{"{", 
         RowBox[{"i", ",", "1", ",", "n"}], "}"}]}], "]"}]}]], "-", 
    FractionBox[
     RowBox[{"n", "+", "1"}], "n"]}]}]}]], "Input",
 CellChangeTimes->{{3.7802801035698304`*^9, 3.780280104672882*^9}, {
  3.7802809884300804`*^9, 3.7802809901494427`*^9}, {3.780281064883213*^9, 
  3.780281066169772*^9}, {3.7853730878863125`*^9, 3.7853731096620417`*^9}, {
  3.785373528087453*^9, 3.7853735359096875`*^9}},
 CellLabel->
  "In[862]:=",ExpressionUUID->"8ca29d35-2d33-46ce-a69f-8b7dcb14b999"],

Cell[BoxData["0.07723084691638071`"], "Output",
 CellChangeTimes->{3.8627749901706986`*^9, 3.9095446811486173`*^9, 
  3.9095449902581396`*^9, 3.9095452633666525`*^9, 3.9095486545874033`*^9, 
  3.909558093347864*^9, 3.9095595508045454`*^9, 3.909560571342188*^9, 
  3.9095615808816977`*^9, 3.909561781109589*^9, 3.9095621039158154`*^9, 
  3.9095629756931763`*^9, 3.9095804215558653`*^9, 3.9095806287661066`*^9, 
  3.9095932839013233`*^9, 3.9095967873869667`*^9},
 CellLabel->
  "Out[862]=",ExpressionUUID->"20de9c4d-a17b-4719-a034-f99fe84b79fb"]
}, Open  ]],

Cell[CellGroupData[{

Cell[BoxData[
 RowBox[{
  RowBox[{"g2", "=", 
   RowBox[{"Sort", "[", 
    RowBox[{"m", "[", "3000", "]"}], "]"}]}], ";", 
  RowBox[{"gini2", "=", 
   RowBox[{
    FractionBox[
     RowBox[{"2", "*", 
      RowBox[{"Sum", "[", 
       RowBox[{
        RowBox[{"i", "*", 
         RowBox[{"g2", "[", 
          RowBox[{"[", "i", "]"}], "]"}]}], ",", 
        RowBox[{"{", 
         RowBox[{"i", ",", "1", ",", "n"}], "}"}]}], "]"}]}], 
     RowBox[{"n", "*", 
      RowBox[{"Sum", "[", 
       RowBox[{
        RowBox[{"g2", "[", 
         RowBox[{"[", "i", "]"}], "]"}], ",", 
        RowBox[{"{", 
         RowBox[{"i", ",", "1", ",", "n"}], "}"}]}], "]"}]}]], "-", 
    FractionBox[
     RowBox[{"n", "+", "1"}], "n"]}]}]}]], "Input",
 CellChangeTimes->{{3.7802801035698304`*^9, 3.780280104672882*^9}, {
  3.7802809884300804`*^9, 3.7802809901494427`*^9}, {3.780281064883213*^9, 
  3.780281066169772*^9}, {3.7853730878863125`*^9, 3.7853731096620417`*^9}, {
  3.785373154030054*^9, 3.7853731614469023`*^9}, {3.785373553194852*^9, 
  3.785373553700032*^9}},
 CellLabel->
  "In[863]:=",ExpressionUUID->"40d87712-60d0-4079-ac36-9ba6a8b5ddfb"],

Cell[BoxData["0.10727049607648476`"], "Output",
 CellChangeTimes->{3.862774990192828*^9, 3.9095446811728344`*^9, 
  3.909544990279535*^9, 3.9095452633902903`*^9, 3.9095486546211214`*^9, 
  3.9095580933768406`*^9, 3.909559550840254*^9, 3.909560571396412*^9, 
  3.909561580932049*^9, 3.909561781175506*^9, 3.909562103982102*^9, 
  3.9095629757465043`*^9, 3.909580421576226*^9, 3.909580628792077*^9, 
  3.9095932839511557`*^9, 3.909596787412928*^9},
 CellLabel->
  "Out[863]=",ExpressionUUID->"94641ed4-f756-4d22-ac13-621e46c584f8"]
}, Open  ]],

Cell[CellGroupData[{

Cell[BoxData[
 RowBox[{
  RowBox[{"g3", "=", 
   RowBox[{"Sort", "[", 
    RowBox[{"m", "[", "10000", "]"}], "]"}]}], ";", 
  RowBox[{"gini3", "=", 
   RowBox[{
    FractionBox[
     RowBox[{"2", "*", 
      RowBox[{"Sum", "[", 
       RowBox[{
        RowBox[{"i", "*", 
         RowBox[{"g3", "[", 
          RowBox[{"[", "i", "]"}], "]"}]}], ",", 
        RowBox[{"{", 
         RowBox[{"i", ",", "1", ",", "n"}], "}"}]}], "]"}]}], 
     RowBox[{"n", "*", 
      RowBox[{"Sum", "[", 
       RowBox[{
        RowBox[{"g3", "[", 
         RowBox[{"[", "i", "]"}], "]"}], ",", 
        RowBox[{"{", 
         RowBox[{"i", ",", "1", ",", "n"}], "}"}]}], "]"}]}]], "-", 
    FractionBox[
     RowBox[{"n", "+", "1"}], "n"]}]}]}]], "Input",
 CellChangeTimes->{{3.7802801035698304`*^9, 3.780280104672882*^9}, {
  3.7802809884300804`*^9, 3.7802809901494427`*^9}, {3.780281064883213*^9, 
  3.780281066169772*^9}, {3.7853730878863125`*^9, 3.7853731096620417`*^9}, {
  3.785373154030054*^9, 3.7853731614469023`*^9}, {3.7853732068181877`*^9, 
  3.7853732132103386`*^9}, {3.7853735701632705`*^9, 3.785373570749255*^9}},
 CellLabel->
  "In[864]:=",ExpressionUUID->"56a2a6c2-431a-4b0a-aff9-14dd2583fbb9"],

Cell[BoxData["0.1164487190369985`"], "Output",
 CellChangeTimes->{3.862774990214757*^9, 3.9095446811983323`*^9, 
  3.909544990305464*^9, 3.909545263414301*^9, 3.909548654663884*^9, 
  3.9095580934067464`*^9, 3.9095595508752623`*^9, 3.9095605714438715`*^9, 
  3.9095615809844437`*^9, 3.9095617812687035`*^9, 3.9095621040447426`*^9, 
  3.9095629758016844`*^9, 3.9095804215978327`*^9, 3.9095806288210015`*^9, 
  3.909593283994464*^9, 3.9095967874388885`*^9},
 CellLabel->
  "Out[864]=",ExpressionUUID->"d7d42155-1cb7-4dc4-bea8-9c930234cd18"]
}, Open  ]],

Cell[CellGroupData[{

Cell[BoxData[
 RowBox[{
  RowBox[{"g4", "=", 
   RowBox[{"Sort", "[", 
    RowBox[{"m", "[", "30000", "]"}], "]"}]}], ";", 
  RowBox[{"gini4", "=", 
   RowBox[{
    FractionBox[
     RowBox[{"2", "*", 
      RowBox[{"Sum", "[", 
       RowBox[{
        RowBox[{"i", "*", 
         RowBox[{"g4", "[", 
          RowBox[{"[", "i", "]"}], "]"}]}], ",", 
        RowBox[{"{", 
         RowBox[{"i", ",", "1", ",", "n"}], "}"}]}], "]"}]}], 
     RowBox[{"n", "*", 
      RowBox[{"Sum", "[", 
       RowBox[{
        RowBox[{"g4", "[", 
         RowBox[{"[", "i", "]"}], "]"}], ",", 
        RowBox[{"{", 
         RowBox[{"i", ",", "1", ",", "n"}], "}"}]}], "]"}]}]], "-", 
    FractionBox[
     RowBox[{"n", "+", "1"}], "n"]}]}]}]], "Input",
 CellChangeTimes->{{3.7802801035698304`*^9, 3.780280104672882*^9}, {
  3.7802809884300804`*^9, 3.7802809901494427`*^9}, {3.780281064883213*^9, 
  3.780281066169772*^9}, {3.7853730878863125`*^9, 3.7853731096620417`*^9}, {
  3.785373154030054*^9, 3.7853731614469023`*^9}, {3.7853732068181877`*^9, 
  3.7853732527504587`*^9}, {3.785373587250988*^9, 3.7853735877235136`*^9}},
 CellLabel->
  "In[865]:=",ExpressionUUID->"ab05abed-520e-4434-8438-75cf6d546cad"],

Cell[BoxData["0.12360224748063864`"], "Output",
 CellChangeTimes->{3.862774990238903*^9, 3.9095446812285986`*^9, 
  3.909544990325409*^9, 3.9095452634403324`*^9, 3.909548654715201*^9, 
  3.909558093436737*^9, 3.9095595509113455`*^9, 3.9095605714882402`*^9, 
  3.9095615810336094`*^9, 3.909561781344472*^9, 3.909562104096689*^9, 
  3.9095629758584027`*^9, 3.909580421617852*^9, 3.9095806288460407`*^9, 
  3.9095932840403914`*^9, 3.909596787462429*^9},
 CellLabel->
  "Out[865]=",ExpressionUUID->"26288a61-cbb3-4a72-8ca5-10cd896dd3f5"]
}, Open  ]],

Cell[CellGroupData[{

Cell[BoxData[
 RowBox[{
  RowBox[{"g5", "=", 
   RowBox[{"Sort", "[", 
    RowBox[{"m", "[", "100000", "]"}], "]"}]}], ";", 
  RowBox[{"gini5", "=", 
   RowBox[{
    FractionBox[
     RowBox[{"2", "*", 
      RowBox[{"Sum", "[", 
       RowBox[{
        RowBox[{"i", "*", 
         RowBox[{"g5", "[", 
          RowBox[{"[", "i", "]"}], "]"}]}], ",", 
        RowBox[{"{", 
         RowBox[{"i", ",", "1", ",", "n"}], "}"}]}], "]"}]}], 
     RowBox[{"n", "*", 
      RowBox[{"Sum", "[", 
       RowBox[{
        RowBox[{"g5", "[", 
         RowBox[{"[", "i", "]"}], "]"}], ",", 
        RowBox[{"{", 
         RowBox[{"i", ",", "1", ",", "n"}], "}"}]}], "]"}]}]], "-", 
    FractionBox[
     RowBox[{"n", "+", "1"}], "n"]}]}]}]], "Input",
 CellChangeTimes->{{3.7802801035698304`*^9, 3.780280104672882*^9}, {
  3.7802809884300804`*^9, 3.7802809901494427`*^9}, {3.780281064883213*^9, 
  3.780281066169772*^9}, {3.7853730878863125`*^9, 3.7853731096620417`*^9}, {
  3.785373154030054*^9, 3.7853731614469023`*^9}, {3.7853732068181877`*^9, 
  3.785373274460041*^9}, {3.785373603074888*^9, 3.7853736036417737`*^9}, {
  3.7853736637180986`*^9, 3.785373667876901*^9}},
 CellLabel->
  "In[866]:=",ExpressionUUID->"5c7cb72b-dd3c-4bf0-9863-afe0935fb6a4"],

Cell[BoxData["0.12089532881715082`"], "Output",
 CellChangeTimes->{3.862774990264343*^9, 3.9095446812555428`*^9, 
  3.909544990345398*^9, 3.909545263465433*^9, 3.909548654745783*^9, 
  3.9095580934662514`*^9, 3.909559550946583*^9, 3.909560571535696*^9, 
  3.909561581081975*^9, 3.909561781407504*^9, 3.9095621041463804`*^9, 
  3.9095629759215918`*^9, 3.9095804216377983`*^9, 3.909580628872013*^9, 
  3.909593284086593*^9, 3.909596787488641*^9},
 CellLabel->
  "Out[866]=",ExpressionUUID->"b73f942c-628e-450c-8ded-665388ac391b"]
}, Open  ]],

Cell[CellGroupData[{

Cell[BoxData[
 RowBox[{
  RowBox[{"g6", "=", 
   RowBox[{"Sort", "[", 
    RowBox[{"m", "[", "300000", "]"}], "]"}]}], ";", 
  RowBox[{"gini6", "=", 
   RowBox[{
    FractionBox[
     RowBox[{"2", "*", 
      RowBox[{"Sum", "[", 
       RowBox[{
        RowBox[{"i", "*", 
         RowBox[{"g6", "[", 
          RowBox[{"[", "i", "]"}], "]"}]}], ",", 
        RowBox[{"{", 
         RowBox[{"i", ",", "1", ",", "n"}], "}"}]}], "]"}]}], 
     RowBox[{"n", "*", 
      RowBox[{"Sum", "[", 
       RowBox[{
        RowBox[{"g6", "[", 
         RowBox[{"[", "i", "]"}], "]"}], ",", 
        RowBox[{"{", 
         RowBox[{"i", ",", "1", ",", "n"}], "}"}]}], "]"}]}]], "-", 
    FractionBox[
     RowBox[{"n", "+", "1"}], "n"]}]}]}]], "Input",
 CellChangeTimes->{{3.7802801035698304`*^9, 3.780280104672882*^9}, {
  3.7802809884300804`*^9, 3.7802809901494427`*^9}, {3.780281064883213*^9, 
  3.780281066169772*^9}, {3.7853730878863125`*^9, 3.7853731096620417`*^9}, {
  3.785373154030054*^9, 3.7853731614469023`*^9}, {3.7853732068181877`*^9, 
  3.785373301117131*^9}, {3.7853736219347477`*^9, 3.785373622442325*^9}},
 CellLabel->
  "In[867]:=",ExpressionUUID->"cf4933d7-be10-4d3a-bea6-da8304c21759"],

Cell[BoxData["0.1207352820350851`"], "Output",
 CellChangeTimes->{3.862774990288166*^9, 3.9095446812934427`*^9, 
  3.909544990363496*^9, 3.9095452634913435`*^9, 3.9095486547786307`*^9, 
  3.9095580934965677`*^9, 3.9095595509850044`*^9, 3.909560571585947*^9, 
  3.909561581127145*^9, 3.909561781475577*^9, 3.9095621042002325`*^9, 
  3.90956297597324*^9, 3.9095804216569023`*^9, 3.9095806288960977`*^9, 
  3.909593284133256*^9, 3.9095967875111217`*^9},
 CellLabel->
  "Out[867]=",ExpressionUUID->"c8852d38-6f9e-4fdd-b2a0-318debc8bb7e"]
}, Open  ]],

Cell[CellGroupData[{

Cell[BoxData[
 RowBox[{
  RowBox[{"g7", "=", 
   RowBox[{"Sort", "[", 
    RowBox[{"m", "[", "1000000", "]"}], "]"}]}], ";", 
  RowBox[{"gini7", "=", 
   RowBox[{
    FractionBox[
     RowBox[{"2", "*", 
      RowBox[{"Sum", "[", 
       RowBox[{
        RowBox[{"i", "*", 
         RowBox[{"g7", "[", 
          RowBox[{"[", "i", "]"}], "]"}]}], ",", 
        RowBox[{"{", 
         RowBox[{"i", ",", "1", ",", "n"}], "}"}]}], "]"}]}], 
     RowBox[{"n", "*", 
      RowBox[{"Sum", "[", 
       RowBox[{
        RowBox[{"g7", "[", 
         RowBox[{"[", "i", "]"}], "]"}], ",", 
        RowBox[{"{", 
         RowBox[{"i", ",", "1", ",", "n"}], "}"}]}], "]"}]}]], "-", 
    FractionBox[
     RowBox[{"n", "+", "1"}], "n"]}]}]}]], "Input",
 CellChangeTimes->{{3.7802801035698304`*^9, 3.780280104672882*^9}, {
  3.7802809884300804`*^9, 3.7802809901494427`*^9}, {3.780281064883213*^9, 
  3.780281066169772*^9}, {3.7853730878863125`*^9, 3.7853731096620417`*^9}, {
  3.785373154030054*^9, 3.7853731614469023`*^9}, {3.7853732068181877`*^9, 
  3.785373358286265*^9}, {3.7853736385317*^9, 3.7853736390413427`*^9}},
 CellLabel->
  "In[868]:=",ExpressionUUID->"419e6e89-1908-4fbd-8c0d-f85a59841bb1"],

Cell[BoxData["0.11806372748836758`"], "Output",
 CellChangeTimes->{3.8627749903220205`*^9, 3.9095446813307223`*^9, 
  3.9095449903865175`*^9, 3.909545263515444*^9, 3.909548654812274*^9, 
  3.9095580935266323`*^9, 3.9095595510235662`*^9, 3.9095605716418295`*^9, 
  3.9095615811775184`*^9, 3.90956178153957*^9, 3.909562104256813*^9, 
  3.90956297602536*^9, 3.909580421675781*^9, 3.909580628925035*^9, 
  3.909593284180953*^9, 3.9095967875353317`*^9},
 CellLabel->
  "Out[868]=",ExpressionUUID->"a0a9b83e-ee7e-4eea-91a3-37fc3cadb8ee"]
}, Open  ]],

Cell[CellGroupData[{

Cell[BoxData[
 RowBox[{"ginidata", "=", 
  RowBox[{"{", 
   RowBox[{
   "gini1", ",", "gini2", ",", "gini3", ",", "gini4", ",", "gini5", ",", 
    "gini6", ",", "gini7"}], "}"}]}]], "Input",
 CellChangeTimes->{{3.909545358227146*^9, 3.909545390805354*^9}, {
  3.909545422591012*^9, 3.9095454498691425`*^9}},
 CellLabel->
  "In[869]:=",ExpressionUUID->"ddd87574-e35e-4ae9-85a9-57deae2a4857"],

Cell[BoxData[
 RowBox[{"{", 
  RowBox[{
  "0.07723084691638071`", ",", "0.10727049607648476`", ",", 
   "0.1164487190369985`", ",", "0.12360224748063864`", ",", 
   "0.12089532881715082`", ",", "0.1207352820350851`", ",", 
   "0.11806372748836758`"}], "}"}]], "Output",
 CellChangeTimes->{3.9095454534275503`*^9, 3.9095486548432264`*^9, 
  3.90955809355667*^9, 3.909559551058942*^9, 3.9095605716882205`*^9, 
  3.9095615812267714`*^9, 3.909561781597791*^9, 3.909562104304974*^9, 
  3.909562976078307*^9, 3.9095804216958594`*^9, 3.909580628957307*^9, 
  3.909593284235197*^9, 3.9095967875583754`*^9},
 CellLabel->
  "Out[869]=",ExpressionUUID->"22383e2b-cd02-4c51-b01f-b7edb88632f9"]
}, Open  ]],

Cell[BoxData["\[IndentingNewLine]"], "Input",
 CellChangeTimes->{3.829255840555195*^9},
 CellLabel->
  "In[870]:=",ExpressionUUID->"3b56a338-7892-4135-8242-ed0b6b793f1d"],

Cell[CellGroupData[{

Cell[BoxData[
 RowBox[{"Histogram", "[", 
  RowBox[{
   RowBox[{"{", 
    RowBox[{
     RowBox[{"m", "[", "10000", "]"}], ",", 
     RowBox[{"m", "[", "100000", "]"}], ",", 
     RowBox[{"m", "[", "1000000", "]"}]}], "}"}], ",", 
   RowBox[{"{", 
    RowBox[{"0", ",", "3", ",", "0.1"}], "}"}], ",", 
   RowBox[{"ChartStyle", "\[Rule]", "\"\<BlueGreenYellow\>\""}], ",", 
   RowBox[{"LabelStyle", "\[Rule]", "Black"}], ",", 
   RowBox[{"LabelStyle", "\[Rule]", 
    RowBox[{"(", 
     RowBox[{"FontFamily", "\[Rule]", "\"\<Arial\>\""}], ")"}]}], ",", 
   RowBox[{"LabelStyle", "\[Rule]", 
    RowBox[{"(", 
     RowBox[{"FontSize", "\[Rule]", "16"}], ")"}]}], ",", 
   RowBox[{"AxesStyle", "\[Rule]", 
    RowBox[{"Directive", "[", "16", "]"}]}], ",", 
   RowBox[{"TicksStyle", "\[Rule]", 
    RowBox[{"Directive", "[", "16", "]"}]}], ",", 
   RowBox[{"ChartBaseStyle", "\[Rule]", 
    RowBox[{"Opacity", "[", "0.6", "]"}]}]}], "]"}]], "Input",
 CellChangeTimes->{{3.7851972581532784`*^9, 3.7851972859206085`*^9}, {
   3.7851973370882297`*^9, 3.7851973888868103`*^9}, {3.7851974189082794`*^9, 
   3.7851974369539957`*^9}, {3.7851974774425354`*^9, 3.785197479831825*^9}, 
   3.785197657963996*^9, {3.7851977356010046`*^9, 3.7851977388123884`*^9}, {
   3.785197794042511*^9, 3.785197794193104*^9}, 3.78519784129558*^9, {
   3.785197916782298*^9, 3.785197928746105*^9}, {3.78519796592945*^9, 
   3.785197989953359*^9}, 3.785198050542241*^9, {3.7851980968331685`*^9, 
   3.7851981127353177`*^9}, {3.785198202351659*^9, 3.785198217474247*^9}, {
   3.7851982578170776`*^9, 3.785198284680193*^9}, 3.785198387118868*^9, 
   3.785198463652452*^9, {3.7851991331182547`*^9, 3.7851991763055644`*^9}, 
   3.7851992288439894`*^9, 3.785199604249509*^9, {3.7852036902809763`*^9, 
   3.7852036925194254`*^9}, {3.785301504328125*^9, 3.7853015285002413`*^9}, {
   3.785301702501954*^9, 3.7853017286115613`*^9}, {3.7853022237409315`*^9, 
   3.7853022259753475`*^9}, {3.7853024475865316`*^9, 3.7853024606647644`*^9}, 
   3.7853026758226805`*^9, {3.7853027664795885`*^9, 3.7853028064799633`*^9}, 
   3.785303160556115*^9, {3.785303208806409*^9, 3.7853032345253286`*^9}, {
   3.785303345666608*^9, 3.7853033460728483`*^9}, 3.7853034783480544`*^9, {
   3.7853035334421206`*^9, 3.785303545192299*^9}, {3.7853485779466553`*^9, 
   3.785348581759181*^9}, {3.7853486408999376`*^9, 3.7853486586187325`*^9}, {
   3.785348865881359*^9, 3.7853488926261544`*^9}, {3.785349039735736*^9, 
   3.7853490530795255`*^9}, {3.785349276579877*^9, 3.7853493138924417`*^9}, {
   3.7853493813144193`*^9, 3.7853493844081936`*^9}, 3.7853498221754026`*^9, {
   3.785350144520031*^9, 3.7853501587298813`*^9}, {3.7853570076081676`*^9, 
   3.785357016576932*^9}, {3.828120607479864*^9, 3.8281206465429726`*^9}, {
   3.8281491694035606`*^9, 3.828149179377794*^9}, {3.8281492713437557`*^9, 
   3.8281492794306235`*^9}, {3.8292560353846846`*^9, 
   3.8292560724107056`*^9}, {3.8627001297132387`*^9, 3.862700134361968*^9}, 
   3.862701193819125*^9, {3.86270123738558*^9, 3.8627012406797204`*^9}, {
   3.862702120504671*^9, 3.862702141798704*^9}, {3.862702333016507*^9, 
   3.8627023447055864`*^9}, 3.8627087943294725`*^9, {3.862708909265231*^9, 
   3.862708912818215*^9}, 3.862709061631588*^9, {3.862709396910389*^9, 
   3.8627094058229623`*^9}, {3.8627692536596165`*^9, 
   3.8627692647392616`*^9}, {3.9095450701416473`*^9, 3.9095450814969416`*^9}, 
   3.909545304401116*^9, {3.9095580078889227`*^9, 3.9095580124848075`*^9}},
 CellLabel->
  "In[871]:=",ExpressionUUID->"a8a11302-60fa-4f29-bd12-4c44f3321f5e"],

Cell[BoxData[
 GraphicsBox[{
   {RGBColor[0.987148, 0.8073604000000001, 0.49470040000000004`], Opacity[
    0.6], EdgeForm[{Opacity[0.476], Thickness[Small]}], {{}, 
     {RGBColor[0.122103, 0.00901808, 0.39826], Opacity[0.6], EdgeForm[{
      Opacity[0.476], Thickness[Small]}], RectangleBox[{0.4, 0.}, {0.5, 3},
       RoundingRadius->0], RectangleBox[{0.5, 0.}, {0.6000000000000001, 12},
       RoundingRadius->0], RectangleBox[{0.6000000000000001, 0.}, {0.7000000000000001, 40},
       RoundingRadius->0], RectangleBox[{0.7000000000000001, 0.}, {0.8, 98},
       RoundingRadius->0], RectangleBox[{0.8, 0.}, {0.9, 167},
       RoundingRadius->0], RectangleBox[{0.9, 0.}, {1., 204},
       RoundingRadius->0], RectangleBox[{1., 0.}, {1.1, 176},
       RoundingRadius->0], RectangleBox[{1.1, 0.}, {1.2000000000000002, 120},
       RoundingRadius->0], RectangleBox[{1.2000000000000002, 0.}, {1.3, 82},
       RoundingRadius->0], RectangleBox[{1.3, 0.}, {1.4000000000000001, 57},
       RoundingRadius->0], RectangleBox[{1.4000000000000001, 0.}, {1.5, 27},
       RoundingRadius->0], RectangleBox[{1.5, 0.}, {1.6, 12},
       RoundingRadius->0], RectangleBox[{1.6, 0.}, {1.7000000000000002, 1},
       RoundingRadius->0], RectangleBox[{1.9000000000000001, 0.}, {2., 1},
       RoundingRadius->0]}, {}, {}}, {{}, 
     {RGBColor[0.175507, 0.652273, 0.528496], Opacity[0.6], EdgeForm[{Opacity[
      0.476], Thickness[Small]}], RectangleBox[{0.5, 0.}, {0.6000000000000001, 16},
       RoundingRadius->0], RectangleBox[{0.6000000000000001, 0.}, {0.7000000000000001, 59},
       RoundingRadius->0], RectangleBox[{0.7000000000000001, 0.}, {0.8, 105},
       RoundingRadius->0], RectangleBox[{0.8, 0.}, {0.9, 174},
       RoundingRadius->0], RectangleBox[{0.9, 0.}, {1., 183},
       RoundingRadius->0], RectangleBox[{1., 0.}, {1.1, 169},
       RoundingRadius->0], RectangleBox[{1.1, 0.}, {1.2000000000000002, 123},
       RoundingRadius->0], RectangleBox[{1.2000000000000002, 0.}, {1.3, 86},
       RoundingRadius->0], RectangleBox[{1.3, 0.}, {1.4000000000000001, 45},
       RoundingRadius->0], RectangleBox[{1.4000000000000001, 0.}, {1.5, 20},
       RoundingRadius->0], RectangleBox[{1.5, 0.}, {1.6, 16},
       RoundingRadius->0], RectangleBox[{1.6, 0.}, {1.7000000000000002, 4},
       RoundingRadius->0]}, {}, {}}, {{}, 
     {RGBColor[0.914809, 0.897673, 0.350652], Opacity[0.6], EdgeForm[{Opacity[
      0.476], Thickness[Small]}], RectangleBox[{0.5, 0.}, {0.6000000000000001, 13},
       RoundingRadius->0], RectangleBox[{0.6000000000000001, 0.}, {0.7000000000000001, 48},
       RoundingRadius->0], RectangleBox[{0.7000000000000001, 0.}, {0.8, 105},
       RoundingRadius->0], RectangleBox[{0.8, 0.}, {0.9, 165},
       RoundingRadius->0], RectangleBox[{0.9, 0.}, {1., 192},
       RoundingRadius->0], RectangleBox[{1., 0.}, {1.1, 187},
       RoundingRadius->0], RectangleBox[{1.1, 0.}, {1.2000000000000002, 123},
       RoundingRadius->0], RectangleBox[{1.2000000000000002, 0.}, {1.3, 80},
       RoundingRadius->0], RectangleBox[{1.3, 0.}, {1.4000000000000001, 46},
       RoundingRadius->0], RectangleBox[{1.4000000000000001, 0.}, {1.5, 22},
       RoundingRadius->0], RectangleBox[{1.5, 0.}, {1.6, 7},
       RoundingRadius->0], RectangleBox[{1.6, 0.}, {1.7000000000000002, 7},
       RoundingRadius->0], RectangleBox[{1.7000000000000002, 0.}, {1.8, 3},
       RoundingRadius->0], RectangleBox[{1.8, 0.}, {1.9000000000000001, 2},
       RoundingRadius->
        0]}, {}, {}}}, {{{{}, {}, {}, {}, {}, {}, {}, {}, {}, {}, {}, {}, {}, \
{}}, {}}, {{{}, {}, {}, {}, {}, {}, {}, {}, {}, {}, {}, {}}, {}}, {{{}, {}, \
{}, {}, {}, {}, {}, {}, {}, {}, {}, {}, {}, {}}, {}}}},
  AspectRatio->NCache[GoldenRatio^(-1), 0.6180339887498948],
  Axes->{True, True},
  AxesLabel->{None, None},
  AxesOrigin->{-0.06, 0.},
  AxesStyle->Directive[16],
  FrameLabel->{{None, None}, {None, None}},
  FrameTicks->{{Automatic, Automatic}, {Automatic, Automatic}},
  GridLines->{None, None},
  GridLinesStyle->Directive[
    GrayLevel[0.5, 0.4]],
  LabelStyle->GrayLevel[0],
  PlotRange->{{0., 3.}, {All, All}},
  PlotRangePadding->{{
     Scaled[0.02], 
     Scaled[0.02]}, {
     Scaled[0.02], 
     Scaled[0.05]}},
  Ticks->{Automatic, Automatic},
  TicksStyle->Directive[16]]], "Output",
 CellChangeTimes->{3.9095446819844775`*^9, 3.9095449905297403`*^9, 
  3.909545084733418*^9, 3.909545263656417*^9, 3.9095453074038067`*^9, 
  3.9095486550304747`*^9, 3.909558093749264*^9, 3.909559551252508*^9, 
  3.9095605719292974`*^9, 3.9095615814495525`*^9, 3.9095617819164777`*^9, 
  3.909562104489772*^9, 3.9095629762719555`*^9, 3.9095804220202303`*^9, 
  3.9095806291611195`*^9, 3.9095932844473677`*^9, 3.909596787812603*^9},
 CellLabel->
  "Out[871]=",ExpressionUUID->"1a63f27e-0e0f-4b13-bd0a-d68b9cf81325"]
}, Open  ]],

Cell[BoxData["\[IndentingNewLine]"], "Input",
 CellChangeTimes->{3.9095580207687516`*^9},
 CellLabel->
  "In[872]:=",ExpressionUUID->"e5950b4d-98ac-44c0-84c0-0dfe8412a475"],

Cell[CellGroupData[{

Cell[BoxData[
 RowBox[{"ListPlot", "[", 
  RowBox[{
   RowBox[{"m", "[", "1000000", "]"}], ",", 
   RowBox[{"PlotRange", "\[Rule]", 
    RowBox[{"{", 
     RowBox[{"0", ",", "4"}], "}"}]}], ",", 
   RowBox[{"PlotStyle", "\[Rule]", 
    RowBox[{"PointSize", "[", "0.01", "]"}]}], ",", 
   RowBox[{"LabelStyle", "\[Rule]", "Black"}], ",", 
   RowBox[{"LabelStyle", "\[Rule]", 
    RowBox[{"(", 
     RowBox[{"FontFamily", "\[Rule]", "\"\<Arial\>\""}], ")"}]}], ",", 
   RowBox[{"LabelStyle", "\[Rule]", 
    RowBox[{"(", 
     RowBox[{"FontSize", "\[Rule]", "16"}], ")"}]}], ",", 
   RowBox[{"AxesStyle", "\[Rule]", 
    RowBox[{"Directive", "[", "16", "]"}]}], ",", 
   RowBox[{"TicksStyle", "\[Rule]", 
    RowBox[{"Directive", "[", "16", "]"}]}]}], "]"}]], "Input",
 CellChangeTimes->{{3.9095574446774635`*^9, 3.9095574729059744`*^9}, {
   3.909557505112859*^9, 3.9095575057797375`*^9}, 3.9095577552541437`*^9, {
   3.9095577931137953`*^9, 3.9095578177411203`*^9}, 3.9095579272047377`*^9, 
   3.9095583171139846`*^9, {3.9095618341063166`*^9, 3.909561854501543*^9}, {
   3.9095922717179823`*^9, 3.9095922973560467`*^9}, 3.909592392659284*^9, {
   3.909592503997241*^9, 3.909592527853051*^9}},
 CellLabel->
  "In[873]:=",ExpressionUUID->"df51bd50-32b8-48a2-99bd-dce126684874"],

Cell[BoxData[
 GraphicsBox[{{}, {{}, 
    {RGBColor[0.368417, 0.506779, 0.709798], PointSize[0.01], 
     AbsoluteThickness[1.6], PointBox[CompressedData["
1:eJw9e3k81N37vlBppQ0p0SZapRRtrlC02AqRrEnWjG2MfRhmxoyxFKVdUinq
0a6StJDUU9JTVKppUdpEWqTt6/f6nfvTP72Oc97n3Mt1r+fMWJ/QVRsUFRQU
WpUUFP7f////X7vZlUddrwrOtpmxP+DkI99BV9e3s7EKLmr6Tvz1/AMbq6Gp
bdDF5G80Pxyv3izMyvxNY02sGpU9uOksrR+N896e3gH7PrOxLpb9VRj6vS+t
H4fPxhYtNlPesvEE7HgUbCAEjfXQUFr2RK+a1uujfpry158jvrDxZPjsWjli
VQjNT8Wzuf1LGjnv2Hg6ZqT9zZu8qoONDbHH397/rkEnG8+ETohI52Qa8W+E
GRF39z9qp/WzcH+ShXbzdRrPRnzAmZKvQfS9MYTc3e6e2XTeHLRI7ra4W9P8
XDh7r/cIBtFnAr0ws4gx5q/Z2BSGfSbffSGj8+fB/8surf2vXrHxfFw8PGbt
xaU0vwBLnh6PODCTxgtRkiNT4DrS+kXI9TuwSnTqExubYWTQ1WEBBqQP4PaH
NNcDwWzMB4Y3WWt0WxF9i2HvpyW21mf88hdjwoM6jns1ydsc9zA7uFuN6ZNv
DoXHR+WrLxA9Fvj4dK/e+tv0vQUmGU2ufvWE+LVE7KscuaT3ezZviTyRd8D6
B3T+EmhUr1k4yOorm1+C0uun+nZKiZ+lSPj2qvIk4ZO/FLUuvewWnqZ5Kwxx
VE8dMozmrdA2LHbprOd0vjWquNcto9WZfvjWcFIZZ3valehfBvPjOR+f3yb5
LENRq9aN4V9pfjmyT1UPN+K9YfPL0eJY2rLCivC6AoW3DVWlbnT+CrTlb3+4
z474W4lww/GTvy0m/lbiWUWTs/HOj2zeBpdOzTH1HsTO49tgXdYiNadVNG+L
+zllFqN3MX75tvAfOdLr2bZvbN4ONzeb9sopIP7sEOw+YNPhu6R/e2ycrcw7
t4h9D3tohMyvzc0jeuxx4nP7n73Pmf6q7KH3LPGtoi3jV8EBWz++zrgjYfqD
A5bJu6/w3UjfDvC5Wvo9w5PxW+WA+ya9n9wqI/tZhS1+k7dplzF6sQpNpxbJ
xi4lea3CzmbfRh8/Rl/VKmi8PG2pVUH6XY1FupcKYvYS/ashify8zDeY6F+N
ePumlt33GV6rVuP3Tmfur4OkP0cozMrVMVnD6IEjSlznxh22ZvbLd8SFdoMR
Fg1EvyMWrJiedqCM8avghEdL2t0ezGPzcILlnImRA28S/04IDNu6q20Gfe+E
g5EjTmcUEf/OmFMU5zVHwuwHzoidWLUk7CaTB98Z4Y/ljRNnMnqqnCF6fZN/
14TwuwbWq7qDbH6yeazBu0n29pMW0/lrwJvUZLbnItN3Vc/46fgBTtMJfy7g
jRO9n/KG5OeC+XVPA3TLSf4u2FFce2jRnFb2vQsi9eRH4zLJf7uiqNdUj1Mj
mTzhil3NSt6ljeQPXFFo1tTP/R6d74q//fPnXptD+FuL+4OMmnqXE37WIr87
+bJ3BMM3fy3OTjxxsozsu2ot/DNP3YiTkvzccHFk2sej7iR/N/y31/F0//lk
D27YGKedEzifyavKDT+6TuxVGE72sw6780ufyAR0/jr0f6STpFFF/PfMT9M5
ds6X8L8OoxS+rpk0mb53h/70NdnrjjB+4I6aiKD/XqaQ/N1xpMThaACX6HdH
spt+0rteJH8PnP02uYWzmr73QNQQgxALRfKHHshTvF9i6cfGVR5Ineqpca2W
5OeJwwmfnK9qEX49ca2ftfU/EeQvPHFFFD1mlYDsxxNquce29ptA+PUCLlZ7
XFjA5nW9sC7C6YnSAcKjF1b/kdl/ymb24+WFZpGedngHyccLcbXpbz6PZ98X
eGGA0fptlbF0nhd2XHGqGBrH/I/cCz79Byv+GUr2541tHeUTfMcyf6LrDY5K
peTxLNKnNxTvVLh0b2b27OWN0yeMLAaeIHx4Y114gInLdcZPgTf0hfdkuars
vCpv6Dht0Bwyk+0n90Zgg36LP5fw64MjQy8dTL7D5nV9sEJccDDkOtmDDx4f
6/vPmEtsvZcP9A4eWTGD+OX74O8zu5N545j8C3wgH9Xn4h4e+RsfeO+9Y5Kf
w/Ql98HOYIXFte6En/VQ+Wa4+vFXNtZdj4Mz/qn6HkLyXw/b66Mm/9zJ+PNa
D+6OX+cEU+j89Zgyy3LwOPLfBesR07zQJseL8LYerY+Fa2pCGT3y9XjQ9vvG
xKd0vi8M/LJj5kWyeV1fKEpeHoy/w+IXfKEV4t3LyJP5Fy9fLPujfNCileTv
i7cp0cbLJHS+L1Y0ZE77WUL24gtJeVhN2AuSvy/WNUzZuMmRzt8Ar7qCuP1v
2HrdDYCfqnqBA9MfNuDh6GPL9d+y9V4bMMijY8vZ3YS/DYix+jTD1YXZd8EG
THmadqvMhdFftQE/OTsDk54xfMk3oF/6rmcfzxH+/aC7+uHMd6oMj7p+eLxA
XBl0nPDnh4lOG2tW1hP/fnjVNPWkZTPJ3w9DJs2sdR1L+vfDtdx/44Ynkvz9
8N+OtEmBjxh+5X749F06Ze8zwt9GrG3hu8aGMX51N6Ksze3aNxvGLzZCeDW+
8U0G4W8jdF6uGnb0F9n3RmTmri8pHMzWF2zEoPhrMxx7Ef424u1Gj3se+8n+
NsK6XXR6xFCSvz9+FH89bFfJ5KXrD92vfkWbRzB/D3/8zonJCrtB9tezPnDg
sn//sv35/sh0uv32soTxW+CPx4vmxj6MbGHn+yPMUsnFS8jol/tjQkRLmKkH
+b8AxP17Y4X6KiZf3QD8Ucu+skrvOzs/AEIHzb3zX5P+A/DIYGPc/m0UXwKg
zdtVsukPs6+CAGzU3tzZ5kjxKgCSPVrLpuxm+JAHYM455bpqTcpfA5GwtuRp
IOXzuoEYUaEb4JhF+AtE4N93I0IfM317BcLizv2f3XzCXyDcx4pcb1mx9QWB
GHVk6/aYzXR+IEYH5xw0MyH8B2J5b8XZxSVUHwQhW4l/Wm8D+b8g8Moex437
QfEgCAq3jI3EqcR/EBaemliw5jydH4S7esYDCi8zPBQEod9aycWV35l8qoLw
+lHm59xq9r08CLafJr1u+kj5UzAG+lhUGQ8j/Acj4LHv90dZhP9gKP/Rssow
oPODcTpoQnOMMp0fjLufzd27Gkn/wfj1er/Zkqsv2PnBEKeb1k7mE/6CEWv8
WMdgBMOHQghmKhUkjAxj9OqGYOR1541mfyifCEHRnt+rFczZ914hOMM9a7VY
k/QfgvGDracXWpP9heDRmBbznEiK9yEIn29VvraG6UMeglrDjRMWJVL+tAnD
dgs/xBBedTfh47ZBM2OXk/w3wYhjt55rw8ZemzD/whhF82UU3zdh34jYflP7
kvx79tu2zn9bGdn/JuwIv3Pb7jTpf1NPfK5xau0k/IfC+ufuyvWPGT26oahR
qunoXM7sDaEoc9Fe+nUf+Z9QVJq4uHieJf8bijGBHhIfVbL/ULxs8Gh8Hcbw
VBUKid7je2oJhP9QvJ+bu71lKPkfDpQMX3JsqN5S4+DVrQlJYzQZv7ocnJm7
Zc/7aMafIQcPZhkkpE9i+4MDt6p15q8nMvrsOQhxynPoEjJ5enFwmq/sX7ac
yYvDwdKii3GXhFSPcFAYJD8h+8D8cTYHi8aNW6OtQvrkoCTq/r7j3YyeMg4y
BvJs0x8Qfxw0BJ77PmIFW1/PQd3m22/kdgzfcg62yq+uHXCefd/OwfmUUPW9
A4j/MAjzI9Q5Wux8tTD8a9dopvaB8oEwbLBpSw69xsaGYbD+/ebTsbkUn8PQ
/NfVSHyVfW8fBrfFzllL7zF/6hUGfWUd0SMF9j0nDDeqpprPI//OD8P5j3+P
pNUzerPD8Gefe7RhNOOvIAyRPpIrdVlsfVkYDIcXd4w2JPsKg8h5oN2xW+z8
+jAU9RTc3c3sfHkY3izUr304gJ3fHobua2sWrxxA8S8cr8wHvpswhslPLRx3
X02b/W4b+YNwlJkMU5UFMfoMw/HoWe+DOhPIP4Tj/GOz2YVtbGwfjtg3goU7
3V4y/sNxLPtefGANkxcnHEFTJ3Z2NlD87Dk/2nXEXerXZIcjo1zrbfwCwnM4
jruqCVpDGF7KwjGLq6vODaN8OBz/Ojyd1v898R+OuvuTQ2vnkf7DMe+lzfK5
usR/OL5ce7Lk+zDqx0QgV+/5y60aDB9qEeiq2KNU/YniUQQiFK0P5VmS/iOQ
usM2adZWis8RKFTLefmjN9OXfUSPv0k5uD2fyc8rAkZrOv0H72T0cCLQcerV
mW8J5D8i4HJgos2EJyweZUeg6Xjylp0abFwQAcOWqF696tn6sghMcK5U1qN+
T1UEirh+GqOjmL3VR2CBrC67zzvyNxFwbPNfalnH9muPQP8p9dnxlG8oRMK8
KPRv73mk/0gsHtH2YSvVh7qR2BzQYnVyA/veMBL91lxfpdhK9UYkNuUbTLLQ
JPuPhHPfXrUnd7J5r0hY7p2d9gqsnuVE4nqw4GvRROqXREJWEz6gkPKj7EgY
H6i8ff8s2X8kMix/tP+leqosEoPXSEOeU3+sKhIBqm/9t1gx+uojccK8Vl5C
+bo8EhX4ZSAKI/1H4kONopHDTYq/UfApPR09huohtSgc1be6o9iL/F8Urk4s
rPk5ma03jIJcKfPJa0Oy/yiYTKzMPvuCrbePwtkOyRevz+Svo6Ba/KZPTT75
vyjY9ZkzyvsO6T8Kx5pW2K2keJMdhadhriFeVO8WRKHcJHrchjS2X1kUPowV
BNcOpPomCvlSe0OrJobH+ijMOx/0/OgwivdRcLS92VuF/HN7FPiTju+Qvaf6
kYuMlqFtLavZejUunrYmHscYpi9dLta1jHeUT2L8GnJRKPnskMJh/UVw8c3t
58NTa9i8PRdXND9krKkj/XPh6Dpm8f0Esn8utnqvT+qwYP6Jz4VxbO2HKXK2
PpuLirbJd2y4hH8uvvb+vOONNumfi9UHzn16GMPwUsXFAW/jPIMsxl89FzdT
1BcMVqN4z4X+8+yteq8Y3tq5GFy94VVHE/XnorEib96puPM/Gf/ROODjHtAr
kOqxaKz1nHD4UzizL8NouMZ9qJr+lurDaLw4p2UcR/0y+2isur5W92ffLsZ/
NO4s6sz4N5b0H43/Tl3WW/W//kY0OnqrPagdTf4vGr8aRl2yd2TyKojGLWPR
GQNv0n/P+GNaY/V8qq+iEfvatEQ2l/QfjW+KPxYlR1K9GY0iz5VXGpyZvtqj
8cNIYcv9cLJ/HuaO/PN2/T2K/zyUPP9yPvUv5cM8FIo2S1bUMnka8mBbzl06
bTP5fx7ea00xVq8k/8fDmel2fgOGU77GA8+1b+FOY2avHB6M2yN+PblP+ueh
zTpvxVpD4p+HtedTynYUUz3PQ8HBncoaZA9lPAweZDZ+XQDDZxUPw88pZ47X
YufV85C9JSJX/w3VWzxs6R7Qsd2W7dfOA+eIgThmANl/DFKPOkjT6sn/x8DP
fKFxAJfqsRgsqTeU7imi/CcGHjctVMJDyf/FQDtvrLZhEuE/Bv3cAwSLJhH+
Y9B7tzDh0kCK/zFoXNlH54knxb8YrHN81W+SHtl/DDSWHr+hl0r+LwZ3rl9T
yuxD+o/Bgzm+2u4UD6pi8CFBZ99UC+K/h540t+tRnynfjoF0gXP/UavI/8Xg
ln6oRreA+mexuLVyfY2Yx+K1WiyKXvTdzZlC/j8WWbOSc5tXMvoMY6GcaFu3
/S7xHwvz7RHLnd4y+7CPxYsvyy+oOrHvvWLxTvO4RpIL4T8WT97nwdmJ+I/F
7V9qztf8mPyyY9GwT+fk1lTGb0EsTi3mSp9/Y/lOWSxuGgy9MnI28R+LD4Vx
2mFFDJ/1sZjc380y/jPTlzwWvD3zCzkWbP/2WAh89Z36OJD+4zA47uOsa6YM
j2pxWDSl+8EO6u/qxuH81oY9Vi8J/3FouH2g1s6b7D8O17bZlEyMYmP7ODyx
/Xdb9yXSf8/85vNqkhbyf3E4EWczdlsx9afj8N+w2KvyPOYvsuPwfEnwiSAz
0n8ctAqvWB0fQfiPgzi66aGaGtX3cXAK/+MX+x/bvz4Ouy35j9J7Uf4Th4yg
6QahrSz/b49D7iKPI8GeVP/Hw9Ho6bSZZmy9WjyW3xh00Vad/F88htrnNL74
SvqPR+uh5dW/7lB/IB5+u3c1V54j/uMx/FrS+7HUj/WKx3ol7SRXa+I/Hssq
+TseBTB6+PHokp7Zr5pM/j8e7z5t7r5K+VpBPKSXhzmJd7D9y+JRERik5U/5
c1U8XgauThQqsfn6eLy9f3UKT5ntJ4/HHkvLs/OEbNwej18jhZ2XQ+h+JAHr
sqIVWjtJ/wm4Vn+stCOU4n8C7D//e2vpPRYfDBOgo933qKk54b9n/fhRjwa4
UfxPwK3I70cvJ1H+n4DCvvL5vRMJ/wlwcB+z4tFZyn8SMOuvB+9ME8NrdgIm
FXKKGl+S/0+AyeQ/li292HxZArLHjXCUPqf+SgKOpGosa/rM5FmfgH0X9pqk
nKL8LwFVnOknnrxn69sTsFg81qAu9QfjPxGWZ8z9z39n36slYvBfO+7Ef1i8
0E2E2cFLkfnxzJ8YJmLpE79nmv9QfZ6IDvWfyu1qpP9EZHeN2aqcRf2qRJz1
td158hbDKycR1WN3jj0iZvjhJ0K17Nywt6rsvOxEvFzQeOnqCOonJkIrrtLn
6iOK/4nYVz5172a6X65KhJNLc+4Mil/1ibimamZhJqL410OPVmvw0yjCfyJ+
FxZILfbR/VUSIodYPFsTQvlfEvhnjtj2r6B6PAkfo/++lXPZ+YZJCHjyvFhj
HfVHkxD3QO+nI9Ub9klQDLi2eKmI+kVJ+DZE2abbgNk7JwkbQhXs7Y7TfWIS
Xtg3xCkvYvLNToLDmsuNOEP9pCQ4WX+/abWX7D8JzS3VvhcdKf9Lwu2vR+JH
6hH/SbBSPa4+aiXlf0mYzZ/4ccxEin9JmHPib+aaV+T/+eA90TAq3cr2U+Hj
XuGvPM8+lA/wwbnXN6LsJpOHJh8VVa3m3C9UH/Ghvrg3b/8Jhi99PkxG+dTU
mBBe+FB7/HXQ0VKGFxM+si/l7dycQ/kzH6sG7vcPHM7wYM1HbLiu2O0Ho9+e
j/fT3nDV+jJ5ufARdG/urrBhzH69+DjdcPh1ziP2vT8fDclDxnbaMf1y+Jgb
d0by+wPjl8fHq/u7jpRsZf1FPh/fB8YPuPKD0SPmY+oejTtc6s9l81FjMWhP
pB/Dbz4f6QrTcvhHqD7vkc9g+QHjmYzeYj7+k1n+jIsnvPLx9UtDp5YW0385
H/f7fdxd8Zj603y0xsWmPOOx72v5uBbxxWaoEdUzfMhM+u1/Esj2a+qZ9z1k
sKiZ8M2HcvTGaqMMRk9rz/qRuQ1GW8jf8QGLezeLqN7r4mOD7vfSTa2U/yZj
gv33+rByxr9KMm6c7o4unkn2kAzu34GLJx9m+tNMhtOWFY+OV1F/IBk7Qq0u
leSy/fV7xkljPUtHU76cDHlchfESqg9MklG1a3jMYQnVz8lI2P9PxM7JbN66
h57MpyGr/hdPk2H3p7mhaSMbuyQjcXSFI7+N8stklGDo0mk8NvZPxlarkg9z
gph8OMmY43RoRcIgJn9eMtT9OMl62uR/krFW8CVOm+4rxMkoa1g66Mcx6kcl
w776g23aX4b//GQ87uXdr2AY+edkDCwL8rlB9licDOMuh7fLXpP+k7Hi1BCn
Ak+mz/JknF9pm1Fwi+7HkrH0veP3sdcYvbXJ2PVGT+1QDtlzMkZ+u575L+Vr
TcnYtvB49RlHhk95MppVXNxCk5k+W5MxFXVDzx9h4/ZkVCpdDUil+7yunvUT
fwtsXlL+n4LbHL7fEap3VFJw8aNzhF4Q218tBRVDTO3kOXKm/xR0n37hWrqD
+rUpOO8qPGgwkvSfgsknZqW5faN+QQp49rZfD1K9ZJKC0W1x2d7pDB9IwbEJ
Nwd9/pfRa52CPnad1nV7KJ9MQWy/PNfpE5k8XFKQseWjmnoxw7tXCvaFal95
Z8Ls2T8F6u/bNq8Op3ibAo91u11rLNj3vBRs+D5sTNB4ur9IwU6H/q9+NJP9
p+DE1017+/8l+0/BeJ+knTaDGX/5Kci2+DLvWyXdN6Sga1qC4O1Ddl5xj7ys
5z7tnEn5SgoqjU/KBOmMv/IUCItMNQ4dofiVgqlq0zwC3rP9a1NgtMQzcyrV
V/UpuPW+LEad3pM09cj7/L1v64Yz/yfvoVet/W3cnG6m/xTItU+ndd2nfD8F
2i90t0cQHrtSsOV7veKIdtK/AEV/+uWaU/2iIsDmLzeP1jlRP0gALRezC9HD
mLw0BahOeK93q5X8vwDSa33TH5ew7/UF6Lqxfd6jJqYPQwFe3JtQ0hTD1psI
0NqWahqsSfmTAAtu7LO4NIfRYy1AH+5Sd5A/sRfg/HyHaaOpvnERoNJBP8j6
L/l/AeasfR5aN5PJx18A241hIudGyjcE2Mp3OnviKRvzBPAY02fliV10fyHA
m5ufshfR+wyxAP0bhPk6uygfFaC477OYyZPZfL4ADeJGA0V36k8IcLkz2bSx
H/OHxQJIstyXK/enek2AS1kf+Tnn2H7lAvSNX/FBxYb6FwJ82DtXRZbK8F4r
gMr062t1B7L96gXY47jS7+hwhqcmAW6//GzT1En1nQD+nn4TJqiy+q2153zF
qeJRhaR/AdRMf1XulrP9uwR4aL6Ru2k43X+k4oSvDAep3lBJhcJOF7MDq9n5
aqnoOvxTQSOYzWumYmiivGLoFcqPU7F2ZF3u7g42r5+KTTWS1ji6jzJMhdGr
p6vthrDzTVIhX/jJsqKB3quk4uWxURod9J7NOhV5wYYJT6JI/6moPtXneaeI
2btLKipUx5ZNiKf+aipOHdC+NGA0o8c/Fb/r2kOv+1G9nQr9QN99/44i/afC
74jxBSm9B+KnYmJ21p+fgaT/VCjmKL55OoPsPxUe/RKtzacz/5ifipGOswpS
Kum+ORU6gQP2jQtheC9OhfM7yz8wpno1FftW7vX6q8LoK09FZb+7dQ8FFP9T
8VrgFTUzgPnX2lTkZzu8q7dk+XB9KvgV1bbpSgzvTako/nXliwble/JUjOuK
5V52YvS2pmL2tA3P/tD9U3sqXvXr8+D3ELL/VJSMMJhgOJ/qnzTEWkSUWXSS
/tMw6rnOkiC6v1ZLw5Pqb9X2Rsy+NXvWv/BwKZ1L/YE0jBty8mRmNeNPPw0u
h317G25j8dMwDT73hFf7bGbzJmkQ3N7qpsOl915pMP0WXdvpwORnnYZng12N
fIzpPiEN2Vmtxy9pk/9PQ9j6h6PXxtJ7iDQELjSZOeQX6T8N79YtmX7/AsMb
Jw2OXuK+Tc2U//XQ/3hAQ4Qn3R+m4cuTad/jRUx+4jSo7LM8U6LD9Jedhtcj
r9Snz2Lf56dhbtEX9enfqT5Ng7xp3sOQPFZPFadB8ch91ZYtDK9laViyY1ME
l94Plqchsu9a8yknqX+dBuEZ5bxCW2bftWnof27b3kayx/o0eNVN2jrJlNHb
lIbSym7TG0SPPA3zx5U4d+5k9tKaBoUzv5x+zGN4bU9D8eW9t9zV2HldPfJU
EITfuUj3P0IcHx+9oTSb4VlFiA0uDxwNo6kfLERZufn1AwuYPDWFsO6W9HZc
QPYvROUo/my9PYxffSFOVYwqO3CFfW8oRLjumRjj2aR/IURxB76OUCX/L8SV
oc0zec1M/tY9+4f/0zHdlvJ/Ifx7Txc0KzF/6SLEjjl9dCcdZPL2EsIrbJD8
ai7l/0JcnB64X8WY4n8P/Ytsm1tFbD+eEH3O7o6VV1H/SYhzfWWVg7SZ/MRC
FH4eNGg4GD/ZQnw3832tvZfJP18Itx/3GqPovV6BEJ9m3f65fy/jr1iImbVF
q7VLmLzKhPjQ73T0vyWMvnIh8mvdqlu96H2AEPrlV4tOZjF/UCuEouN80zkW
bL96IQblTbdLV2TyaRKi17KlBQW3yf6FcDAZIfmzg/HXKoRdRXX4Q7qvbBei
zSRMZSvZZ5cQie9GblFfRfFfBJ9q3+nyGWT/Ily+eDBRpEz6F6F4TW93hzAm
L00RYlrmqvd/Qf1hEZLnVcs2dLL8Q1+E4Ybzq0zFZP8irLEb51U6luK/CJrK
G5d1S0j/Iszvb7fSdysbW4vwsr1pZjn1j+1FWMTpbTq3k+3nIkL1mLC27yOp
vyTC4EHn1ZO1GL3+IgRl6aXto/ezHBE2zZjBdwlm8uWJcPsNr0GnkPVz+CJ4
VejssXnO4oFYBK2wBXOnvqF+dM+46KVieyXF/x56C0bPvunE8Fgggu23xgfX
fEj/Iii0nc1dQvlFmQhN4ialJfMYP+UijFna+MBzOeX/IjxrX2fJPcX4r+3h
p7J9dftn6ueL8EtsOevAUxbfm0QYXfNw/R4rqv9EiFKaZynfSfm/CLxbA+79
N4nue0TIbta4/seb6r+e82Pmbylrpfd3YvT2LuizHGy9ihg71Z6OKn7I8K0m
hm9188iqAIr/Yije9Bhen8L41xVj0uYGv4y/zB71xVgyPeJH4SFmP4ZimPNy
T7wIofxfjDmNfuG799D9gRiPcqeM25tL+b8YB8N3jT0Xxsb2YljN/ba3ZCnl
f2JM05JPWEH+1EsMe7fO5/66jH5/Mfp3eB5YPpCNOWLwjsx5LprBvueJoepQ
JJwVTPcvYtzz3NZltJbqv571p388jJjK/GG2GDmN50KeVrF4nC9GnV7J5UN5
ZP9ijHnQu17FmfI/MV5tuevfdyyTT5kYweaWFxbQ/V25GLd8P7u8+F//UoyZ
Hb8c7hym+q9HHlnx/RvOMv7re/i72n+J3jcmz6YeeeqYRc+3IfsXw8Gz6sxF
ev/SKob+B/Wspf8xetrFaBiXckxM+WaXGJc3Namf+0z9n3TM/+e94Z0ZzB+p
pMNC5Y6btiqLz2rpqMtc94KXzujTTEe6j4ZqYV+y/3TU9+YI3euo/5OOqoOt
N4+YUP2XjraKPTnrKd83SUdJfnzh6YvUP07H5qsDgm82Uv6fjqWDhG1Xqth6
+3RET/mt+Xk3w79LOqxV7+zzsaT3qOmQbL7cHalA8T8dL/ZbVWzrT/V/OtRH
ZhzbYUb1Xzpi/Z8e3T+b7p/SYW/Znb3zMMOnOB1RD7hfV1G+lJ2OTaJkD50O
tl9+OvQ15o09YfSc6T8d82ZN+aO/n+mnOB0blqy0kTaQ/tNRer9h/r0ihpfy
dKxbxHP0/UX9+3TcWmZyfspgsv90jHr7dbnImOw/HVMXNk1QcKb6Px2JQ+uT
lAl/8nQc7XI088th57Wmo7LUcu3EIDZuT0f+pUvHkm8x+rrSoaWU3GVwiPq/
EkQ8jHJpGkH1vwS++e905/ehfrAEKttP3970ic1rStBtGll1IZvqfwm0f+wI
yqX+ur4EgTPjX5VwmXwNJXhmaPr80gl2v2EiwevvfcMujyf7l2Cl+KbRgTjm
360lKNt4va3aiu4TJWg5MurCBcp3XCRo8MhSsaf3AV4SjFPZPN9/OMOfvwT/
pblsPzWf+q0SnMp4uFib8M2TYI/S3syIu/T+SIJvsgVLynuT/Utwe7py1jsB
2y+7h38OR5BrTPqXYIK1u2A+3R8WSFC4ZX1vt1rGb7EEGTW9m3MTGT9lPfsp
TF1uSO9jyiXIHau3LPsc1X8SFIxtVr1pyOirleBQkUtXv//1fyTYOndjTa/F
7PwmCc6P7bM9uob8vwSv5kxU/kvv2Vp75u8YaSstY/G4XYKSO4PUmmIZvV0S
3LXJ+7VpHr1/lMJfgeec04v6v1IMEY++MJ/ua9SkuP5g1NNNVN9pSvHV5ru9
1Qpmj7pSZDqd/j7tJLMHfSk6vhxRdab6y1CKDdcX8Y06mD8xkWKYNLH4PsVX
SDH8Quk47mBmf9ZScF4bjOerMrzYS6GTO95r91JGr4sU9h9nPMA96v9Jobhg
xoaSm9T/k+LXte28r/5M/hwpbuduLlplT/qXIiF1+5nfZdT/k6JsSungFD2G
b7EU5g36+/WoP5stxaNyi481y9l++VK0KTme43HZ9wVSnDnVVrZpANm/FBUi
0+Sb9nRfI8WdrZONbeZS/i/F2ruvRr17Q7+HkMJwnPW3FUWs/qmV4sLxamWV
INK/FGNUT1698ZT0L8X2gGsOFrup/u+R9/Th9gtofasU6gotztv203s3KdSM
9NJUEqn/J0Wf1XdXvekm/WdAZa3dQPNrLL6pZOCd6XWfkfReVS0DhdcupDz4
yPjTzMDBg3E1pavJ/jMQWbDvtew9w59+BrJ+HvnqQL9vMMzAXfeBPos1KP5n
YNfnJfMUDrL1yEBGaePjvv2Y/K0zsCBjZJizOsOXfQYSuQfUn5hQ/peBMVsL
3s/JpvuVDMy5Kti5tYjyvwyMM8nJuqhG9X8GNGRJJ7kqjD9eBoZLxsbm3abf
92TAtaOPx5ztTF7iDPQ63uDxoJ7pNzsD3K+nvhwSM/3k98hL688Jb3ey/x55
RUi57+g9WXEGtKzylvHeUv2XgSMvZuSd2U75XwbKtEZ2TZ1H9V8GNu17+iBi
DNNHbQaGOZi53LvA7KU+AxUm6QXyXxT/e+Q1y+TAiTBm3/IMTBkSu+K1KfV/
MrDo2biczF6U//WsT+z/TNTE+OnKQNU5eebUS1T/y+AQ2fXfbMqfVWRI3ema
tMSF7F8GpRszeYK5bD9NGewnF70d2I/ivwxxl76vKGxh8taXoXRhR/+KP6yf
YShD5c6CqTpWdP8jw8Exn+vy9Sn+y1CQWT/ZfgX1f2QYc726ZpP3H6Z/GWqk
Wm3RuVT/yXrygydmnxvpflWGI637D3Lvkv5lmKt7Zpl+G8V/GcTbrn45Opvx
w+uh99DrtIBhdP8qw9Rtv65LKV8WyzDv9L3P35bQewQZTpou2ttC7zHyZVh0
btqYUf/7vYsMf9T2S+uuUP9XBuWzzSHjA+m9ogwNQ5W5Idco/ssQpNH540ES
3d/K8CNyV/KPi9T/lUHY9+e3wUPp/qdHXvqTOkPbSf8yaD0bpjT6H7rfl8F/
fKK0dAgbt8rgpFtZOcOW7dcug+3oC3f3KJH9y7BAkjxsiTeTv0ImRnwYNy5+
P5OnSiZkHWVmDR/pPjwTxYcGTxr+ko01M7GDN/3XAvo9hG4mokyHznhqSvrP
hJH51I/LTCn/y0T5X/vElPN0/5OJlUEReue6SP+ZWJT6wZ2/g+r/TOx51OBh
Y0f36ZlourHnSVEN8xcumQg+XL4wbDz9HiET9ZuU9Jf1/s30n4nzXTE3iwNJ
/5ng6AQuGWRC9X8mwh+1+RrQ/RI/E6335730HsfoEWdCZWku548zs/fsTLxQ
cTppKGX5Un4m/sz4cqN5AeX/majtM+nJFT3mX4oz8dTVIq5RgeJ/Ju5e36z2
WoPhuzwTBXUDQrvj6f1qJsySrlp/IPnV9si3wDa1tIH6P5mIddB0Kauj/n/P
fGOnR+Yz9r08E/19pdxfqYze1ky0DRr5QqxC+s9EvixuRf0wxm9Xjzw8+zq+
e0b5fxZwMSjVbRb7XiULa5Z5ilLy6P4nCzr7Mv+ZXs3ko5mFlY05C6v3kf1n
ofLG9oUW21i/TD8L6bs7vq0eTu8ls9B6YEKaixLTn0kWij9H+Xfk0e87stAr
akqGwdJ2s/8DXhyzjw==
      "]]}, {}}, {}, {}, {}, {}},
  AspectRatio->NCache[GoldenRatio^(-1), 0.6180339887498948],
  Axes->{True, True},
  AxesLabel->{None, None},
  AxesOrigin->{0., 0},
  AxesStyle->Directive[16],
  DisplayFunction->Identity,
  Frame->{{False, False}, {False, False}},
  FrameLabel->{{None, None}, {None, None}},
  FrameTicks->{{Automatic, Automatic}, {Automatic, Automatic}},
  GridLines->{None, None},
  GridLinesStyle->Directive[
    GrayLevel[0.5, 0.4]],
  ImagePadding->All,
  LabelStyle->GrayLevel[0],
  Method->{"CoordinatesToolOptions" -> {"DisplayFunction" -> ({
        (Identity[#]& )[
         Part[#, 1]], 
        (Identity[#]& )[
         Part[#, 2]]}& ), "CopiedValueFunction" -> ({
        (Identity[#]& )[
         Part[#, 1]], 
        (Identity[#]& )[
         Part[#, 2]]}& )}},
  PlotRange->{{0., 1000.}, {0, 4}},
  PlotRangeClipping->True,
  PlotRangePadding->{{
     Scaled[0.02], 
     Scaled[0.02]}, {0, 0}},
  Ticks->{Automatic, Automatic},
  TicksStyle->Directive[16]]], "Output",
 CellChangeTimes->{3.909593284595848*^9, 3.909596787950032*^9},
 CellLabel->
  "Out[873]=",ExpressionUUID->"ade6cc10-3c62-44eb-9e02-e79bf4359b5e"]
}, Open  ]],

Cell[BoxData["\[IndentingNewLine]"], "Input",
 CellChangeTimes->{3.909544770841793*^9},
 CellLabel->
  "In[874]:=",ExpressionUUID->"82f9ae70-8065-45d3-890e-49d2b08b68d6"],

Cell[BoxData[
 RowBox[{"EmitSound", "[", 
  RowBox[{"Sound", "[", 
   RowBox[{"{", 
    RowBox[{
     RowBox[{"SoundNote", "[", "\"\<C\>\"", "]"}], ",", 
     RowBox[{"SoundNote", "[", "\"\<G\>\"", "]"}], ",", 
     RowBox[{"SoundNote", "[", "\"\<A\>\"", "]"}]}], "}"}], "]"}], 
  "]"}]], "Input",
 CellChangeTimes->{{3.8948468387487864`*^9, 3.8948468489678264`*^9}, 
   3.897732804497039*^9, 3.8977381837159777`*^9, {3.897759979240881*^9, 
   3.8977599806938705`*^9}, {3.8977600111899257`*^9, 
   3.8977601358688116`*^9}, {3.897841952756502*^9, 3.8978419795245056`*^9}},
 CellLabel->
  "In[875]:=",ExpressionUUID->"e4d32282-78da-433c-a27d-1efa78369f04"]
},
WindowSize->{1614, 1262},
WindowMargins->{{1986, Automatic}, {Automatic, 26}},
Magnification:>1.5 Inherited,
FrontEndVersion->"11.3 for Microsoft Windows (64-bit) (2018\:5e743\:670812\
\:65e5)",
StyleDefinitions->"Default.nb"
]
(* End of Notebook Content *)

(* Internal cache information *)
(*CellTagsOutline
CellTagsIndex->{}
*)
(*CellTagsIndex
CellTagsIndex->{}
*)
(*NotebookFileOutline
Notebook[{
Cell[558, 20, 513, 11, 43, "Input",ExpressionUUID->"3d30a11d-61c1-47de-9153-16c53b743ceb"],
Cell[1074, 33, 642, 15, 66, "Input",ExpressionUUID->"291e0fd9-e424-4562-b82d-73082372ff25"],
Cell[1719, 50, 1029, 27, 102, "Input",ExpressionUUID->"a09990c8-2df4-428b-94aa-485de3d344a6"],
Cell[2751, 79, 921, 20, 102, "Input",ExpressionUUID->"d2ef730e-e99d-43d5-9b56-d78feea6e5be"],
Cell[3675, 101, 1123, 28, 138, "Input",ExpressionUUID->"a4619d74-1832-4ab4-8d85-f9df269afa1e"],
Cell[4801, 131, 295, 7, 43, "Input",ExpressionUUID->"11fae366-7878-4038-b060-be918d075c96"],
Cell[5099, 140, 278, 7, 43, "Input",ExpressionUUID->"b5de1ba7-f640-4881-97e9-7be080b74d21"],
Cell[5380, 149, 392, 9, 43, "Input",ExpressionUUID->"dfabe776-7435-43e8-8683-a02e28126f46"],
Cell[5775, 160, 262, 7, 43, "Input",ExpressionUUID->"a24738db-6f9d-41cc-964d-31b6f0e608bd"],
Cell[6040, 169, 1459, 24, 43, "Input",ExpressionUUID->"bec315a3-361b-4d0b-9ebc-55dca753219a"],
Cell[7502, 195, 843, 15, 43, "Input",ExpressionUUID->"7164fa8b-1134-4710-98dd-0610438b55da"],
Cell[8348, 212, 172, 3, 73, "Input",ExpressionUUID->"8b3623de-2181-435e-9ba0-c73c5776d44f"],
Cell[8523, 217, 14854, 335, 835, "Input",ExpressionUUID->"d6b2468d-0dfa-4ab2-9a42-ad3b7607d2aa"],
Cell[23380, 554, 172, 3, 164, "Input",ExpressionUUID->"7ea592d9-f5fd-45ef-950b-153fa4df4325"],
Cell[CellGroupData[{
Cell[23577, 561, 562, 13, 148, "Input",ExpressionUUID->"9014147d-4258-4f6e-a329-946030c49fba"],
Cell[24142, 576, 854, 12, 110, "Output",ExpressionUUID->"89708ab8-4871-41c0-96de-516d0e4ecdb6"]
}, Open  ]],
Cell[CellGroupData[{
Cell[25033, 593, 221, 5, 96, "Input",ExpressionUUID->"9a650922-4703-4c39-9941-c0c522a10f30"],
Cell[25257, 600, 663, 10, 110, "Output",ExpressionUUID->"f26600d2-9427-4e7b-9d86-7bec091a626d"]
}, Open  ]],
Cell[CellGroupData[{
Cell[25957, 615, 291, 6, 96, "Input",ExpressionUUID->"1e15e23a-5b4a-4109-ac38-6ca1dff2d220"],
Cell[26251, 623, 996, 15, 110, "Output",ExpressionUUID->"f582c352-8641-4b97-84dd-cd72f66bec03"]
}, Open  ]],
Cell[CellGroupData[{
Cell[27284, 643, 280, 6, 96, "Input",ExpressionUUID->"5ab12ac4-c61c-4513-87a3-4331c8f5d1c3"],
Cell[27567, 651, 2871, 40, 110, "Output",ExpressionUUID->"4aa2c9ad-f647-4793-8a95-3fdc174811e1"]
}, Open  ]],
Cell[30453, 694, 170, 3, 164, "Input",ExpressionUUID->"177ac385-d22d-4bb9-b161-3cb5e2e9d407"],
Cell[CellGroupData[{
Cell[30648, 701, 1090, 30, 234, "Input",ExpressionUUID->"8ca29d35-2d33-46ce-a69f-8b7dcb14b999"],
Cell[31741, 733, 543, 8, 110, "Output",ExpressionUUID->"20de9c4d-a17b-4719-a034-f99fe84b79fb"]
}, Open  ]],
Cell[CellGroupData[{
Cell[32321, 746, 1139, 31, 234, "Input",ExpressionUUID->"40d87712-60d0-4079-ac36-9ba6a8b5ddfb"],
Cell[33463, 779, 529, 8, 110, "Output",ExpressionUUID->"94641ed4-f756-4d22-ac13-621e46c584f8"]
}, Open  ]],
Cell[CellGroupData[{
Cell[34029, 792, 1192, 31, 234, "Input",ExpressionUUID->"56a2a6c2-431a-4b0a-aff9-14dd2583fbb9"],
Cell[35224, 825, 538, 8, 110, "Output",ExpressionUUID->"d7d42155-1cb7-4dc4-bea8-9c930234cd18"]
}, Open  ]],
Cell[CellGroupData[{
Cell[35799, 838, 1192, 31, 234, "Input",ExpressionUUID->"ab05abed-520e-4434-8438-75cf6d546cad"],
Cell[36994, 871, 533, 8, 110, "Output",ExpressionUUID->"26288a61-cbb3-4a72-8ca5-10cd896dd3f5"]
}, Open  ]],
Cell[CellGroupData[{
Cell[37564, 884, 1242, 32, 234, "Input",ExpressionUUID->"5c7cb72b-dd3c-4bf0-9863-afe0935fb6a4"],
Cell[38809, 918, 527, 8, 110, "Output",ExpressionUUID->"b73f942c-628e-450c-8ded-665388ac391b"]
}, Open  ]],
Cell[CellGroupData[{
Cell[39373, 931, 1191, 31, 234, "Input",ExpressionUUID->"cf4933d7-be10-4d3a-bea6-da8304c21759"],
Cell[40567, 964, 533, 8, 110, "Output",ExpressionUUID->"c8852d38-6f9e-4fdd-b2a0-318debc8bb7e"]
}, Open  ]],
Cell[CellGroupData[{
Cell[41137, 977, 1190, 31, 234, "Input",ExpressionUUID->"419e6e89-1908-4fbd-8c0d-f85a59841bb1"],
Cell[42330, 1010, 531, 8, 110, "Output",ExpressionUUID->"a0a9b83e-ee7e-4eea-91a3-37fc3cadb8ee"]
}, Open  ]],
Cell[CellGroupData[{
Cell[42898, 1023, 390, 9, 96, "Input",ExpressionUUID->"ddd87574-e35e-4ae9-85a9-57deae2a4857"],
Cell[43291, 1034, 681, 13, 110, "Output",ExpressionUUID->"22383e2b-cd02-4c51-b01f-b7edb88632f9"]
}, Open  ]],
Cell[43987, 1050, 170, 3, 164, "Input",ExpressionUUID->"3b56a338-7892-4135-8242-ed0b6b793f1d"],
Cell[CellGroupData[{
Cell[44182, 1057, 3554, 59, 391, "Input",ExpressionUUID->"a8a11302-60fa-4f29-bd12-4c44f3321f5e"],
Cell[47739, 1118, 4791, 79, 801, "Output",ExpressionUUID->"1a63f27e-0e0f-4b13-bd0a-d68b9cf81325"]
}, Open  ]],
Cell[52545, 1200, 172, 3, 164, "Input",ExpressionUUID->"e5950b4d-98ac-44c0-84c0-0dfe8412a475"],
Cell[CellGroupData[{
Cell[52742, 1207, 1275, 27, 270, "Input",ExpressionUUID->"df51bd50-32b8-48a2-99bd-dce126684874"],
Cell[54020, 1236, 15118, 264, 879, "Output",ExpressionUUID->"ade6cc10-3c62-44eb-9e02-e79bf4359b5e"]
}, Open  ]],
Cell[69153, 1503, 170, 3, 164, "Input",ExpressionUUID->"82f9ae70-8065-45d3-890e-49d2b08b68d6"],
Cell[69326, 1508, 654, 14, 148, "Input",ExpressionUUID->"e4d32282-78da-433c-a27d-1efa78369f04"]
}
]
*)
