# Supplementary material for: WE economy: Potential of mutual aid distribution based on moral responsibility and risk vulnerability
Source: PLoS One. 2024 May 16;19(5):e0301928. doi: 10.1371/journal.pone.0301928 (PMC11098405; doi:10.1371/journal.pone.0301928)
Supplement: S1 File — (ZIP) [file pone.0301928.s002.zip › WE-M-M-IR_model_Fig4C_4D.nb]

(* Content-type: application/vnd.wolfram.mathematica *)

(*** Wolfram Notebook File ***)
(* http://www.wolfram.com/nb *)

(* CreatedBy='Mathematica 11.3' *)

(*CacheID: 234*)
(* Internal cache information:
NotebookFileLineBreakTest
NotebookFileLineBreakTest
NotebookDataPosition[       158,          7]
NotebookDataLength[     67622,       1482]
NotebookOptionsPosition[     62622,       1395]
NotebookOutlinePosition[     63013,       1412]
CellTagsIndexPosition[     62970,       1409]
WindowFrame->Normal*)

(* Beginning of Notebook Content *)
Notebook[{
Cell[BoxData[
 RowBox[{
  StyleBox[
   RowBox[{"n", "=", "1000"}],
   FontSize->14], 
  RowBox[{"(*", "\:4eba\:6570", "*)"}], ";"}]], "Input",
 CellChangeTimes->{{3.78000613908243*^9, 3.7800061410485353`*^9}, {
   3.7800061829702377`*^9, 3.7800062225187626`*^9}, 3.7800111868498716`*^9, 
   3.78012027007485*^9, 3.780120491490986*^9, 3.7801751099043674`*^9, 
   3.7852978187592173`*^9, 3.785373068377532*^9, 3.829255502429088*^9},
 CellLabel->
  "In[742]:=",ExpressionUUID->"3d30a11d-61c1-47de-9153-16c53b743ceb"],

Cell[BoxData[
 RowBox[{
  RowBox[{
   RowBox[{"m", "[", "0", "]"}], "=", 
   RowBox[{"Table", "[", 
    RowBox[{
     RowBox[{"RandomReal", "[", 
      RowBox[{"{", 
       RowBox[{"0", ",", "2"}], "}"}], "]"}], ",", 
     RowBox[{"{", 
      RowBox[{"i", ",", "1", ",", "n"}], "}"}]}], "]"}]}], 
  RowBox[{"(*", "\:5bcc\:306e\:521d\:671f\:5206\:5e03", "*)"}], 
  ";"}]], "Input",
 CellChangeTimes->{{3.7800062573529997`*^9, 3.7800062973935804`*^9}, {
   3.7800063315477653`*^9, 3.780006339628281*^9}, {3.7800063942317944`*^9, 
   3.7800064356674457`*^9}, {3.7851850290922823`*^9, 3.7851850338821306`*^9}, 
   3.829255510341872*^9, 3.829264377639785*^9, {3.9095811594977207`*^9, 
   3.9095811708893757`*^9}},
 CellLabel->
  "In[743]:=",ExpressionUUID->"291e0fd9-e424-4562-b82d-73082372ff25"],

Cell[BoxData[
 RowBox[{
  RowBox[{"\[Rho]m", "=", 
   RowBox[{"Table", "[", 
    RowBox[{
     RowBox[{"(", 
      RowBox[{"0.2", "+", 
       RowBox[{
        FractionBox["0.8", "n"], "*", "i"}]}], ")"}], ",", 
     RowBox[{"{", 
      RowBox[{"i", ",", "1", ",", "n"}], "}"}]}], "]"}]}], 
  RowBox[{"(*", "\:9053\:5fb3\:7684\:8cac\:4efb\:306e\:8a2d\:5b9a", "*)"}], 
  ";"}]], "Input",
 CellChangeTimes->{{3.9095469850779295`*^9, 3.909546986470773*^9}, 
   3.9095470210814056`*^9, {3.909547057623608*^9, 3.909547063859621*^9}, {
   3.9095471007688913`*^9, 3.9095472968096557`*^9}, {3.9095473364101496`*^9, 
   3.909547385644745*^9}, {3.9095484997597747`*^9, 3.9095485306620846`*^9}, {
   3.909593983589924*^9, 3.9095940040327444`*^9}},
 CellLabel->
  "In[744]:=",ExpressionUUID->"a09990c8-2df4-428b-94aa-485de3d344a6"],

Cell[BoxData[
 RowBox[{
  RowBox[{
   RowBox[{"ii", "[", "0", "]"}], "=", "0"}], ";"}]], "Input",
 CellChangeTimes->{{3.780025320987832*^9, 3.78002532950239*^9}, 
   3.780025484229308*^9, 3.8292555276402383`*^9},
 CellLabel->
  "In[745]:=",ExpressionUUID->"11fae366-7878-4038-b060-be918d075c96"],

Cell[BoxData[
 RowBox[{
  RowBox[{
   RowBox[{"jj", "[", "0", "]"}], "=", "0"}], ";"}]], "Input",
 CellChangeTimes->{{3.7800254980091915`*^9, 3.7800255029655113`*^9}, 
   3.8292555322739315`*^9},
 CellLabel->
  "In[746]:=",ExpressionUUID->"b5de1ba7-f640-4881-97e9-7be080b74d21"],

Cell[BoxData[
 RowBox[{
  RowBox[{"s", "=", "0"}], 
  RowBox[{"(*", "\:5bcc\:306e\:7dcf\:4ea4\:63db\:91cf", "*)"}], 
  ";"}]], "Input",
 CellChangeTimes->{{3.8292573576371975`*^9, 3.8292573587522182`*^9}, {
  3.8292574744598904`*^9, 3.8292575236404552`*^9}, {3.8292643859596024`*^9, 
  3.829264390767871*^9}},
 CellLabel->
  "In[747]:=",ExpressionUUID->"dfabe776-7435-43e8-8683-a02e28126f46"],

Cell[BoxData[
 RowBox[{
  StyleBox[
   RowBox[{"\[Lambda]", "=", "0.25"}],
   Background->RGBColor[1, 0.85, 0.85]], 
  RowBox[{"(*", "\:8caf\:84c4\:7387", "*)"}], ";"}]], "Input",
 CellLabel->
  "In[748]:=",ExpressionUUID->"a24738db-6f9d-41cc-964d-31b6f0e608bd"],

Cell[BoxData[
 RowBox[{
  StyleBox[
   RowBox[{"\[Delta]w", "=", "0.1"}],
   Background->RGBColor[1, 0.85, 0.85]], 
  RowBox[{"(*", "\:640d\:76ca\:7387", "*)"}], ";"}]], "Input",
 CellChangeTimes->{{3.7800065512188663`*^9, 3.7800065703580875`*^9}, {
   3.780007596905789*^9, 3.7800076076221113`*^9}, 3.7801751993319407`*^9, 
   3.780177258259259*^9, 3.7801773017759657`*^9, 3.780177342326905*^9, {
   3.7801780120979495`*^9, 3.7801780154196367`*^9}, {3.7851850480799913`*^9, 
   3.785185075762636*^9}, 3.785185851399935*^9, 3.785373873394215*^9, 
   3.829255539567762*^9, {3.8292575516019864`*^9, 3.8292575532725563`*^9}, 
   3.82925765686847*^9, 3.8292589118576975`*^9, 3.829260600683658*^9, 
   3.8292628690619316`*^9, 3.829262928568199*^9, 3.8292629709650116`*^9, 
   3.8292643982784047`*^9, 3.8292650306818123`*^9, 3.829265410689646*^9, 
   3.8292656983276377`*^9, 3.8292659768972683`*^9, 3.8292666589938154`*^9, {
   3.8292722394691334`*^9, 3.829272239905949*^9}, 3.8292726971580114`*^9, 
   3.8292729495008655`*^9, 3.8292731800186305`*^9, {3.8292733747507763`*^9, 
   3.8292733749314594`*^9}, {3.829276037454605*^9, 3.829276037900482*^9}, {
   3.862688361271633*^9, 3.862688361541687*^9}, {3.8626987040970836`*^9, 
   3.8626987338401513`*^9}, {3.8626996276008883`*^9, 
   3.8626996531110587`*^9}, {3.909544856207822*^9, 3.9095448831249967`*^9}, 
   3.90954520178058*^9},
 CellLabel->
  "In[749]:=",ExpressionUUID->"bec315a3-361b-4d0b-9ebc-55dca753219a"],

Cell[BoxData[
 RowBox[{
  RowBox[{"tmax", "=", "1000000"}], 
  RowBox[{"(*", "\:7e70\:308a\:8fd4\:3057\:56de\:6570", "*)"}], 
  ";"}]], "Input",
 CellChangeTimes->{{3.780008580174608*^9, 3.7800085856319404`*^9}, 
   3.7800108020311966`*^9, {3.780010851854395*^9, 3.780010866092286*^9}, 
   3.780089642658536*^9, 3.780092132140647*^9, 3.780120166778257*^9, 
   3.780120529475758*^9, 3.780175114231393*^9, 3.7852978235404973`*^9, {
   3.7853730714252605`*^9, 3.7853730783172874`*^9}, {3.8292555498174243`*^9, 
   3.8292555541263723`*^9}, 3.8292723609259033`*^9, 3.8292760689178944`*^9, 
   3.8627010916935062`*^9, 3.8627012305967903`*^9, 3.862701802686118*^9, 
   3.862702326491025*^9, 3.8627087840685472`*^9, {3.862708871916737*^9, 
   3.8627088734350266`*^9}},
 CellLabel->
  "In[750]:=",ExpressionUUID->"7164fa8b-1134-4710-98dd-0610438b55da"],

Cell[BoxData["\[IndentingNewLine]"], "Input",
 CellChangeTimes->{3.8627089260473337`*^9},
 CellLabel->
  "In[751]:=",ExpressionUUID->"8b3623de-2181-435e-9ba0-c73c5776d44f"],

Cell[BoxData[
 RowBox[{"Do", "[", 
  RowBox[{
   RowBox[{
    RowBox[{
     RowBox[{"m", "[", 
      RowBox[{"t", "+", "1"}], "]"}], "=", 
     RowBox[{"m", "[", "t", "]"}]}], 
    RowBox[{"(*", "\:5bcc\:306e\:4ea4\:63db", "*)"}], ";", 
    RowBox[{
     RowBox[{"ii", "[", 
      RowBox[{"t", "+", "1"}], "]"}], "=", 
     RowBox[{"ii", "[", "t", "]"}]}], ";", 
    RowBox[{
     RowBox[{"jj", "[", 
      RowBox[{"t", "+", "1"}], "]"}], "=", 
     RowBox[{"jj", "[", "t", "]"}]}], ";", 
    RowBox[{
     RowBox[{"ii", "[", 
      RowBox[{"t", "+", "1"}], "]"}], "=", 
     RowBox[{"RandomInteger", "[", 
      RowBox[{"{", 
       RowBox[{"1", ",", "n"}], "}"}], "]"}]}], ";", 
    RowBox[{
     RowBox[{"jj", "[", 
      RowBox[{"t", "+", "1"}], "]"}], "=", 
     RowBox[{"RandomInteger", "[", 
      RowBox[{"{", 
       RowBox[{"1", ",", 
        RowBox[{"n", "-", "1"}]}], "}"}], "]"}]}], ";", 
    RowBox[{"If", "[", 
     RowBox[{
      RowBox[{
       RowBox[{"ii", "[", 
        RowBox[{"t", "+", "1"}], "]"}], "\[LessEqual]", 
       RowBox[{"jj", "[", 
        RowBox[{"t", "+", "1"}], "]"}]}], ",", 
      RowBox[{
       RowBox[{"jj", "[", 
        RowBox[{"t", "+", "1"}], "]"}], "=", 
       RowBox[{
        RowBox[{"jj", "[", 
         RowBox[{"t", "+", "1"}], "]"}], "+", "1"}]}], ",", 
      RowBox[{
       RowBox[{"jj", "[", 
        RowBox[{"t", "+", "1"}], "]"}], "=", 
       RowBox[{"jj", "[", 
        RowBox[{"t", "+", "1"}], "]"}]}]}], "]"}], ";", 
    RowBox[{"\[Delta]", "=", 
     RowBox[{"RandomReal", "[", 
      RowBox[{"{", 
       RowBox[{
        RowBox[{"-", "\[Delta]w"}], ",", "\[Delta]w"}], "}"}], "]"}]}], ";", 
    RowBox[{
     RowBox[{"m", "[", 
      RowBox[{"t", "+", "1"}], "]"}], "=", 
     RowBox[{"ReplacePart", "[", 
      RowBox[{
       RowBox[{"m", "[", 
        RowBox[{"t", "+", "1"}], "]"}], ",", "\[IndentingNewLine]", 
       RowBox[{"{", 
        RowBox[{
         RowBox[{
          RowBox[{"ii", "[", 
           RowBox[{"t", "+", "1"}], "]"}], "\[Rule]", 
          RowBox[{
           RowBox[{"\[Lambda]", "*", 
            StyleBox[
             RowBox[{
              RowBox[{"m", "[", "t", "]"}], "[", 
              RowBox[{"[", 
               RowBox[{"ii", "[", 
                RowBox[{"t", "+", "1"}], "]"}], "]"}], "]"}],
             Background->RGBColor[1, 0.85, 0.85]]}], "\[IndentingNewLine]", 
           "+", 
           RowBox[{
            RowBox[{"(", 
             RowBox[{"1", "-", "\[Lambda]"}], ")"}], "*", 
            RowBox[{"(", 
             RowBox[{"1", "-", 
              StyleBox[
               RowBox[{"\[Rho]m", "[", 
                RowBox[{"[", 
                 RowBox[{"ii", "[", 
                  RowBox[{"t", "+", "1"}], "]"}], "]"}], "]"}],
               Background->RGBColor[1, 0.85, 0.85]]}], ")"}], "*", 
            StyleBox[
             RowBox[{
              RowBox[{"m", "[", "t", "]"}], "[", 
              RowBox[{"[", 
               RowBox[{"ii", "[", 
                RowBox[{"t", "+", "1"}], "]"}], "]"}], "]"}],
             Background->RGBColor[1, 0.85, 0.85]]}], "\[IndentingNewLine]", 
           "+", 
           RowBox[{
            RowBox[{"(", 
             RowBox[{"1", "+", "\[Delta]"}], ")"}], "*", 
            RowBox[{"(", 
             RowBox[{"1", "-", "\[Lambda]"}], ")"}], "*", 
            FractionBox[
             StyleBox[
              RowBox[{"\[Rho]m", "[", 
               RowBox[{"[", 
                RowBox[{"ii", "[", 
                 RowBox[{"t", "+", "1"}], "]"}], "]"}], "]"}],
              Background->RGBColor[1, 0.85, 0.85]], 
             RowBox[{
              StyleBox[
               RowBox[{"\[Rho]m", "[", 
                RowBox[{"[", 
                 RowBox[{"ii", "[", 
                  RowBox[{"t", "+", "1"}], "]"}], "]"}], "]"}],
               Background->RGBColor[1, 0.85, 0.85]], "+", 
              StyleBox[
               RowBox[{"\[Rho]m", "[", 
                RowBox[{"[", 
                 RowBox[{"jj", "[", 
                  RowBox[{"t", "+", "1"}], "]"}], "]"}], "]"}],
               Background->RGBColor[0.88, 1, 0.88]]}]], "*", 
            RowBox[{"(", 
             RowBox[{
              RowBox[{
               StyleBox[
                RowBox[{"\[Rho]m", "[", 
                 RowBox[{"[", 
                  RowBox[{"ii", "[", 
                   RowBox[{"t", "+", "1"}], "]"}], "]"}], "]"}],
                Background->RGBColor[1, 0.85, 0.85]], "*", 
               StyleBox[
                RowBox[{
                 RowBox[{"m", "[", "t", "]"}], "[", 
                 RowBox[{"[", 
                  RowBox[{"ii", "[", 
                   RowBox[{"t", "+", "1"}], "]"}], "]"}], "]"}],
                Background->RGBColor[1, 0.85, 0.85]]}], "+", 
              RowBox[{
               StyleBox[
                RowBox[{"\[Rho]m", "[", 
                 RowBox[{"[", 
                  RowBox[{"jj", "[", 
                   RowBox[{"t", "+", "1"}], "]"}], "]"}], "]"}],
                Background->RGBColor[0.88, 1, 0.88]], "*", 
               StyleBox[
                RowBox[{
                 RowBox[{"m", "[", "t", "]"}], "[", 
                 RowBox[{"[", 
                  RowBox[{"jj", "[", 
                   RowBox[{"t", "+", "1"}], "]"}], "]"}], "]"}],
                Background->RGBColor[0.88, 1, 0.88]]}]}], ")"}]}]}]}], ",", 
         "\[IndentingNewLine]", 
         RowBox[{
          RowBox[{"jj", "[", 
           RowBox[{"t", "+", "1"}], "]"}], "\[Rule]", 
          RowBox[{
           RowBox[{"\[Lambda]", "*", 
            StyleBox[
             RowBox[{
              RowBox[{"m", "[", "t", "]"}], "[", 
              RowBox[{"[", 
               RowBox[{"jj", "[", 
                RowBox[{"t", "+", "1"}], "]"}], "]"}], "]"}],
             Background->RGBColor[0.88, 1, 0.88]]}], "\[IndentingNewLine]", 
           "+", 
           RowBox[{
            RowBox[{"(", 
             RowBox[{"1", "-", "\[Lambda]"}], ")"}], "*", 
            RowBox[{"(", 
             RowBox[{"1", "-", 
              StyleBox[
               RowBox[{"\[Rho]m", "[", 
                RowBox[{"[", 
                 RowBox[{"jj", "[", 
                  RowBox[{"t", "+", "1"}], "]"}], "]"}], "]"}],
               Background->RGBColor[0.88, 1, 0.88]]}], ")"}], "*", 
            StyleBox[
             RowBox[{
              RowBox[{"m", "[", "t", "]"}], "[", 
              RowBox[{"[", 
               RowBox[{"jj", "[", 
                RowBox[{"t", "+", "1"}], "]"}], "]"}], "]"}],
             Background->RGBColor[0.88, 1, 0.88]]}], "\[IndentingNewLine]", 
           "+", 
           RowBox[{
            RowBox[{"(", 
             RowBox[{"1", "+", "\[Delta]"}], ")"}], "*", 
            RowBox[{"(", 
             RowBox[{"1", "-", "\[Lambda]"}], ")"}], "*", 
            FractionBox[
             StyleBox[
              RowBox[{"\[Rho]m", "[", 
               RowBox[{"[", 
                RowBox[{"jj", "[", 
                 RowBox[{"t", "+", "1"}], "]"}], "]"}], "]"}],
              Background->RGBColor[0.88, 1, 0.88]], 
             RowBox[{
              StyleBox[
               RowBox[{"\[Rho]m", "[", 
                RowBox[{"[", 
                 RowBox[{"ii", "[", 
                  RowBox[{"t", "+", "1"}], "]"}], "]"}], "]"}],
               Background->RGBColor[1, 0.85, 0.85]], "+", 
              StyleBox[
               RowBox[{"\[Rho]m", "[", 
                RowBox[{"[", 
                 RowBox[{"jj", "[", 
                  RowBox[{"t", "+", "1"}], "]"}], "]"}], "]"}],
               Background->RGBColor[0.88, 1, 0.88]]}]], "*", 
            RowBox[{"(", 
             RowBox[{
              RowBox[{
               StyleBox[
                RowBox[{"\[Rho]m", "[", 
                 RowBox[{"[", 
                  RowBox[{"ii", "[", 
                   RowBox[{"t", "+", "1"}], "]"}], "]"}], "]"}],
                Background->RGBColor[1, 0.85, 0.85]], "*", 
               StyleBox[
                RowBox[{
                 RowBox[{"m", "[", "t", "]"}], "[", 
                 RowBox[{"[", 
                  RowBox[{"ii", "[", 
                   RowBox[{"t", "+", "1"}], "]"}], "]"}], "]"}],
                Background->RGBColor[1, 0.85, 0.85]]}], "+", 
              RowBox[{
               StyleBox[
                RowBox[{"\[Rho]m", "[", 
                 RowBox[{"[", 
                  RowBox[{"jj", "[", 
                   RowBox[{"t", "+", "1"}], "]"}], "]"}], "]"}],
                Background->RGBColor[0.88, 1, 0.88]], "*", 
               StyleBox[
                RowBox[{
                 RowBox[{"m", "[", "t", "]"}], "[", 
                 RowBox[{"[", 
                  RowBox[{"jj", "[", 
                   RowBox[{"t", "+", "1"}], "]"}], "]"}], "]"}],
                Background->RGBColor[0.88, 1, 0.88]]}]}], ")"}]}]}]}]}], 
        "}"}]}], "]"}]}], ";", "\[IndentingNewLine]", "\[IndentingNewLine]", 
    RowBox[{"s", "=", 
     RowBox[{"s", "+", 
      RowBox[{
       RowBox[{"Abs", "[", "\[Delta]", "]"}], "*", 
       RowBox[{"(", 
        RowBox[{"1", "-", "\[Lambda]"}], ")"}], "*", 
       RowBox[{"(", 
        RowBox[{
         RowBox[{
          RowBox[{"\[Rho]", "[", 
           RowBox[{"[", 
            RowBox[{"ii", "[", 
             RowBox[{"t", "+", "1"}], "]"}], "]"}], "]"}], "*", 
          RowBox[{
           RowBox[{"m", "[", "t", "]"}], "[", 
           RowBox[{"[", 
            RowBox[{"ii", "[", 
             RowBox[{"t", "+", "1"}], "]"}], "]"}], "]"}]}], "+", 
         RowBox[{
          RowBox[{"\[Rho]", "[", 
           RowBox[{"[", 
            RowBox[{"jj", "[", 
             RowBox[{"t", "+", "1"}], "]"}], "]"}], "]"}], "*", 
          RowBox[{
           RowBox[{"m", "[", "t", "]"}], "[", 
           RowBox[{"[", 
            RowBox[{"jj", "[", 
             RowBox[{"t", "+", "1"}], "]"}], "]"}], "]"}]}]}], ")"}]}]}]}]}], 
   ",", "\[IndentingNewLine]", 
   RowBox[{"{", 
    RowBox[{"t", ",", "0", ",", "tmax", ",", "1"}], "}"}]}], "]"}]], "Input",
 CellChangeTimes->{{3.7800085946595144`*^9, 3.7800085995058317`*^9}, {
   3.7800086466358533`*^9, 3.780008752869671*^9}, {3.78000881551169*^9, 
   3.7800088375911036`*^9}, 3.7800089781601343`*^9, {3.7800095355148993`*^9, 
   3.7800095461345778`*^9}, {3.7800096117197914`*^9, 3.7800096240965796`*^9}, 
   3.7800099278460793`*^9, {3.78001000215485*^9, 3.7800100042129827`*^9}, {
   3.7800100480357866`*^9, 3.7800100539731665`*^9}, {3.7800101044584165`*^9, 
   3.78001010503445*^9}, {3.7800101509723997`*^9, 3.78001015141144*^9}, {
   3.780010210373209*^9, 3.7800102265102406`*^9}, {3.7800103844583764`*^9, 
   3.7800104049746933`*^9}, {3.7800104925193186`*^9, 3.780010532337877*^9}, {
   3.7800244829110575`*^9, 3.7800245062105417`*^9}, {3.7800245553727207`*^9, 
   3.7800245715887384`*^9}, {3.780024708821556*^9, 3.780024782599289*^9}, {
   3.780024871610016*^9, 3.780024887663022*^9}, {3.7800252533395042`*^9, 
   3.780025261925048*^9}, {3.7800253759663696`*^9, 3.7800253825047874`*^9}, {
   3.7800255110880375`*^9, 3.7800255930122957`*^9}, 3.78002564542666*^9, 
   3.780025704069417*^9, {3.7800257468681717`*^9, 3.78002576423934*^9}, {
   3.780026021210779*^9, 3.780026111728603*^9}, {3.78002614394765*^9, 
   3.780026172772502*^9}, {3.780026235850548*^9, 3.7800262553888054`*^9}, {
   3.780026352295022*^9, 3.780026372130294*^9}, {3.7800266416235857`*^9, 
   3.780026646778936*^9}, {3.780080060688077*^9, 3.7800801048022165`*^9}, {
   3.780080341396846*^9, 3.780080418170762*^9}, {3.7800804879904966`*^9, 
   3.7800805122348385`*^9}, 3.7800805582679663`*^9, {3.780080607441019*^9, 
   3.7800806116826735`*^9}, {3.7800806598292828`*^9, 3.7800806639041*^9}, {
   3.780081903592387*^9, 3.780081942864641*^9}, {3.7800842552213616`*^9, 
   3.7800843379357023`*^9}, 3.7800845457276692`*^9, {3.7800870399223547`*^9, 
   3.7800870783573074`*^9}, {3.780087119818559*^9, 3.7800871725972133`*^9}, {
   3.7800872103253317`*^9, 3.7800873701888685`*^9}, {3.7800874026190233`*^9, 
   3.780087435714695*^9}, {3.780118244133424*^9, 3.7801182480895014`*^9}, {
   3.780118282736243*^9, 3.7801182930436077`*^9}, {3.780118325620392*^9, 
   3.780118341436812*^9}, {3.7801184001902876`*^9, 3.780118540124941*^9}, {
   3.780118576861269*^9, 3.780118628924619*^9}, {3.7801187638389635`*^9, 
   3.7801187788525305`*^9}, 3.7801188938526344`*^9, {3.7801190805001783`*^9, 
   3.7801190870212817`*^9}, {3.780119123604597*^9, 3.780119133917556*^9}, {
   3.7801191748164186`*^9, 3.7801192515320415`*^9}, {3.7801193032235537`*^9, 
   3.7801193074792757`*^9}, {3.7801195247827225`*^9, 3.780119646372047*^9}, {
   3.780175075680664*^9, 3.7801750772614365`*^9}, {3.78518509079649*^9, 
   3.785185177976348*^9}, 3.785185217353592*^9, {3.7851852748631926`*^9, 
   3.785185453233836*^9}, 3.785185499849393*^9, 3.7851855769339743`*^9, 
   3.7851859205737805`*^9, 3.7852977949625177`*^9, {3.829256270118594*^9, 
   3.829256284072468*^9}, {3.829256469467016*^9, 3.8292564862517776`*^9}, {
   3.829257244838191*^9, 3.82925726084338*^9}, 3.829257343529244*^9, {
   3.8292574257745533`*^9, 3.829257435718065*^9}, 3.829264405024272*^9, {
   3.862698750755167*^9, 3.862698801004299*^9}, {3.8626988449292955`*^9, 
   3.86269889354735*^9}, {3.862698983750249*^9, 3.862698993487916*^9}, {
   3.8626993042574234`*^9, 3.8626993130354433`*^9}, {3.862699356569335*^9, 
   3.862699371322132*^9}, {3.862699426358389*^9, 3.8626994307694516`*^9}, 
   3.8627028130691843`*^9, {3.862709117291133*^9, 3.8627091265087724`*^9}, {
   3.909544894300161*^9, 3.9095449022444096`*^9}, 3.9095452178083744`*^9, 
   3.9095455930815954`*^9, {3.9095456341906223`*^9, 3.909545647148674*^9}, {
   3.909547852471505*^9, 3.909548043579112*^9}, 3.9095482560932183`*^9, {
   3.909548321826562*^9, 3.909548343085166*^9}, 3.9095483975310583`*^9, {
   3.9095588137153554`*^9, 3.9095588364859047`*^9}, {3.9095592011471195`*^9, 
   3.909559232228593*^9}, {3.909559266871139*^9, 3.9095593508402996`*^9}, {
   3.9095593910534964`*^9, 3.9095594004805984`*^9}, {3.909594015442047*^9, 
   3.9095940338680196`*^9}, 3.9095941483420877`*^9},
 CellLabel->
  "In[752]:=",ExpressionUUID->"d6b2468d-0dfa-4ab2-9a42-ad3b7607d2aa"],

Cell[BoxData["\[IndentingNewLine]"], "Input",
 CellChangeTimes->{3.7853730143868637`*^9},
 CellLabel->
  "In[753]:=",ExpressionUUID->"7ea592d9-f5fd-45ef-950b-153fa4df4325"],

Cell[CellGroupData[{

Cell[BoxData[
 RowBox[{"Sum", "[", 
  RowBox[{
   RowBox[{
    RowBox[{"m", "[", "1000000", "]"}], "[", 
    RowBox[{"[", 
     RowBox[{"ii", "[", "a", "]"}], "]"}], "]"}], ",", 
   RowBox[{"{", 
    RowBox[{"a", ",", "1", ",", "1000"}], "}"}]}], "]"}]], "Input",
 CellChangeTimes->{{3.862708494620345*^9, 3.8627085128949847`*^9}, 
   3.8627085450134554`*^9, {3.8627085856780796`*^9, 3.862708708854768*^9}, 
   3.862708828042309*^9, {3.862708898069892*^9, 3.862708901752861*^9}},
 CellLabel->
  "In[754]:=",ExpressionUUID->"9014147d-4258-4f6e-a329-946030c49fba"],

Cell[BoxData["1028.3153735327012`"], "Output",
 CellChangeTimes->{{3.8627086100071054`*^9, 3.8627087119741397`*^9}, {
   3.86270881600272*^9, 3.8627088310565305`*^9}, 3.8627089972288218`*^9, 
   3.862709324307078*^9, 3.8627098099904284`*^9, 3.8627653090247436`*^9, 
   3.8627684006618814`*^9, 3.862769246199193*^9, 3.862769349101856*^9, 
   3.8627694011431737`*^9, 3.86276946589546*^9, 3.8627749900557528`*^9, 
   3.909544680983314*^9, 3.9095449901567597`*^9, 3.909545263249338*^9, 
   3.9095486544067087`*^9, 3.9095580932078295`*^9, 3.9095595506366158`*^9, 
   3.9095812516148252`*^9, 3.9095941325198364`*^9, 3.909594211420776*^9},
 CellLabel->
  "Out[754]=",ExpressionUUID->"a47d468e-0e7e-4da8-8a39-3cb3e0a9248f"]
}, Open  ]],

Cell[CellGroupData[{

Cell[BoxData[
 RowBox[{"\[Lambda]", 
  RowBox[{"(*", "\:8caf\:84c4\:7387", "*)"}]}]], "Input",
 CellChangeTimes->{3.8627654586839914`*^9},
 CellLabel->
  "In[755]:=",ExpressionUUID->"9a650922-4703-4c39-9941-c0c522a10f30"],

Cell[BoxData["0.25`"], "Output",
 CellChangeTimes->{3.862765464121335*^9, 3.8627684006984386`*^9, 
  3.8627692462429733`*^9, 3.86276934914053*^9, 3.862769401184451*^9, 
  3.8627694659338064`*^9, 3.862774990079136*^9, 3.90954468101661*^9, 
  3.909544990177514*^9, 3.9095452632706213`*^9, 3.9095486544303246`*^9, 
  3.90955809323561*^9, 3.909559550670693*^9, 3.909581251635869*^9, 
  3.909594132562969*^9, 3.9095942114719305`*^9},
 CellLabel->
  "Out[755]=",ExpressionUUID->"543bbe63-2471-419b-8f64-2edd56f53820"]
}, Open  ]],

Cell[CellGroupData[{

Cell[BoxData[
 RowBox[{"\[Delta]w", 
  RowBox[{"(*", "\:640d\:76ca\:7387", "*)"}]}]], "Input",
 CellChangeTimes->{{3.829259405037418*^9, 3.829259421011617*^9}, {
  3.862699840545171*^9, 3.86269984942391*^9}},
 CellLabel->
  "In[756]:=",ExpressionUUID->"1e15e23a-5b4a-4109-ac38-6ca1dff2d220"],

Cell[BoxData["0.1`"], "Output",
 CellChangeTimes->{
  3.862688404714463*^9, 3.8626990617707105`*^9, 3.862699488513179*^9, {
   3.8626996356230583`*^9, 3.8626996617019215`*^9}, 3.862699863106001*^9, 
   3.8627001425156574`*^9, 3.8627011848213124`*^9, 3.862708343301272*^9, 
   3.8627088160277667`*^9, 3.8627089972526846`*^9, 3.8627093243256717`*^9, 
   3.86270981001103*^9, 3.8627653090594053`*^9, 3.8627684007344866`*^9, 
   3.862769246280056*^9, 3.8627693491820755`*^9, 3.8627694012209044`*^9, 
   3.8627694659768744`*^9, 3.8627749901046257`*^9, 3.9095446810565357`*^9, 
   3.9095449901974773`*^9, 3.9095452632950735`*^9, 3.909548654485364*^9, 
   3.9095580932674885`*^9, 3.9095595507067285`*^9, 3.909581251660425*^9, 
   3.909594132614482*^9, 3.9095942115202127`*^9},
 CellLabel->
  "Out[756]=",ExpressionUUID->"da0eb96a-914e-4f60-8970-1ba3e893fe40"]
}, Open  ]],

Cell[CellGroupData[{

Cell[BoxData[
 RowBox[{"s", 
  RowBox[{"(*", "\:5bcc\:306e\:7dcf\:4ea4\:63db\:91cf", "*)"}]}]], "Input",
 CellChangeTimes->{3.8292573910131683`*^9, 3.829259212159172*^9, 
  3.8292644164732213`*^9},
 CellLabel->
  "In[757]:=",ExpressionUUID->"5ab12ac4-c61c-4513-87a3-4331c8f5d1c3"],

Cell[BoxData["40795.138604113934`"], "Output",
 CellChangeTimes->{
  3.829257394844062*^9, 3.829257444153747*^9, {3.82925753317597*^9, 
   3.8292575600337543`*^9}, 3.829257663952458*^9, 3.8292588793870697`*^9, {
   3.8292589189311037`*^9, 3.829258940376177*^9}, {3.8292590048161774`*^9, 
   3.8292590262201867`*^9}, 3.829259098384144*^9, {3.8292593236350927`*^9, 
   3.8292593425364914`*^9}, 3.8292594290933576`*^9, {3.8292597893066864`*^9, 
   3.8292598132093496`*^9}, 3.829260608033442*^9, 3.8292628769895077`*^9, {
   3.8292629166891627`*^9, 3.829263001250636*^9}, 3.8292646437569504`*^9, 
   3.829264824593535*^9, 3.8292648798235617`*^9, 3.829264930035219*^9, 
   3.82926497818123*^9, 3.8292650371446037`*^9, 3.8292652067023125`*^9, 
   3.829265252371459*^9, 3.8292653038242455`*^9, 3.8292653540973644`*^9, 
   3.8292654171539745`*^9, 3.829265487156184*^9, 3.829265533154333*^9, 
   3.8292655905489173`*^9, 3.8292656325472126`*^9, {3.8292656817930765`*^9, 
   3.829265704776343*^9}, 3.8292657683675747`*^9, 3.829265810475027*^9, 
   3.829265860388054*^9, 3.8292659129160595`*^9, 3.8292659836953616`*^9, 
   3.829266667181691*^9, 3.8292667392315445`*^9, 3.8292668476600037`*^9, 
   3.829266898554608*^9, 3.8292669529602556`*^9, 3.8292722468783755`*^9, 
   3.829272397287712*^9, 3.8292724742023277`*^9, 3.8292725191285534`*^9, 
   3.8292725692454057`*^9, 3.829272609015325*^9, 3.829272648708357*^9, 
   3.8292727017208834`*^9, 3.829272778187894*^9, 3.8292728187684765`*^9, 
   3.829272854817145*^9, 3.829272893661375*^9, 3.8292729559488387`*^9, 
   3.8292729960918818`*^9, 3.8292730332841*^9, 3.829273069296355*^9, 
   3.829273107748805*^9, 3.829273182835079*^9, 3.829273225097966*^9, 
   3.8292732603926735`*^9, 3.8292732998124824`*^9, 3.8292733362427626`*^9, 
   3.8292733772996655`*^9, 3.829273421170327*^9, 3.8292734572387037`*^9, 
   3.8292734940703983`*^9, 3.829273533418684*^9, 3.8292761200361547`*^9, 
   3.829278509986634*^9, 3.862688404755149*^9, 3.8626990618053203`*^9, 
   3.8626994885972824`*^9, {3.862699635682041*^9, 3.862699661757978*^9}, 
   3.862699863168541*^9, 3.8627001425863523`*^9, 3.862701184911262*^9, 
   3.8627083433292866`*^9, 3.8627088160524435`*^9, 3.8627089972768984`*^9, 
   3.8627093243472023`*^9, 3.862709810028989*^9, 3.862765309085347*^9, 
   3.8627684007711425`*^9, 3.862769246327942*^9, 3.8627693492201605`*^9, 
   3.8627694012588015`*^9, 3.8627694660182343`*^9, 3.8627749901261916`*^9, 
   3.9095446810965023`*^9, 3.909544990222395*^9, 3.909545263320654*^9, 
   3.909548654526228*^9, 3.9095580932974725`*^9, 3.9095595507412515`*^9, 
   3.9095812516974454`*^9, 3.9095941326630125`*^9, 3.9095942115709887`*^9},
 CellLabel->
  "Out[757]=",ExpressionUUID->"04b09800-ecb4-421e-ac62-e84866772d0b"]
}, Open  ]],

Cell[BoxData["\[IndentingNewLine]"], "Input",
 CellChangeTimes->{3.862708743838519*^9},
 CellLabel->
  "In[758]:=",ExpressionUUID->"177ac385-d22d-4bb9-b161-3cb5e2e9d407"],

Cell[CellGroupData[{

Cell[BoxData[
 RowBox[{
  RowBox[{"g1", "=", 
   RowBox[{"Sort", "[", 
    RowBox[{"m", "[", "1000", "]"}], "]"}]}], ";", 
  RowBox[{"gini1", "=", 
   RowBox[{
    FractionBox[
     RowBox[{"2", "*", 
      RowBox[{"Sum", "[", 
       RowBox[{
        RowBox[{"i", "*", 
         RowBox[{"g1", "[", 
          RowBox[{"[", "i", "]"}], "]"}]}], ",", 
        RowBox[{"{", 
         RowBox[{"i", ",", "1", ",", "n"}], "}"}]}], "]"}]}], 
     RowBox[{"n", "*", 
      RowBox[{"Sum", "[", 
       RowBox[{
        RowBox[{"g1", "[", 
         RowBox[{"[", "i", "]"}], "]"}], ",", 
        RowBox[{"{", 
         RowBox[{"i", ",", "1", ",", "n"}], "}"}]}], "]"}]}]], "-", 
    FractionBox[
     RowBox[{"n", "+", "1"}], "n"]}]}]}]], "Input",
 CellChangeTimes->{{3.7802801035698304`*^9, 3.780280104672882*^9}, {
  3.7802809884300804`*^9, 3.7802809901494427`*^9}, {3.780281064883213*^9, 
  3.780281066169772*^9}, {3.7853730878863125`*^9, 3.7853731096620417`*^9}, {
  3.785373528087453*^9, 3.7853735359096875`*^9}},
 CellLabel->
  "In[759]:=",ExpressionUUID->"8ca29d35-2d33-46ce-a69f-8b7dcb14b999"],

Cell[BoxData["0.24279512666066738`"], "Output",
 CellChangeTimes->{3.8627749901706986`*^9, 3.9095446811486173`*^9, 
  3.9095449902581396`*^9, 3.9095452633666525`*^9, 3.9095486545874033`*^9, 
  3.909558093347864*^9, 3.9095595508045454`*^9, 3.909581251737688*^9, 
  3.909594132749996*^9, 3.9095942116769342`*^9},
 CellLabel->
  "Out[759]=",ExpressionUUID->"9b60a214-e9c3-41c7-97c7-1d3b08acc922"]
}, Open  ]],

Cell[CellGroupData[{

Cell[BoxData[
 RowBox[{
  RowBox[{"g2", "=", 
   RowBox[{"Sort", "[", 
    RowBox[{"m", "[", "3000", "]"}], "]"}]}], ";", 
  RowBox[{"gini2", "=", 
   RowBox[{
    FractionBox[
     RowBox[{"2", "*", 
      RowBox[{"Sum", "[", 
       RowBox[{
        RowBox[{"i", "*", 
         RowBox[{"g2", "[", 
          RowBox[{"[", "i", "]"}], "]"}]}], ",", 
        RowBox[{"{", 
         RowBox[{"i", ",", "1", ",", "n"}], "}"}]}], "]"}]}], 
     RowBox[{"n", "*", 
      RowBox[{"Sum", "[", 
       RowBox[{
        RowBox[{"g2", "[", 
         RowBox[{"[", "i", "]"}], "]"}], ",", 
        RowBox[{"{", 
         RowBox[{"i", ",", "1", ",", "n"}], "}"}]}], "]"}]}]], "-", 
    FractionBox[
     RowBox[{"n", "+", "1"}], "n"]}]}]}]], "Input",
 CellChangeTimes->{{3.7802801035698304`*^9, 3.780280104672882*^9}, {
  3.7802809884300804`*^9, 3.7802809901494427`*^9}, {3.780281064883213*^9, 
  3.780281066169772*^9}, {3.7853730878863125`*^9, 3.7853731096620417`*^9}, {
  3.785373154030054*^9, 3.7853731614469023`*^9}, {3.785373553194852*^9, 
  3.785373553700032*^9}},
 CellLabel->
  "In[760]:=",ExpressionUUID->"40d87712-60d0-4079-ac36-9ba6a8b5ddfb"],

Cell[BoxData["0.12859084980385727`"], "Output",
 CellChangeTimes->{3.862774990192828*^9, 3.9095446811728344`*^9, 
  3.909544990279535*^9, 3.9095452633902903`*^9, 3.9095486546211214`*^9, 
  3.9095580933768406`*^9, 3.909559550840254*^9, 3.9095812517614803`*^9, 
  3.9095941328032775`*^9, 3.9095942117421947`*^9},
 CellLabel->
  "Out[760]=",ExpressionUUID->"2f951f7c-8043-4b1e-8be5-65f663e94dec"]
}, Open  ]],

Cell[CellGroupData[{

Cell[BoxData[
 RowBox[{
  RowBox[{"g3", "=", 
   RowBox[{"Sort", "[", 
    RowBox[{"m", "[", "10000", "]"}], "]"}]}], ";", 
  RowBox[{"gini3", "=", 
   RowBox[{
    FractionBox[
     RowBox[{"2", "*", 
      RowBox[{"Sum", "[", 
       RowBox[{
        RowBox[{"i", "*", 
         RowBox[{"g3", "[", 
          RowBox[{"[", "i", "]"}], "]"}]}], ",", 
        RowBox[{"{", 
         RowBox[{"i", ",", "1", ",", "n"}], "}"}]}], "]"}]}], 
     RowBox[{"n", "*", 
      RowBox[{"Sum", "[", 
       RowBox[{
        RowBox[{"g3", "[", 
         RowBox[{"[", "i", "]"}], "]"}], ",", 
        RowBox[{"{", 
         RowBox[{"i", ",", "1", ",", "n"}], "}"}]}], "]"}]}]], "-", 
    FractionBox[
     RowBox[{"n", "+", "1"}], "n"]}]}]}]], "Input",
 CellChangeTimes->{{3.7802801035698304`*^9, 3.780280104672882*^9}, {
  3.7802809884300804`*^9, 3.7802809901494427`*^9}, {3.780281064883213*^9, 
  3.780281066169772*^9}, {3.7853730878863125`*^9, 3.7853731096620417`*^9}, {
  3.785373154030054*^9, 3.7853731614469023`*^9}, {3.7853732068181877`*^9, 
  3.7853732132103386`*^9}, {3.7853735701632705`*^9, 3.785373570749255*^9}},
 CellLabel->
  "In[761]:=",ExpressionUUID->"56a2a6c2-431a-4b0a-aff9-14dd2583fbb9"],

Cell[BoxData["0.03133112422056139`"], "Output",
 CellChangeTimes->{3.862774990214757*^9, 3.9095446811983323`*^9, 
  3.909544990305464*^9, 3.909545263414301*^9, 3.909548654663884*^9, 
  3.9095580934067464`*^9, 3.9095595508752623`*^9, 3.9095812517834344`*^9, 
  3.909594132849798*^9, 3.9095942117899976`*^9},
 CellLabel->
  "Out[761]=",ExpressionUUID->"c829e303-88d2-4924-b73c-55a7c4230809"]
}, Open  ]],

Cell[CellGroupData[{

Cell[BoxData[
 RowBox[{
  RowBox[{"g4", "=", 
   RowBox[{"Sort", "[", 
    RowBox[{"m", "[", "30000", "]"}], "]"}]}], ";", 
  RowBox[{"gini4", "=", 
   RowBox[{
    FractionBox[
     RowBox[{"2", "*", 
      RowBox[{"Sum", "[", 
       RowBox[{
        RowBox[{"i", "*", 
         RowBox[{"g4", "[", 
          RowBox[{"[", "i", "]"}], "]"}]}], ",", 
        RowBox[{"{", 
         RowBox[{"i", ",", "1", ",", "n"}], "}"}]}], "]"}]}], 
     RowBox[{"n", "*", 
      RowBox[{"Sum", "[", 
       RowBox[{
        RowBox[{"g4", "[", 
         RowBox[{"[", "i", "]"}], "]"}], ",", 
        RowBox[{"{", 
         RowBox[{"i", ",", "1", ",", "n"}], "}"}]}], "]"}]}]], "-", 
    FractionBox[
     RowBox[{"n", "+", "1"}], "n"]}]}]}]], "Input",
 CellChangeTimes->{{3.7802801035698304`*^9, 3.780280104672882*^9}, {
  3.7802809884300804`*^9, 3.7802809901494427`*^9}, {3.780281064883213*^9, 
  3.780281066169772*^9}, {3.7853730878863125`*^9, 3.7853731096620417`*^9}, {
  3.785373154030054*^9, 3.7853731614469023`*^9}, {3.7853732068181877`*^9, 
  3.7853732527504587`*^9}, {3.785373587250988*^9, 3.7853735877235136`*^9}},
 CellLabel->
  "In[762]:=",ExpressionUUID->"ab05abed-520e-4434-8438-75cf6d546cad"],

Cell[BoxData["0.025859951738844034`"], "Output",
 CellChangeTimes->{3.862774990238903*^9, 3.9095446812285986`*^9, 
  3.909544990325409*^9, 3.9095452634403324`*^9, 3.909548654715201*^9, 
  3.909558093436737*^9, 3.9095595509113455`*^9, 3.909581251808288*^9, 
  3.909594132898156*^9, 3.909594211844102*^9},
 CellLabel->
  "Out[762]=",ExpressionUUID->"37c4260a-a964-4b6d-a474-d166198f007e"]
}, Open  ]],

Cell[CellGroupData[{

Cell[BoxData[
 RowBox[{
  RowBox[{"g5", "=", 
   RowBox[{"Sort", "[", 
    RowBox[{"m", "[", "100000", "]"}], "]"}]}], ";", 
  RowBox[{"gini5", "=", 
   RowBox[{
    FractionBox[
     RowBox[{"2", "*", 
      RowBox[{"Sum", "[", 
       RowBox[{
        RowBox[{"i", "*", 
         RowBox[{"g5", "[", 
          RowBox[{"[", "i", "]"}], "]"}]}], ",", 
        RowBox[{"{", 
         RowBox[{"i", ",", "1", ",", "n"}], "}"}]}], "]"}]}], 
     RowBox[{"n", "*", 
      RowBox[{"Sum", "[", 
       RowBox[{
        RowBox[{"g5", "[", 
         RowBox[{"[", "i", "]"}], "]"}], ",", 
        RowBox[{"{", 
         RowBox[{"i", ",", "1", ",", "n"}], "}"}]}], "]"}]}]], "-", 
    FractionBox[
     RowBox[{"n", "+", "1"}], "n"]}]}]}]], "Input",
 CellChangeTimes->{{3.7802801035698304`*^9, 3.780280104672882*^9}, {
  3.7802809884300804`*^9, 3.7802809901494427`*^9}, {3.780281064883213*^9, 
  3.780281066169772*^9}, {3.7853730878863125`*^9, 3.7853731096620417`*^9}, {
  3.785373154030054*^9, 3.7853731614469023`*^9}, {3.7853732068181877`*^9, 
  3.785373274460041*^9}, {3.785373603074888*^9, 3.7853736036417737`*^9}, {
  3.7853736637180986`*^9, 3.785373667876901*^9}},
 CellLabel->
  "In[763]:=",ExpressionUUID->"5c7cb72b-dd3c-4bf0-9863-afe0935fb6a4"],

Cell[BoxData["0.026268635347168612`"], "Output",
 CellChangeTimes->{3.862774990264343*^9, 3.9095446812555428`*^9, 
  3.909544990345398*^9, 3.909545263465433*^9, 3.909548654745783*^9, 
  3.9095580934662514`*^9, 3.909559550946583*^9, 3.909581251829674*^9, 
  3.9095941329479003`*^9, 3.909594211891824*^9},
 CellLabel->
  "Out[763]=",ExpressionUUID->"2aee1f4a-2134-44e0-ad64-2571014174eb"]
}, Open  ]],

Cell[CellGroupData[{

Cell[BoxData[
 RowBox[{
  RowBox[{"g6", "=", 
   RowBox[{"Sort", "[", 
    RowBox[{"m", "[", "300000", "]"}], "]"}]}], ";", 
  RowBox[{"gini6", "=", 
   RowBox[{
    FractionBox[
     RowBox[{"2", "*", 
      RowBox[{"Sum", "[", 
       RowBox[{
        RowBox[{"i", "*", 
         RowBox[{"g6", "[", 
          RowBox[{"[", "i", "]"}], "]"}]}], ",", 
        RowBox[{"{", 
         RowBox[{"i", ",", "1", ",", "n"}], "}"}]}], "]"}]}], 
     RowBox[{"n", "*", 
      RowBox[{"Sum", "[", 
       RowBox[{
        RowBox[{"g6", "[", 
         RowBox[{"[", "i", "]"}], "]"}], ",", 
        RowBox[{"{", 
         RowBox[{"i", ",", "1", ",", "n"}], "}"}]}], "]"}]}]], "-", 
    FractionBox[
     RowBox[{"n", "+", "1"}], "n"]}]}]}]], "Input",
 CellChangeTimes->{{3.7802801035698304`*^9, 3.780280104672882*^9}, {
  3.7802809884300804`*^9, 3.7802809901494427`*^9}, {3.780281064883213*^9, 
  3.780281066169772*^9}, {3.7853730878863125`*^9, 3.7853731096620417`*^9}, {
  3.785373154030054*^9, 3.7853731614469023`*^9}, {3.7853732068181877`*^9, 
  3.785373301117131*^9}, {3.7853736219347477`*^9, 3.785373622442325*^9}},
 CellLabel->
  "In[764]:=",ExpressionUUID->"cf4933d7-be10-4d3a-bea6-da8304c21759"],

Cell[BoxData["0.026700542337785294`"], "Output",
 CellChangeTimes->{3.862774990288166*^9, 3.9095446812934427`*^9, 
  3.909544990363496*^9, 3.9095452634913435`*^9, 3.9095486547786307`*^9, 
  3.9095580934965677`*^9, 3.9095595509850044`*^9, 3.9095812518596983`*^9, 
  3.909594132997734*^9, 3.909594211944934*^9},
 CellLabel->
  "Out[764]=",ExpressionUUID->"c96fa72e-a7cb-4ee1-a709-193d2b935ec8"]
}, Open  ]],

Cell[CellGroupData[{

Cell[BoxData[
 RowBox[{
  RowBox[{"g7", "=", 
   RowBox[{"Sort", "[", 
    RowBox[{"m", "[", "1000000", "]"}], "]"}]}], ";", 
  RowBox[{"gini7", "=", 
   RowBox[{
    FractionBox[
     RowBox[{"2", "*", 
      RowBox[{"Sum", "[", 
       RowBox[{
        RowBox[{"i", "*", 
         RowBox[{"g7", "[", 
          RowBox[{"[", "i", "]"}], "]"}]}], ",", 
        RowBox[{"{", 
         RowBox[{"i", ",", "1", ",", "n"}], "}"}]}], "]"}]}], 
     RowBox[{"n", "*", 
      RowBox[{"Sum", "[", 
       RowBox[{
        RowBox[{"g7", "[", 
         RowBox[{"[", "i", "]"}], "]"}], ",", 
        RowBox[{"{", 
         RowBox[{"i", ",", "1", ",", "n"}], "}"}]}], "]"}]}]], "-", 
    FractionBox[
     RowBox[{"n", "+", "1"}], "n"]}]}]}]], "Input",
 CellChangeTimes->{{3.7802801035698304`*^9, 3.780280104672882*^9}, {
  3.7802809884300804`*^9, 3.7802809901494427`*^9}, {3.780281064883213*^9, 
  3.780281066169772*^9}, {3.7853730878863125`*^9, 3.7853731096620417`*^9}, {
  3.785373154030054*^9, 3.7853731614469023`*^9}, {3.7853732068181877`*^9, 
  3.785373358286265*^9}, {3.7853736385317*^9, 3.7853736390413427`*^9}},
 CellLabel->
  "In[765]:=",ExpressionUUID->"419e6e89-1908-4fbd-8c0d-f85a59841bb1"],

Cell[BoxData["0.02686107447508812`"], "Output",
 CellChangeTimes->{3.8627749903220205`*^9, 3.9095446813307223`*^9, 
  3.9095449903865175`*^9, 3.909545263515444*^9, 3.909548654812274*^9, 
  3.9095580935266323`*^9, 3.9095595510235662`*^9, 3.9095812518837037`*^9, 
  3.9095941330469494`*^9, 3.9095942119908123`*^9},
 CellLabel->
  "Out[765]=",ExpressionUUID->"4fcaa381-b450-4eff-bc46-441275a2fca5"]
}, Open  ]],

Cell[CellGroupData[{

Cell[BoxData[
 RowBox[{"ginidata", "=", 
  RowBox[{"{", 
   RowBox[{
   "gini1", ",", "gini2", ",", "gini3", ",", "gini4", ",", "gini5", ",", 
    "gini6", ",", "gini7"}], "}"}]}]], "Input",
 CellChangeTimes->{{3.909545358227146*^9, 3.909545390805354*^9}, {
  3.909545422591012*^9, 3.9095454498691425`*^9}},
 CellLabel->
  "In[766]:=",ExpressionUUID->"ddd87574-e35e-4ae9-85a9-57deae2a4857"],

Cell[BoxData[
 RowBox[{"{", 
  RowBox[{
  "0.24279512666066738`", ",", "0.12859084980385727`", ",", 
   "0.03133112422056139`", ",", "0.025859951738844034`", ",", 
   "0.026268635347168612`", ",", "0.026700542337785294`", ",", 
   "0.02686107447508812`"}], "}"}]], "Output",
 CellChangeTimes->{3.9095454534275503`*^9, 3.9095486548432264`*^9, 
  3.90955809355667*^9, 3.909559551058942*^9, 3.90958125190371*^9, 
  3.9095941330966763`*^9, 3.90959421204488*^9},
 CellLabel->
  "Out[766]=",ExpressionUUID->"bfa3c279-56db-452e-887a-abb035abe1b0"]
}, Open  ]],

Cell[BoxData["\[IndentingNewLine]"], "Input",
 CellChangeTimes->{3.829255840555195*^9},
 CellLabel->
  "In[767]:=",ExpressionUUID->"3b56a338-7892-4135-8242-ed0b6b793f1d"],

Cell[CellGroupData[{

Cell[BoxData[
 RowBox[{"Histogram", "[", 
  RowBox[{
   RowBox[{"{", 
    RowBox[{
     RowBox[{"m", "[", "10000", "]"}], ",", 
     RowBox[{"m", "[", "100000", "]"}], ",", 
     RowBox[{"m", "[", "1000000", "]"}]}], "}"}], ",", 
   RowBox[{"{", 
    RowBox[{"0", ",", "3", ",", "0.1"}], "}"}], ",", 
   RowBox[{"ChartStyle", "\[Rule]", "\"\<BlueGreenYellow\>\""}], ",", 
   RowBox[{"LabelStyle", "\[Rule]", "Black"}], ",", 
   RowBox[{"LabelStyle", "\[Rule]", 
    RowBox[{"(", 
     RowBox[{"FontFamily", "\[Rule]", "\"\<Arial\>\""}], ")"}]}], ",", 
   RowBox[{"LabelStyle", "\[Rule]", 
    RowBox[{"(", 
     RowBox[{"FontSize", "\[Rule]", "16"}], ")"}]}], ",", 
   RowBox[{"AxesStyle", "\[Rule]", 
    RowBox[{"Directive", "[", "16", "]"}]}], ",", 
   RowBox[{"TicksStyle", "\[Rule]", 
    RowBox[{"Directive", "[", "16", "]"}]}], ",", 
   RowBox[{"ChartBaseStyle", "\[Rule]", 
    RowBox[{"Opacity", "[", "0.6", "]"}]}]}], "]"}]], "Input",
 CellChangeTimes->{{3.7851972581532784`*^9, 3.7851972859206085`*^9}, {
   3.7851973370882297`*^9, 3.7851973888868103`*^9}, {3.7851974189082794`*^9, 
   3.7851974369539957`*^9}, {3.7851974774425354`*^9, 3.785197479831825*^9}, 
   3.785197657963996*^9, {3.7851977356010046`*^9, 3.7851977388123884`*^9}, {
   3.785197794042511*^9, 3.785197794193104*^9}, 3.78519784129558*^9, {
   3.785197916782298*^9, 3.785197928746105*^9}, {3.78519796592945*^9, 
   3.785197989953359*^9}, 3.785198050542241*^9, {3.7851980968331685`*^9, 
   3.7851981127353177`*^9}, {3.785198202351659*^9, 3.785198217474247*^9}, {
   3.7851982578170776`*^9, 3.785198284680193*^9}, 3.785198387118868*^9, 
   3.785198463652452*^9, {3.7851991331182547`*^9, 3.7851991763055644`*^9}, 
   3.7851992288439894`*^9, 3.785199604249509*^9, {3.7852036902809763`*^9, 
   3.7852036925194254`*^9}, {3.785301504328125*^9, 3.7853015285002413`*^9}, {
   3.785301702501954*^9, 3.7853017286115613`*^9}, {3.7853022237409315`*^9, 
   3.7853022259753475`*^9}, {3.7853024475865316`*^9, 3.7853024606647644`*^9}, 
   3.7853026758226805`*^9, {3.7853027664795885`*^9, 3.7853028064799633`*^9}, 
   3.785303160556115*^9, {3.785303208806409*^9, 3.7853032345253286`*^9}, {
   3.785303345666608*^9, 3.7853033460728483`*^9}, 3.7853034783480544`*^9, {
   3.7853035334421206`*^9, 3.785303545192299*^9}, {3.7853485779466553`*^9, 
   3.785348581759181*^9}, {3.7853486408999376`*^9, 3.7853486586187325`*^9}, {
   3.785348865881359*^9, 3.7853488926261544`*^9}, {3.785349039735736*^9, 
   3.7853490530795255`*^9}, {3.785349276579877*^9, 3.7853493138924417`*^9}, {
   3.7853493813144193`*^9, 3.7853493844081936`*^9}, 3.7853498221754026`*^9, {
   3.785350144520031*^9, 3.7853501587298813`*^9}, {3.7853570076081676`*^9, 
   3.785357016576932*^9}, {3.828120607479864*^9, 3.8281206465429726`*^9}, {
   3.8281491694035606`*^9, 3.828149179377794*^9}, {3.8281492713437557`*^9, 
   3.8281492794306235`*^9}, {3.8292560353846846`*^9, 
   3.8292560724107056`*^9}, {3.8627001297132387`*^9, 3.862700134361968*^9}, 
   3.862701193819125*^9, {3.86270123738558*^9, 3.8627012406797204`*^9}, {
   3.862702120504671*^9, 3.862702141798704*^9}, {3.862702333016507*^9, 
   3.8627023447055864`*^9}, 3.8627087943294725`*^9, {3.862708909265231*^9, 
   3.862708912818215*^9}, 3.862709061631588*^9, {3.862709396910389*^9, 
   3.8627094058229623`*^9}, {3.8627692536596165`*^9, 
   3.8627692647392616`*^9}, {3.9095450701416473`*^9, 3.9095450814969416`*^9}, 
   3.909545304401116*^9, {3.9095580078889227`*^9, 3.9095580124848075`*^9}},
 CellLabel->
  "In[768]:=",ExpressionUUID->"a8a11302-60fa-4f29-bd12-4c44f3321f5e"],

Cell[BoxData[
 GraphicsBox[{
   {RGBColor[0.987148, 0.8073604000000001, 0.49470040000000004`], Opacity[
    0.6], EdgeForm[{Opacity[0.476], Thickness[Small]}], {{}, 
     {RGBColor[0.122103, 0.00901808, 0.39826], Opacity[0.6], EdgeForm[{
      Opacity[0.476], Thickness[Small]}], RectangleBox[{0.8, 0.}, {0.9, 19},
       RoundingRadius->0], RectangleBox[{0.9, 0.}, {1., 434},
       RoundingRadius->0], RectangleBox[{1., 0.}, {1.1, 486},
       RoundingRadius->0], RectangleBox[{1.1, 0.}, {1.2000000000000002, 61},
       RoundingRadius->0]}, {}, {}}, {{}, 
     {RGBColor[0.175507, 0.652273, 0.528496], Opacity[0.6], EdgeForm[{Opacity[
      0.476], Thickness[Small]}], RectangleBox[{0.8, 0.}, {0.9, 23},
       RoundingRadius->0], RectangleBox[{0.9, 0.}, {1., 537},
       RoundingRadius->0], RectangleBox[{1., 0.}, {1.1, 423},
       RoundingRadius->0], RectangleBox[{1.1, 0.}, {1.2000000000000002, 17},
       RoundingRadius->0]}, {}, {}}, {{}, 
     {RGBColor[0.914809, 0.897673, 0.350652], Opacity[0.6], EdgeForm[{Opacity[
      0.476], Thickness[Small]}], RectangleBox[{0.8, 0.}, {0.9, 4},
       RoundingRadius->0], RectangleBox[{0.9, 0.}, {1., 261},
       RoundingRadius->0], RectangleBox[{1., 0.}, {1.1, 651},
       RoundingRadius->0], RectangleBox[{1.1, 0.}, {1.2000000000000002, 83},
       RoundingRadius->0], RectangleBox[{1.2000000000000002, 0.}, {1.3, 1},
       RoundingRadius->
        0]}, {}, {}}}, {{{{}, {}, {}, {}}, {}}, {{{}, {}, {}, {}}, {}}, {{{}, \
{}, {}, {}, {}}, {}}}},
  AspectRatio->NCache[GoldenRatio^(-1), 0.6180339887498948],
  Axes->{True, True},
  AxesLabel->{None, None},
  AxesOrigin->{-0.06, 0.},
  AxesStyle->Directive[16],
  FrameLabel->{{None, None}, {None, None}},
  FrameTicks->{{Automatic, Automatic}, {Automatic, Automatic}},
  GridLines->{None, None},
  GridLinesStyle->Directive[
    GrayLevel[0.5, 0.4]],
  LabelStyle->GrayLevel[0],
  PlotRange->{{0., 3.}, {All, All}},
  PlotRangePadding->{{
     Scaled[0.02], 
     Scaled[0.02]}, {
     Scaled[0.02], 
     Scaled[0.05]}},
  Ticks->{Automatic, Automatic},
  TicksStyle->Directive[16]]], "Output",
 CellChangeTimes->{3.9095446819844775`*^9, 3.9095449905297403`*^9, 
  3.909545084733418*^9, 3.909545263656417*^9, 3.9095453074038067`*^9, 
  3.9095486550304747`*^9, 3.909558093749264*^9, 3.909559551252508*^9, 
  3.909581252039541*^9, 3.9095941332729893`*^9, 3.9095942122129593`*^9},
 CellLabel->
  "Out[768]=",ExpressionUUID->"91bbf1dc-1def-4cc6-8ab1-03de911c2406"]
}, Open  ]],

Cell[BoxData["\[IndentingNewLine]"], "Input",
 CellChangeTimes->{3.9095580207687516`*^9},
 CellLabel->
  "In[769]:=",ExpressionUUID->"e5950b4d-98ac-44c0-84c0-0dfe8412a475"],

Cell[CellGroupData[{

Cell[BoxData[
 RowBox[{"ListPlot", "[", 
  RowBox[{
   RowBox[{"m", "[", "1000000", "]"}], ",", 
   RowBox[{"PlotRange", "\[Rule]", 
    RowBox[{"{", 
     RowBox[{"0", ",", "4"}], "}"}]}], ",", 
   RowBox[{"PlotStyle", "\[Rule]", 
    RowBox[{"PointSize", "[", "0.01", "]"}]}], ",", 
   RowBox[{"LabelStyle", "\[Rule]", "Black"}], ",", 
   RowBox[{"LabelStyle", "\[Rule]", 
    RowBox[{"(", 
     RowBox[{"FontFamily", "\[Rule]", "\"\<Arial\>\""}], ")"}]}], ",", 
   RowBox[{"LabelStyle", "\[Rule]", 
    RowBox[{"(", 
     RowBox[{"FontSize", "\[Rule]", "16"}], ")"}]}], ",", 
   RowBox[{"AxesStyle", "\[Rule]", 
    RowBox[{"Directive", "[", "16", "]"}]}], ",", 
   RowBox[{"TicksStyle", "\[Rule]", 
    RowBox[{"Directive", "[", "16", "]"}]}]}], "]"}]], "Input",
 CellChangeTimes->{{3.9095574446774635`*^9, 3.9095574729059744`*^9}, {
   3.909557505112859*^9, 3.9095575057797375`*^9}, 3.9095577552541437`*^9, {
   3.9095577931137953`*^9, 3.9095578177411203`*^9}, 3.9095579272047377`*^9, 
   3.9095583171139846`*^9, {3.9095618341063166`*^9, 3.909561854501543*^9}, {
   3.9095922717179823`*^9, 3.9095922973560467`*^9}, 3.909592392659284*^9, {
   3.909592503997241*^9, 3.909592527853051*^9}},
 CellLabel->
  "In[770]:=",ExpressionUUID->"bbfaf709-ecec-41df-8733-e234f31753ab"],

Cell[BoxData[
 GraphicsBox[{{}, {{}, 
    {RGBColor[0.368417, 0.506779, 0.709798], PointSize[0.01], 
     AbsoluteThickness[1.6], PointBox[CompressedData["
1:eJw9e3lczN/3f/aQhJBIWQshpLI/7dmTpET7qtSU9nWapmmmqSl7smVPtrKG
MLJ8sle2eFuyR5asZcu33+P3euYfj9t93Xvuuc9zzn2ec+/0cg+y9WqqoaFR
1UxD4//9////1Uw4cmT+0hq/mgnCHzDV40inqd3Y1sTHLk8nPlnGtg7irFut
c1zwWWjrwjh41rq7Dz8JbT3MsVh4d4Qrv++BY1sf9x6bxLYRxpX3bpHXmeN7
Y/jgIO/B+9jfFwe1bfNcprO/PxIyT3q8CWC/CWK/Hi5IXcL+gWjfVWOdlgn7
TeHr8WLA0/+4niEIS5tZf+45+83QqnT1u/f+bA/Dt+J+C7Ma9R8OG5+cti4x
bI/AuzVa5dXT2TbHqOfXfxzLYnsklJcT5C6t2LaAeq/JhB5xbFviRegcmyun
2LaC2aNT6ufH2R6FadHW/RfYUp/RuHT9TNn5YvaPwX/JJ1SnO7I9Fp42b/r/
PM/2OIxutWvVr1y2x2OYttfFpw/YnoBlk2v/fV7INhBdFbjm7y1hf8RAKz+9
Z51z2D8R180XYi7xF09E799f/OO3sn8S/sy4EzTxLPsn4ZhOjnezKeyfjE4J
gz+t28T+ydgQnhLvtYj9U/Do6MJpZ7ewfwoUO2znVjfiPxWjDiYEW+lyfVPR
5+OFW327sH8aqr5Hdwv9j+OnwWNTzxm3h7J/Opqv+l+HazvYPx2qxYvPHzhE
e7CGSc3gqrL2wn6LrfHH5XSbd437NwMPox2PGehy/AyoN3bLuhzK/pmwj/l9
8JY5+2dCA2evPnnG/lk4d9i5Z/5I9s9CseeSvQaexHc2Wk688LSY/iCejVFh
423LTTl+Dr6k3uncvR/75+Dy0x6exwaxfy5ul60v0lrL/ZmLjVuMvI4Esn8e
Rk+ZYnn7JsfPQ2/Hibmn1dTfBgf1MpddqBLasMHnJCu/UaP5vQ3uj5m7Nvuj
0Fbb4LTyr9JDh+ufjyNV4qRPk4Q25mPwQInntnscPx+719daW9gK86vnY01y
irTDGq7PFjvf9Yj7MkxowxZ99R0PxFVTH1vYr5k2Tu8bx9vi5f3dzT7PpvwF
OOWkPaJ9G8pfgAURrce8v8DxC6AxQK68myH0qxcgc/Uuww4LKN8O1n1L9E3A
8Xb4Oq70uXM+12+HpgeKxpnkUL4dmj2VVT3uzvEL0fN1RK7RcI5fiOl2btt3
T+P4hTDrsdJymib3byEmX43N7LSN4+0xbHkzq4VhHG+PqS6q6tpNtEd7rFH/
dtbqwfH26Pa/zOCejf61CNuH6RrPUXH/FkEjTzQvoJryF6GzfPS8zu84fhGu
Lbj74fodjnfAtpnNDxeO5XgHfL2mPd7cl+Md8E/R6aDZeo53gP3RopKPLTje
EXlLLxv30OJ4R1y8758pSuR4R6Rq3Qz9y3iqdoSDy+bAqEb/WgzbV65Z0Yw3
WIwNQTWbi88Tv8XYU7zp2sFy7v9iGHTd27zyAe3XCX+uBe12yOZ4JzzPHd0t
6hnHO8F8E64O0CT+Tvj1sOinKon2swSj3ndMiKE9YAkmLFzxIj+W618Ct/mL
tGpGcf1LsNjktvTcfq5/KXY/cDCvY3zEUjil7p3uaEf5SxH7qnjOzLGUvxSZ
HT/5t2U81HDG6kfTv1tzv+EM144tr613pnxnuJ8MKNq/lPKdkVuXOfBNJfV3
QY/t4wafWEP/dYHKUd2hxR6Od0HPI9MUm+9TvgvGb91466Ih5bti/ISHVg8S
hLaRK06ZZmd8v0d7dMWb/XeOHqoU+l1d8VgtC5GHc35X6Cgqa7OOCe0cV1x6
9nbPIeqndkXMv06tTMYJ7UpXTPu5eNCDm1y/G0YkrJ6s+ET5bggb6XPxIO0b
bkjQP6F1kPbh6gZP6VXL9FmU74ZJ64s+mb+gfDfs6dlZ/yrjidoNO2a/7nNO
RvluuDjjRqoF/V3DHTe2nhif+UlYj5E78oZrTaz1of7uSO9ywWc3z39Xdxju
WDnnxkrKd8cv3UslzxkPctxRHJ6WUNboL+4YmbgkM5D8p9Ids6umtpLspf4e
8Jl6SLo7gvp7ILu3TebjZOrvgXOOO2/Xe1K+B4KMzWqc3CnfA6tGzvzTn/rm
eKBiX02z1/2ItwdizqzQcNz5UZDvgYfPikfs+U38PXHv+97hXraU74mXD7Jq
5NQXnrjpUXTBm/7t6onrqU2yx/oxPnmiWF79ZOk8oZ3jiW4LJGEnJdTfE6YT
v8Z/DBb0rfREQlqu84r51N8LRy99bjLKkfvvhSlX1jYb4EX5Xvij/8M7kPHS
1Qtfix+5HaW9ir3QvbJ990QbyvfC+Yk+5j36Ml54Ybv7fZ8/9O9KL1gHHTX1
aoyf3ugnC9Af2UwYb+QNm/EGKWU83+GNy+5hT315nrl641B/XTM5+ZvYG6VH
BxtOnC3sb443qgbb6W7vzv33RuKc0QX7uZ+V3sjzH3ounevX8IHbiY5Vr/W4
/z7QOayKjjhC+T5omWIjN+R6XX3wbfGwGSa7KN8HSy57XNNjf44PjOLNC03k
3H8fOHudwxf6e6UPNg1cunN1I1/1RdP5u85lz6R8XzwPGKF79Qvl+0L74PYk
jzrK98W/du2qO5oTf1+4nX3p+t6Y8n1xb5NLYMAXYT/Uvlj3apvBxGTi74sj
n14km0ZSvh+Mph/tG7eU++8HVe2pnn7kY/DD3t53xe+CKN8PRUc27Gj9lvHV
D5enzZkeuoHy/WAx87TzBjX198OXa83PRIZQfz/oOY4sLeX+aCzDr+krTgzv
Tf2XYeXnGo0tBdR/GZZVvywVO1H+Mmx6b6V6SLzEy/BwUA+9DXq0v2XQf2I/
4EMu7W8ZqpZ7DszVp/4NbYv9Tg8b+ZM/FO8m6XZ4T/n+uNltq3avS5TvD0+Z
ec5/Eynfv4Gh3RklZf4j9sf3vwka1n0o3x+SlwajzU9Rvj8m7pUGm3Wl/v6Q
HT2i1bcH5Qeg2eGT9dnv6X8BqCj8sPEL+QoC4PX91O/m44XvXQOgb3J8flks
9z8AMN3YOrkt5QegIYe0aFfB/Q/AeLHdet1G+wvAjjOZa1734v4vh/THiI2h
jfFvOTQnHU8zW035y9E88p/xJyPqvxyTE4tnXUmg/OW4czJv2BuF0M5Zjvmr
Whmv+kb5y9Fj203XRPpH5XJcGGTeJuIW5Qdi1Lzjlyb8EOzVKBAfjoWO2dKC
9heIx5P2Or92o/xAaF/Z9KdpE+F7cSBSnx7/srQJ5QfCtH5skyvPuf+ByEi+
L7rwhPgHwnvgtG5p8ZQfBK2fp5Obt+L+B+FXZczlowepfxCarFk84rcd5Qdh
X/vTaQd5XoqDMP5ehv+UJbT/IEzV3zSmMT9SB0E/90u/g88FfSqDsL1pwZ32
5GcaIrhYTMl6TH6mI8Ko1U1PT26MByK0Gmry/gv5k5kIPbWjWpw+Qr4hwtyU
S5ae7YTvbUQ4UjDQ4dxlrleEia/fH3q+QmiLRPifebz1j7tcvwhqs3ff/yPf
yRQh3WLrylmMTzkihAxd+We7tdDOF0ER2f/fS9qHWoTZTZ62+sl2qQgdVzpt
HmtKfUWo/9Ft10jylxoR3qVkWM7JoP7BKLUwSa0jn9UJhrP52zfB6cQjGJoL
cy6N2yj0mwXj8JVtO3Ub/TMYEZfH5YbrCvJsgnHZ17DD9c7UPxjGP9q7Tm9O
/YMREiW33XaW8TMYquyte45oCO3MYNSturV62UieJ8Eo/rpVy4z5en4wNvX3
7F9rQf2D0X+i/+grzL9Lg6F+u10vcgP1D8bVJmUF9dyPmmDMa1lXXZ0nzK8R
gug0b71pzoK+OiG4erjJrS/6xD8EmVZlO0bIiX8IHgQ3cejH/AghKNIye/WD
551NCJ6dufBkhRbjRQiSDBXee8lXRCFYW3Sy3eD7xD8EU3ubTAH5dmYICr0T
XfZdIP4hSNxw2msj42V+w/j9tbjM/VaH4ObqrjYJRdQ/BAXSTx9nG1P/EEzK
3lM87+MHQf8QGE9XL2/fWN9YgXt9Xk6MHyl8r7MCRi1/LAvneoxWQOa+03oK
zwOzFfCtetVz+S/a/wrkrlvs5s76jM0KtLHI8HxzhvivwNwPubaRQ6j/Cthf
ite/u5j6r0DX+A6D+jK/y1yBUWfe3N1A+8xZgTV572Y9I3/Jb2hP3VFtX078
G+T93tHjKfUpXYGIstv+0U8Z71YgsOfZJk8KhfXWrED2/Zbbnaqofygizlq8
b0a+rhOK5lVN/cNYXzIKRYdj+So3O+Ifim07Wh1c05PxMRRmw8YahD2k/qG4
oVx2dC+ofyh2tn/p6tSG+ofCft+QXkeMGT9Dsbr9FaftrM9khuLIaKeF/Xh+
5ISi/JDBpk4Fwvf5oVD41cb+cCH+oZD6H7sQznpPaUN77eH8JPLFylAMc7jX
sbeS9h+KrdeDCv8wXmqE4eIzSZKC+YFOGAozN/Q36U0+EobloRsHNO6nWRi6
bCtSNh9A+w+DYVcbR236g00YPujJAhPmCPvtGoapiyrUzRjvRWFoq1Ewpuk1
6t8gz2jrXofBwveZYdA4pT1puA/1D0Px2AMT/A8T/zB4eGcO/1BBfhUGX/8O
Pt+ZX5SGwcp+W0f7udQ/DMkmD1sev8j4Fwb50TA75VfqH44NGYq/mpxfJxw5
6w/cXF9I/MMxL26J44YKYX1m4dC7s8B0009BPsIhvj/670z6i004CmQne1c8
FfzNNRzvF/fuMnaasJ+icOS7/Z1Y5UL9w7FQe0+LbhWMf+Ewnv9kbyLrYTnh
+Hr8Rb8ttJ/8cBzPe6+z8CbxD0e7n9kl7QKEdmk4NNts8NYaTv3D4bt/8cH8
R9Q/HHltsnpJGutzEYjY/3GL33L6fwRuaNdMXs16llEEDo6qW//8EvWPwPOH
l24VqOj/EZim+2CeH+unNhEoumO4w4P5sGsE7JZ6+x3iekQRyAx6u6OW9Vhx
BOb10F2fc0DYj8wIRGbZDm/HeJnT0BYZI8eA+kfgRdO9Z9dzPeoIdNzaLKf9
deofAVu9D2cPODLfi4BzuGqfmOdLTQQcVt3fNy6f+VckxuV9Kft1g/hHokRv
4ZGHxjz/IrFrcXj1j1rafyTk0V2m9CQfQSTcm/6v6LcR438kYn2Oh7cmfq6R
aOM/9M3yccQ/EjOn3c+a8o74R8JZNkTXlvlzZiQG9j/yZsgU8slIBBSVhojI
L/MjkVerkO5p5HeR2P/+XF3Mb2G9pZHY0uRbzDnWFyoj0S2w6KmOJuNfJPJf
bFDZsl6kEQXls88LLVhP0InCjmfjFZNvU/8oyB56TbrbhPpHQQ9n9A/1of5R
kNyw9Op+nPhHIflyt5xs+rtrFPJCHpdodhX0FUWh34ScIR1YfxBHYXvERetu
PN8zo7By5tC/Pe2JfxTaHhr+WkfM+BeFz7er2m8eQ/2j8F/MhxMGz4X+0ih0
tb3Y7Bvzhcoo3HErqkpqTfuPgsHPT06ZoeT/0WhfrZb9JB/XiUZO+f8GZimp
fzSMkmRaR2tp/9GI6KYeMvMA7T8aFiEWZaO86f/RiBuaWVt6jvpHI3r3hl39
19L+oxH/7dwvH2/y92iYGs3ovpH5Y2Y0dPSyJbtZT8+JRphk4JMS8oX8aOx7
0DZ32jjafzT+tvmkXsZ8vDQaM05YbBxQRv2jYb3uzu5uV4h/NPTKZ/Uy/0H8
Y1C168SgIeT7OjHQOlI4+8V2xr8YPNKRhZa6Uf8YfF11+0BWFuNfDF70Pf7a
g3zHJgZZwfFdPk9g/I9B6OhB8jL6gygGPZc8njrvLvWPgW7QxOeB3Rj/YvDH
JMm2fg3tPwYaVQufzmR8zI/BvG/XZL3Ib9QxOGqyqNyR91elMXigtpNtfk39
YxAkj3t5rynxb1j//SZTZI3111gY/PJVtM+k/rHY0sHp4tFG/h+LV4Wr230k
nzGLxbwZhl2vtKT9x6L3uOZHlEeJfyyun7xbdaKR/8ZCYXr4+vTb1D8W23es
/jpwGe0/FsO+xU3pyfpWZixuTGkmN+3FfCoWEuuCPL1Z1D8WA4pM8ovof+pY
2HWo1pGwHlsaC+8BrvWP06h/LNY8vO3QMk7AqyYWR1aPXYvG+5c4bHplM9km
kfw3Dobvblm2YL3GKA6D6yPmLGL91SwOa5NsV3vwPEIcrmrqlXlE0f/jMK/q
Rv3dj+S/cfi+s81/D35R/zgMyz4av7Ce8T8OUyzLj9WH8vyPQ/me2OjuVsQ/
DrPLvR/57aD+cXAc3GHJ5sb7gDiE/md21K+W8T8OLfN+iQ/Mof5xCEhZuTFq
MvGPQ/Pi77HrTxP/eMxfMf/91P7EPx49/+47W5PI8y8enzKmPxLZ0/7jkfrF
90FHQ/K/eNxrX6a/jvHRJh5jD4s+72qs18Tj/cEt403pf6J4pEeLNsYxfojj
cXzP5oNnG/lvPAxTFp2OcKD/x2P9hgN2FukCn8iPh/+64Zr6jF/qeJy699qx
5NV7Qf94yPLVorrvPP/iYa4vTf4f759q4tE3tbjKm/c5GgmQvoquEvO+SCcB
t7Nim50g/zJKQHmhm6VaRPwTYDZcFGK6k/gnoHjM4bFLeZ9lk4CgzQceJfN+
xTUB+28a9nXsSf0TULPdYHE8z29xAp61iex8mudjZgLy5ihfLjhI+0+Avr7p
h93kL/kJaOn40S6U98nqBPR+vXvvEAXtPwGnzm8trGF9tzIBGd4BfoffEv8E
6O4yNHcgP9EQQ1XXso+3SJCvKYbrp5TLds1pD2Lssdx5aVQPYT16Ynh6aC3+
zvsZo4b2zU2mHzSE+UzE6Kj1dqLI4ouwX2Js2jW417zPwnxWYjhU7L3wrtF+
GuT/zu31nvcj1mIY/27/0YTns40YndK21VoMFPodxFiFkDaZjfUoMUT2njGf
eP/vK4Zmic0K6Umet2JIjttctKH9RTbIG3sxcKkb+YcY8m3r84vqhH65GBcH
NXm//C/9UYw+P0coO50R7C9LjEen9madd6N/inEq4siazu7CfLlitPgcbXtI
W9A/X4zRk8d1amMp6FMoxqDVwxd0Z/6oFmPJrOAzmayHljR8b17vr8d6SakY
Wp+qZrQ6KnxfIcaT0q+dxjTyWzFMXEo0S6RCf1XDfNPNNnZ7RXsX40qk1pba
nsL3dWK0DjMNPEZ+qZEII9e9C1JNiH8iMkqb2w13oD8kIulrvl8I+apeIt65
3XVP5H24USJCa/t0yFop6G+SCFn01S/bRhD/RKy68eWexFH43ioR025kvtTd
TPwTsWvbnRRHS+KfCKv1lqJw8hebRCQE/rybxnq0QyLcbG4VGDbWYxNRPPDF
wrsHBHx8E2FWvntUDv1HlAh7y5SJw+mvkYnoedPWrznrJ+JEjNDB0nWMj/JE
3El5Gf0xl3w8ERoywy23GY+zEjH8WTfxZNarchLh2O+LXeAcQd/cRCz+U2w8
9Cf9NRGPthV80JcI4wsTUWUf8vYt65nqROw2d/h+jOdlSUN7VVy2OfPx0kRs
+fW5cGITYf6KRPiHGHrd7Mj6RiLOZsSsm7CM+Dfsr8P5rFOsZ9Uk4kfS/R3T
9YXv6xLxuvuU7uaN9UcJxppuG/aa54emBLEZgV2C0skHJdi18cTvENbz9CS4
ndbXXIv2YSRB5rZTWf5vhLaJBGtnLb17LYXxUoLhyzv9q7Eh/hKsuiJyeO3B
+CnBrF5Dm80+K+y3tQSVr6Z2HtRe0NdGgu/O2y/0iRXwdZAgTndz6DDyM1cJ
5mhtaznjnCDfV4IPSQNCOjIeiCRo7ZGNDnyPFCmBYdKGg8uZP4olKG+2Z/Qg
5j9yCbr8SThd3Yb+L4HD7n4b/EYK68mSYPxhj0OdWX/PkeDUzBTd8w70fwku
t62Km8D6R37D92Onmr9/K/QXShDfadfdHneYv0vwZ8NA4ze8TyhpWN/QVkOa
sd5SKsGWP4MnJ/wS2hUSJJ6vqB18gPhL0CNI+9503vdWSXDmRJVu7Gj6vwRV
brt/gvXtOgnaOoW1SQ3h+ZeEG453+g3ifZdmEjbNtP7+gPVCnST0XRtvNG+3
MF4vCariHWG7ZpIfJOH4q9p9P+vp/0k4i/aH+nci/kmo+VOjXM/zzSoJS9ZZ
pjiKiX8S4qtG7X1J/mCdBNfNHePLWI+wScKFgK56Gp8Y/5OgFa1Rf471bdck
GH9saXOU/uabhKZRsUZvmJ+KknDpnMeqtccFfhCZhMjOY/ceYD4iTkLvlNdx
r18I65cnIWfcyzcBUvKRhvHy8OIo1peykvCm+aRcq0zin4SKU+/DjQ4J7dwk
bKgfLt3Vl3wlCW7RrToW871YYRIm2Yckv/tM/09CkOnmha/43qkkCemanaau
5fux0iRYHn5Zlcz3OxVJ+NhWx7HtCcb/JHxdOe7Bn4v0/yT8N3P/W/yj/yeh
fJB68gG+16pr0C+1m9uUZvR/KTK9V80xoT1qStHlh86ggZSnI4W2FV5uZD6m
J8VW9/1P4pgvGUmx6lR65rtZ9H8ptju7rzvM/MtMisvTPWr8eb9hJcXMttU2
KeSHkGL8d7VTqyGM/1Lk1NR16EP/tpHC9W1bgwMRwvocpDAyGWRs/5P5lRQa
7sFhzenfvlLU3JTnVJP/iaQ4XZwgureN/i/FBEtN+Rzw/Jciz7Jo1Zvjgny5
FB3v54zp40v/l2LN3+7TLwQI7Swp3q3bfNuLeOdIYdXE+2F1mjA+V4r4IbXK
MfnM16UoP61hv4z3BYVSnJjfq1MA83m1FCPW2w8IDBPmL5Ei//GkVV/I30ul
OKA3r3jpAeIvRdq+znu257G+IUXTGMWkOG1hvqoGPF1/DlrM/KdGiqxrOo/9
Fgnf10lRmr3Ur2drIZ5pJKMgasrX1axHaybD5eDGjis0hfl0krHVPMR/Muvf
eskY/UJ93yuE+Cdj/rrvmSZ8b2aSjMjqd4Pe1bNenIwE91bm++gvVsk4fFy5
3WWIIB8N/ZmGTQKIt3Uy1N/scssa86lkPJlw8skld/p/MvqfjE48TftzTcbY
UZGHw+TEPxkt9VJduo5g/E9GnefYSwVrhXZkMibMPnS9J9cnbphv6afiEbxv
kCfjqF1gSI6usL7MZFiM2PzIn+8xs5KRMqRdRm/yn5xkdF5zstMxxpvcZASk
T+06czDjfzKWZq2bNvopz/9k3Fy0Q+v0G/p/MuRZzbPW8X6iJBn5TTZpd+D9
S2kygmIX5Tnw/URFw/ry1sSd4v1rZTJSw+5/a3xvWtUg/0c7cznjS00yjj9/
9EZEfeqS8dyvqe3cLYz/MsQben79MYP4yzClXUCcIc8XHRl29j3xR2MP478M
Rw3GxGzme1UjGcwc09bPuyGs30SGdb0HduzMeGzWMN/fT9c38X7dSgb9qOAO
Nqw/QoYyuyH/SckHrGXo8u9Lz1zej9nIoB65d+XNQcRfhuYG99OH8P2uqwxp
2RedHokE/XxlUJb29ZU23jfKMLCudEt8NvGXQfOLZonlZsZ/GZbpL1nYNZnx
XwbxUo3OJp0EfTIb2iEhf2/nEn8Zzmx/8vhToiAvRwbP+asmWbWj/8vQbpvE
uR3r5/kyuA9y0TTgfUShDPfqLR1f8T2yuqF/1/bzCTvo/zIYGWkXNM1iPVMG
LccXc7o3+r8Mloscgvb4CPIrG/Qp7PVyNuslVTI03dpdomB9pkaGCIXLjtZ8
r1XXIO+kc0Ay7VEjBUXBzarLDjP+p+C49P57/Xzin4LZIf8e9rhH/FPg8fqm
TVuez0YpSN+3aNmSicL3JilYJtHs92oj6wUpiPde6PaU8cwqBSHfuuZfJh9G
Ch52Nbv5H99vWKegWDdX/pf3KzYpsJJnubotJv4p6BnlfHUU37+6pqDzgynt
9lAf3xSYJA3uvPMa8U+Bttij2/wvjP8psAt9M/+qBfPvFMx8UH3Og/YsT0FB
QcChY6yHZaag+Y/YNhP4vj0rBWl6wxcM4nvrnBTMuj9Oncv3qLkN36+pq3vn
QvxTIMv0uhDK9xWFDfJ6HTTwXC7YlzoFiq6r8t1Z3y9JwfvLCffmKun/KTi9
b54oW5v8LwX28432W3G/K1Pw8+66xIXEryoFpwaFJV78xnpXCm4ckJfb1JL/
paBH+YUW2XxfpCHH63e5eiIN4i9Hu99dC8RXBL6kI8fViTrP7rJ+qSdHtHGT
ygeLBPszkiO8c/U+bb4XMZFDOjx36CzibSbHYp8AHQXzIys56j/un3eU+w85
ArLaucziex1rOZyCXlatfkT/l2O3z5L3y12E7x3kOK3ve3oF6/2ucjTPd3n7
5CHzPznOVjwfE+8vyBPJ0XFdy7BvFvR/OT71v2roYiD0i+VIaLNt3zH6h1yO
t5JBO+028fyXIy30luY/3q9kySG+8PzXdNa7c+SwCXyT5nyV8V+OJZ8fPG33
gPU6OYak10Z93iusr1COkk8DDH7yPZBaDmu5068hlsJ6SuTYMN/pogPtvVSO
JsZhD5eyflAhx8qtv4c11tMq5ZjUv0eYS7zwfZUcw/fOSTnD+F0jx+wtpRGX
Suj/ciSZDhcZ8X5FQwGXsvKt2TyvNBUIso9KEQ9h/q/A74G3XOp5f6inwMBb
GhlTWZ8zUmDypqpv6Xw/aKLA8xd1Ce9YzzVTwOaQ0c3ev8n/FZiQ5BDdju9j
oIB94nbDQwOZ/ykQmez1a3xjPU2BluMtO1swn3dQ4HKz+XlXk3n+KyBv2SNZ
dIzxX4E36VfP7yki/1Mgz0m/z0zej0cqkC2q76NsfL+pgOtVA5VjF/I/BdRl
kgLJdfJ/BfIjtg53HEz8FYiLXPb2LX8/kKNoyH/8ddv8Yf6vgNaQZb5rVMRf
gYCP/ZOPst5WqMDyW7qndPkeTa3A97KbC0pZjylRoOOGB5suSnmfo0CJlXbh
2PbEXwEH/5K2v2awvqnAWCP5HuthjP8KpNeNnRLLeFrTsP/3yn4+uUf+p8Ba
X9/1bjOIfyrWbZ84/CXre5qpGFYfNqk76786qdj44USiokBo66Vi9r63mVtY
vzdKxVaDe2N78vcDJqlIn1X+9kwU8U+F3c0f1XvIp61S0axP7037J/L+JBW7
zK/WJJcJ/dap+Hvo2YnFfB9rk4qL566NiOPvIRxScePp+LiqCYz/qTD9/Ljw
4BhhPt9ULAldOPBINPlfKrQiXDpb59H/U/FlfHZtVkvyv1RYx5k0N+B7XXkq
go53uvm/qfT/VNT/b+S/9rzfy0pFYocLMnfad04q1lq8O6D6IPTnNswfXxvp
zXpxfiqu5v9U15oK9lGYipubF//VIx9Sp2J63JpXd3melaTicO9btQOWCvGi
NBV+dw19S/n7p4pUmH+T7rxGvlGZip33vrttNBTmr0qFzmzt43hI/0+FbEbI
tVT+3qYuFdp2vUsONv5+RYkt076NecjzVlOJ6Hs92uZTXx0lyqc9X+/JeqOe
EkNOtFl0nu8xjJRwTfskPsF6rIkSq9wLR3Yg3zdTYpB9i0l1vO+0UkJmPrsY
ceT/SoweWv3sdn/GfyValoR2eqIQ5rdRYmjTqNyKK8RfidnnrZ9uZD7uqkTm
wwErLzDf8VXi5fjyuT4JjP9KjGzRZIRTKfFXwtfng8KG+IiVUG5ehLXcL7kS
7mXn0zd1oP8rYRLvaFDJenuWEv2vPP36baGAT44SJX4RV+2/8vxXwu5DZ+Xa
D8z/lGj/LaxIoU3/V+JQyUXTGU+If8P6k4dLAnnfXqJEpE9ZDzPeb5Uq8bq1
8Xwr1icrlMj78W6A3xXir0TdiKKmDrwfr1Ji+28Hi1UexF+JwRUvfy1gfl+n
xKKSuZadU/j+Kw35l49LL7E+qJmGUQsOPPrD9w86aRjZv/nZjcy/9dLw87dz
n73MV43S8K2HqnkJ+ZJJGkRL3pZ4kg+YpWG+n5XbuVXCflmlwUZ7xr1Tb4l/
GgLiJdeyvJj/p6GwU0R1IN+/26Rh9qImOoq5rP+loeeLgd89eD/gmoajsyyX
dOZ9jW8aMo41L1s/lfE/DbKlz9/X8j18ZBoGHol1+Uu+J05Du1+HbDKY/8jT
YF55Uk9UQf6fhrz/EsbO4vuOrDRor3pTlWTN+n+DfrNGnGymz/ifBg9l5CNf
4pPfsB+jLw4ra07+l4Yop08n/3bg/VUahjxu38aV7z9K0uB8SdR0A+uPpWl4
3qLb9RP0j4o0xOV9m6vZ+L6pAZ8iSXDqeeKfhtE/U3qc6kj+17Afl9T6Mv4+
oC4NIXcqTuZsFfTTSMfuzR+uTDVg/E9Hx1tGj9b5Mv9Px2Xji+u3DWP8T8ey
Dm+uiPh7AqOG/oBDGUOvMP9r6Dcd3KmFDuv/6eh7uL58FO+HrNIx8Nsu7RCe
R0jHI/tvy0aR71mn44nJRd9j/P2STToOam3AWNafHdJRv/X+jm41xD8dHcZP
yn7D96e+6ZhkcWCE9UrG/3Rc3Rc4cNpNYX2R6SjZmzvvV1vWf9Jxpn6rZSfy
e3k6Hj+p+Pyc9w+Z6XhdeP6W607e/6RD+b51sGzMVwH/dJj6rnTWLSD+6TBc
sfqwE+9f8tPx79cFN0Uk8/+G9ZQe14gk/1CnY+XeXaZdya9L0tF2RkXrTo3v
GdIx5Yhlu6QsgY9XpGO74fgp+RxfmY7ZrWeo1MHEPx1r2s3YGsDfS9Wk48CT
wZF1rI/XpSOh9a6lBSrWf1TY0m/IEE3+fkZTBT8TS+UV/v5MR4XDQ/rNbsP3
/3oqDDUZ1MLPhP6vQtWs7KwCZ+KvwscJrmKvX8L+mqlgsD/23yUr4q/C2Njp
t+bvZv6nQuVGn13/+F7BWoXd7rZOmucZ/1V4aeyTVF7O+p8K16/PXDqL55Gr
CjkF5x+NOsj8T4UfQROGfmd9UaTCaK3lxyb4Mf9ToSiuaWQs3z+IVTB+9K26
4zPir0LrNzVdfjiz/tOwPmnmkBa8n85SoTy69zbdxt87qaA2rpT91CH/V8G6
9a2bC1iPyVdh9qf9Bcnkg4UN+9VidppxS2F+tQr/fBIy/0sh/1fBtk9YkxGd
hHapCp8iE3u94HlRocKTXq2kRk/I/1SIehp32jFL2P8qFUZYDPhWsIPvXVXQ
1TlZUcrfU9apkO+W7eGYxPpPBloc/j2qxJD+nwFpbtPMOPIpnQxcNCifqdYW
7E8vAxae22ydppL/ZSBv5RM31Qjy/wxcn9ymT1e+zzTLwOT69Mo45gdWGYiK
yLiqavy9WwbsdhuEvJJ9nvB/U8m1jQ==
      "]]}, {}}, {}, {}, {}, {}},
  AspectRatio->NCache[GoldenRatio^(-1), 0.6180339887498948],
  Axes->{True, True},
  AxesLabel->{None, None},
  AxesOrigin->{0., 0},
  AxesStyle->Directive[16],
  DisplayFunction->Identity,
  Frame->{{False, False}, {False, False}},
  FrameLabel->{{None, None}, {None, None}},
  FrameTicks->{{Automatic, Automatic}, {Automatic, Automatic}},
  GridLines->{None, None},
  GridLinesStyle->Directive[
    GrayLevel[0.5, 0.4]],
  ImagePadding->All,
  LabelStyle->GrayLevel[0],
  Method->{"CoordinatesToolOptions" -> {"DisplayFunction" -> ({
        (Identity[#]& )[
         Part[#, 1]], 
        (Identity[#]& )[
         Part[#, 2]]}& ), "CopiedValueFunction" -> ({
        (Identity[#]& )[
         Part[#, 1]], 
        (Identity[#]& )[
         Part[#, 2]]}& )}},
  PlotRange->{{0., 1000.}, {0, 4}},
  PlotRangeClipping->True,
  PlotRangePadding->{{
     Scaled[0.02], 
     Scaled[0.02]}, {0, 0}},
  Ticks->{Automatic, Automatic},
  TicksStyle->Directive[16]]], "Output",
 CellChangeTimes->{3.9095941334023256`*^9, 3.9095942123587914`*^9},
 CellLabel->
  "Out[770]=",ExpressionUUID->"103d1f0c-e5ae-4677-bfc3-3eb13f49676c"]
}, Open  ]],

Cell[BoxData["\[IndentingNewLine]"], "Input",
 CellChangeTimes->{3.909544770841793*^9},
 CellLabel->
  "In[772]:=",ExpressionUUID->"82f9ae70-8065-45d3-890e-49d2b08b68d6"],

Cell[BoxData[
 RowBox[{"EmitSound", "[", 
  RowBox[{"Sound", "[", 
   RowBox[{"{", 
    RowBox[{
     RowBox[{"SoundNote", "[", "\"\<C\>\"", "]"}], ",", 
     RowBox[{"SoundNote", "[", "\"\<G\>\"", "]"}], ",", 
     RowBox[{"SoundNote", "[", "\"\<A\>\"", "]"}]}], "}"}], "]"}], 
  "]"}]], "Input",
 CellChangeTimes->{{3.8948468387487864`*^9, 3.8948468489678264`*^9}, 
   3.897732804497039*^9, 3.8977381837159777`*^9, {3.897759979240881*^9, 
   3.8977599806938705`*^9}, {3.8977600111899257`*^9, 
   3.8977601358688116`*^9}, {3.897841952756502*^9, 3.8978419795245056`*^9}},
 CellLabel->
  "In[773]:=",ExpressionUUID->"e4d32282-78da-433c-a27d-1efa78369f04"]
},
WindowSize->{1614, 1262},
WindowMargins->{{1999, Automatic}, {Automatic, 142}},
Magnification:>1.5 Inherited,
FrontEndVersion->"11.3 for Microsoft Windows (64-bit) (2018\:5e743\:670812\
\:65e5)",
StyleDefinitions->"Default.nb"
]
(* End of Notebook Content *)

(* Internal cache information *)
(*CellTagsOutline
CellTagsIndex->{}
*)
(*CellTagsIndex
CellTagsIndex->{}
*)
(*NotebookFileOutline
Notebook[{
Cell[558, 20, 513, 11, 43, "Input",ExpressionUUID->"3d30a11d-61c1-47de-9153-16c53b743ceb"],
Cell[1074, 33, 791, 19, 66, "Input",ExpressionUUID->"291e0fd9-e424-4562-b82d-73082372ff25"],
Cell[1868, 54, 819, 19, 102, "Input",ExpressionUUID->"a09990c8-2df4-428b-94aa-485de3d344a6"],
Cell[2690, 75, 295, 7, 43, "Input",ExpressionUUID->"11fae366-7878-4038-b060-be918d075c96"],
Cell[2988, 84, 278, 7, 43, "Input",ExpressionUUID->"b5de1ba7-f640-4881-97e9-7be080b74d21"],
Cell[3269, 93, 392, 9, 43, "Input",ExpressionUUID->"dfabe776-7435-43e8-8683-a02e28126f46"],
Cell[3664, 104, 262, 7, 43, "Input",ExpressionUUID->"a24738db-6f9d-41cc-964d-31b6f0e608bd"],
Cell[3929, 113, 1459, 24, 43, "Input",ExpressionUUID->"bec315a3-361b-4d0b-9ebc-55dca753219a"],
Cell[5391, 139, 843, 15, 43, "Input",ExpressionUUID->"7164fa8b-1134-4710-98dd-0610438b55da"],
Cell[6237, 156, 172, 3, 73, "Input",ExpressionUUID->"8b3623de-2181-435e-9ba0-c73c5776d44f"],
Cell[6412, 161, 14113, 324, 835, "Input",ExpressionUUID->"d6b2468d-0dfa-4ab2-9a42-ad3b7607d2aa"],
Cell[20528, 487, 172, 3, 73, "Input",ExpressionUUID->"7ea592d9-f5fd-45ef-950b-153fa4df4325"],
Cell[CellGroupData[{
Cell[20725, 494, 562, 13, 66, "Input",ExpressionUUID->"9014147d-4258-4f6e-a329-946030c49fba"],
Cell[21290, 509, 715, 10, 49, "Output",ExpressionUUID->"a47d468e-0e7e-4da8-8a39-3cb3e0a9248f"]
}, Open  ]],
Cell[CellGroupData[{
Cell[22042, 524, 221, 5, 43, "Input",ExpressionUUID->"9a650922-4703-4c39-9941-c0c522a10f30"],
Cell[22266, 531, 511, 8, 49, "Output",ExpressionUUID->"543bbe63-2471-419b-8f64-2edd56f53820"]
}, Open  ]],
Cell[CellGroupData[{
Cell[22814, 544, 291, 6, 43, "Input",ExpressionUUID->"1e15e23a-5b4a-4109-ac38-6ca1dff2d220"],
Cell[23108, 552, 852, 13, 49, "Output",ExpressionUUID->"da0eb96a-914e-4f60-8970-1ba3e893fe40"]
}, Open  ]],
Cell[CellGroupData[{
Cell[23997, 570, 280, 6, 43, "Input",ExpressionUUID->"5ab12ac4-c61c-4513-87a3-4331c8f5d1c3"],
Cell[24280, 578, 2732, 38, 49, "Output",ExpressionUUID->"04b09800-ecb4-421e-ac62-e84866772d0b"]
}, Open  ]],
Cell[27027, 619, 170, 3, 73, "Input",ExpressionUUID->"177ac385-d22d-4bb9-b161-3cb5e2e9d407"],
Cell[CellGroupData[{
Cell[27222, 626, 1090, 30, 104, "Input",ExpressionUUID->"8ca29d35-2d33-46ce-a69f-8b7dcb14b999"],
Cell[28315, 658, 393, 6, 49, "Output",ExpressionUUID->"9b60a214-e9c3-41c7-97c7-1d3b08acc922"]
}, Open  ]],
Cell[CellGroupData[{
Cell[28745, 669, 1139, 31, 104, "Input",ExpressionUUID->"40d87712-60d0-4079-ac36-9ba6a8b5ddfb"],
Cell[29887, 702, 393, 6, 49, "Output",ExpressionUUID->"2f951f7c-8043-4b1e-8be5-65f663e94dec"]
}, Open  ]],
Cell[CellGroupData[{
Cell[30317, 713, 1192, 31, 104, "Input",ExpressionUUID->"56a2a6c2-431a-4b0a-aff9-14dd2583fbb9"],
Cell[31512, 746, 389, 6, 49, "Output",ExpressionUUID->"c829e303-88d2-4924-b73c-55a7c4230809"]
}, Open  ]],
Cell[CellGroupData[{
Cell[31938, 757, 1192, 31, 104, "Input",ExpressionUUID->"ab05abed-520e-4434-8438-75cf6d546cad"],
Cell[33133, 790, 386, 6, 49, "Output",ExpressionUUID->"37c4260a-a964-4b6d-a474-d166198f007e"]
}, Open  ]],
Cell[CellGroupData[{
Cell[33556, 801, 1242, 32, 104, "Input",ExpressionUUID->"5c7cb72b-dd3c-4bf0-9863-afe0935fb6a4"],
Cell[34801, 835, 386, 6, 49, "Output",ExpressionUUID->"2aee1f4a-2134-44e0-ad64-2571014174eb"]
}, Open  ]],
Cell[CellGroupData[{
Cell[35224, 846, 1191, 31, 104, "Input",ExpressionUUID->"cf4933d7-be10-4d3a-bea6-da8304c21759"],
Cell[36418, 879, 392, 6, 49, "Output",ExpressionUUID->"c96fa72e-a7cb-4ee1-a709-193d2b935ec8"]
}, Open  ]],
Cell[CellGroupData[{
Cell[36847, 890, 1190, 31, 104, "Input",ExpressionUUID->"419e6e89-1908-4fbd-8c0d-f85a59841bb1"],
Cell[38040, 923, 395, 6, 49, "Output",ExpressionUUID->"4fcaa381-b450-4eff-bc46-441275a2fca5"]
}, Open  ]],
Cell[CellGroupData[{
Cell[38472, 934, 390, 9, 43, "Input",ExpressionUUID->"ddd87574-e35e-4ae9-85a9-57deae2a4857"],
Cell[38865, 945, 540, 11, 49, "Output",ExpressionUUID->"bfa3c279-56db-452e-887a-abb035abe1b0"]
}, Open  ]],
Cell[39420, 959, 170, 3, 73, "Input",ExpressionUUID->"3b56a338-7892-4135-8242-ed0b6b793f1d"],
Cell[CellGroupData[{
Cell[39615, 966, 3554, 59, 174, "Input",ExpressionUUID->"a8a11302-60fa-4f29-bd12-4c44f3321f5e"],
Cell[43172, 1027, 2468, 49, 356, "Output",ExpressionUUID->"91bbf1dc-1def-4cc6-8ab1-03de911c2406"]
}, Open  ]],
Cell[45655, 1079, 172, 3, 73, "Input",ExpressionUUID->"e5950b4d-98ac-44c0-84c0-0dfe8412a475"],
Cell[CellGroupData[{
Cell[45852, 1086, 1275, 27, 120, "Input",ExpressionUUID->"bbfaf709-ecec-41df-8733-e234f31753ab"],
Cell[47130, 1115, 14646, 256, 391, "Output",ExpressionUUID->"103d1f0c-e5ae-4677-bfc3-3eb13f49676c"]
}, Open  ]],
Cell[61791, 1374, 170, 3, 164, "Input",ExpressionUUID->"82f9ae70-8065-45d3-890e-49d2b08b68d6"],
Cell[61964, 1379, 654, 14, 148, "Input",ExpressionUUID->"e4d32282-78da-433c-a27d-1efa78369f04"]
}
]
*)
