# Supplementary material for: WE economy: Potential of mutual aid distribution based on moral responsibility and risk vulnerability
Source: PLoS One. 2024 May 16;19(5):e0301928. doi: 10.1371/journal.pone.0301928 (PMC11098405; doi:10.1371/journal.pone.0301928)
Supplement: S1 File — (ZIP) [file pone.0301928.s002.zip › WE-M-MR_model_Fig3E_3F.nb]

(* Content-type: application/vnd.wolfram.mathematica *)

(*** Wolfram Notebook File ***)
(* http://www.wolfram.com/nb *)

(* CreatedBy='Mathematica 11.3' *)

(*CacheID: 234*)
(* Internal cache information:
NotebookFileLineBreakTest
NotebookFileLineBreakTest
NotebookDataPosition[       158,          7]
NotebookDataLength[     72270,       1569]
NotebookOptionsPosition[     67073,       1480]
NotebookOutlinePosition[     67464,       1497]
CellTagsIndexPosition[     67421,       1494]
WindowFrame->Normal*)

(* Beginning of Notebook Content *)
Notebook[{
Cell[BoxData[
 RowBox[{
  StyleBox[
   RowBox[{"n", "=", "1000"}],
   FontSize->14], 
  RowBox[{"(*", "\:4eba\:6570", "*)"}], ";"}]], "Input",
 CellChangeTimes->{{3.78000613908243*^9, 3.7800061410485353`*^9}, {
   3.7800061829702377`*^9, 3.7800062225187626`*^9}, 3.7800111868498716`*^9, 
   3.78012027007485*^9, 3.780120491490986*^9, 3.7801751099043674`*^9, 
   3.7852978187592173`*^9, 3.785373068377532*^9, 3.829255502429088*^9},
 CellLabel->
  "In[645]:=",ExpressionUUID->"3d30a11d-61c1-47de-9153-16c53b743ceb"],

Cell[BoxData[
 RowBox[{
  RowBox[{
   RowBox[{"m", "[", "0", "]"}], "=", 
   RowBox[{"Table", "[", 
    RowBox[{"1", ",", 
     RowBox[{"{", 
      RowBox[{"i", ",", "1", ",", "n"}], "}"}]}], "]"}]}], 
  RowBox[{"(*", "\:5bcc\:306e\:521d\:671f\:5206\:5e03", "*)"}], 
  ";"}]], "Input",
 CellChangeTimes->{{3.7800062573529997`*^9, 3.7800062973935804`*^9}, {
   3.7800063315477653`*^9, 3.780006339628281*^9}, {3.7800063942317944`*^9, 
   3.7800064356674457`*^9}, {3.7851850290922823`*^9, 3.7851850338821306`*^9}, 
   3.829255510341872*^9, 3.829264377639785*^9},
 CellLabel->
  "In[646]:=",ExpressionUUID->"291e0fd9-e424-4562-b82d-73082372ff25"],

Cell[BoxData[
 RowBox[{
  RowBox[{"\[Rho]", "=", 
   RowBox[{"Table", "[", 
    RowBox[{
     RowBox[{
      RowBox[{"(", 
       RowBox[{"0.2", "+", 
        RowBox[{
         FractionBox["0.8", "n"], "*", "i"}]}], ")"}], "*", 
      RowBox[{"(", 
       RowBox[{"1", "-", 
        RowBox[{
         FractionBox["0.2", "n"], "*", "i"}]}], ")"}]}], ",", 
     RowBox[{"{", 
      RowBox[{"i", ",", "1", ",", "n"}], "}"}]}], "]"}]}], 
  RowBox[{"(*", 
   RowBox[{"\:8ca0\:62c5\:7387", "=", 
    RowBox[{
    "\:9053\:5fb3\:7684\:8cac\:4efb", "\[Times]", 
     "\:30ea\:30b9\:30af\:8106\:5f31\:6027\:306e\:8a2d\:5b9a"}]}], "*)"}], 
  ";"}]], "Input",
 CellChangeTimes->{{3.9095469850779295`*^9, 3.909546986470773*^9}, 
   3.9095470210814056`*^9, {3.909547057623608*^9, 3.909547063859621*^9}, {
   3.9095471007688913`*^9, 3.9095472968096557`*^9}, {3.9095473364101496`*^9, 
   3.909547385644745*^9}, {3.9095484997597747`*^9, 3.9095485306620846`*^9}},
 CellLabel->
  "In[647]:=",ExpressionUUID->"a09990c8-2df4-428b-94aa-485de3d344a6"],

Cell[BoxData[
 RowBox[{
  RowBox[{"\[Rho]m", "=", 
   RowBox[{"Table", "[", 
    RowBox[{
     RowBox[{"(", 
      RowBox[{"0.2", "+", 
       RowBox[{
        FractionBox["0.8", "n"], "*", "i"}]}], ")"}], ",", 
     RowBox[{"{", 
      RowBox[{"i", ",", "1", ",", "n"}], "}"}]}], "]"}]}], 
  RowBox[{"(*", "\:9053\:5fb3\:7684\:8cac\:4efb\:306e\:8a2d\:5b9a", "*)"}], 
  ";"}]], "Input",
 CellChangeTimes->{{3.9095469850779295`*^9, 3.909546986470773*^9}, 
   3.9095470210814056`*^9, {3.909547057623608*^9, 3.909547063859621*^9}, {
   3.9095471007688913`*^9, 3.9095472968096557`*^9}, {3.9095473364101496`*^9, 
   3.909547385644745*^9}, {3.9095484997597747`*^9, 3.9095485306620846`*^9}, {
   3.9095598254350758`*^9, 3.909559835990199*^9}, 3.9095599528577724`*^9, {
   3.9095802396929293`*^9, 3.9095802498485394`*^9}, 3.9095931628304653`*^9},
 CellLabel->
  "In[648]:=",ExpressionUUID->"d2ef730e-e99d-43d5-9b56-d78feea6e5be"],

Cell[BoxData[
 RowBox[{
  RowBox[{"\[Rho]r", "=", 
   RowBox[{"Table", "[", 
    RowBox[{
     RowBox[{"(", 
      RowBox[{"1", "-", 
       RowBox[{
        FractionBox["0.2", "n"], "*", "i"}]}], ")"}], ",", 
     RowBox[{"{", 
      RowBox[{"i", ",", "1", ",", "n"}], "}"}]}], "]"}]}], 
  RowBox[{
  "(*", "\:30ea\:30b9\:30af\:8106\:5f31\:6027\:306e\:8a2d\:5b9a", "*)"}], 
  ";"}]], "Input",
 CellChangeTimes->{{3.9095469850779295`*^9, 3.909546986470773*^9}, 
   3.9095470210814056`*^9, {3.909547057623608*^9, 3.909547063859621*^9}, {
   3.9095471007688913`*^9, 3.9095472968096557`*^9}, {3.9095473364101496`*^9, 
   3.909547385644745*^9}, {3.9095484997597747`*^9, 3.9095485306620846`*^9}, {
   3.9095598254350758`*^9, 3.909559835990199*^9}, 3.9095599528577724`*^9},
 CellLabel->
  "In[649]:=",ExpressionUUID->"a4619d74-1832-4ab4-8d85-f9df269afa1e"],

Cell[BoxData[
 RowBox[{
  RowBox[{
   RowBox[{"ii", "[", "0", "]"}], "=", "0"}], ";"}]], "Input",
 CellChangeTimes->{{3.780025320987832*^9, 3.78002532950239*^9}, 
   3.780025484229308*^9, 3.8292555276402383`*^9},
 CellLabel->
  "In[650]:=",ExpressionUUID->"11fae366-7878-4038-b060-be918d075c96"],

Cell[BoxData[
 RowBox[{
  RowBox[{
   RowBox[{"jj", "[", "0", "]"}], "=", "0"}], ";"}]], "Input",
 CellChangeTimes->{{3.7800254980091915`*^9, 3.7800255029655113`*^9}, 
   3.8292555322739315`*^9},
 CellLabel->
  "In[651]:=",ExpressionUUID->"b5de1ba7-f640-4881-97e9-7be080b74d21"],

Cell[BoxData[
 RowBox[{
  RowBox[{"s", "=", "0"}], 
  RowBox[{"(*", "\:5bcc\:306e\:7dcf\:4ea4\:63db\:91cf", "*)"}], 
  ";"}]], "Input",
 CellChangeTimes->{{3.8292573576371975`*^9, 3.8292573587522182`*^9}, {
  3.8292574744598904`*^9, 3.8292575236404552`*^9}, {3.8292643859596024`*^9, 
  3.829264390767871*^9}},
 CellLabel->
  "In[652]:=",ExpressionUUID->"dfabe776-7435-43e8-8683-a02e28126f46"],

Cell[BoxData[
 RowBox[{
  StyleBox[
   RowBox[{"\[Lambda]", "=", "0.25"}],
   Background->RGBColor[1, 0.85, 0.85]], 
  RowBox[{"(*", "\:8caf\:84c4\:7387", "*)"}], ";"}]], "Input",
 CellLabel->
  "In[653]:=",ExpressionUUID->"a24738db-6f9d-41cc-964d-31b6f0e608bd"],

Cell[BoxData[
 RowBox[{
  StyleBox[
   RowBox[{"\[Delta]w", "=", "0.1"}],
   Background->RGBColor[1, 0.85, 0.85]], 
  RowBox[{"(*", "\:640d\:76ca\:7387", "*)"}], ";"}]], "Input",
 CellChangeTimes->{{3.7800065512188663`*^9, 3.7800065703580875`*^9}, {
   3.780007596905789*^9, 3.7800076076221113`*^9}, 3.7801751993319407`*^9, 
   3.780177258259259*^9, 3.7801773017759657`*^9, 3.780177342326905*^9, {
   3.7801780120979495`*^9, 3.7801780154196367`*^9}, {3.7851850480799913`*^9, 
   3.785185075762636*^9}, 3.785185851399935*^9, 3.785373873394215*^9, 
   3.829255539567762*^9, {3.8292575516019864`*^9, 3.8292575532725563`*^9}, 
   3.82925765686847*^9, 3.8292589118576975`*^9, 3.829260600683658*^9, 
   3.8292628690619316`*^9, 3.829262928568199*^9, 3.8292629709650116`*^9, 
   3.8292643982784047`*^9, 3.8292650306818123`*^9, 3.829265410689646*^9, 
   3.8292656983276377`*^9, 3.8292659768972683`*^9, 3.8292666589938154`*^9, {
   3.8292722394691334`*^9, 3.829272239905949*^9}, 3.8292726971580114`*^9, 
   3.8292729495008655`*^9, 3.8292731800186305`*^9, {3.8292733747507763`*^9, 
   3.8292733749314594`*^9}, {3.829276037454605*^9, 3.829276037900482*^9}, {
   3.862688361271633*^9, 3.862688361541687*^9}, {3.8626987040970836`*^9, 
   3.8626987338401513`*^9}, {3.8626996276008883`*^9, 
   3.8626996531110587`*^9}, {3.909544856207822*^9, 3.9095448831249967`*^9}, 
   3.90954520178058*^9},
 CellLabel->
  "In[654]:=",ExpressionUUID->"bec315a3-361b-4d0b-9ebc-55dca753219a"],

Cell[BoxData[
 RowBox[{
  RowBox[{"tmax", "=", "1000000"}], 
  RowBox[{"(*", "\:7e70\:308a\:8fd4\:3057\:56de\:6570", "*)"}], 
  ";"}]], "Input",
 CellChangeTimes->{{3.780008580174608*^9, 3.7800085856319404`*^9}, 
   3.7800108020311966`*^9, {3.780010851854395*^9, 3.780010866092286*^9}, 
   3.780089642658536*^9, 3.780092132140647*^9, 3.780120166778257*^9, 
   3.780120529475758*^9, 3.780175114231393*^9, 3.7852978235404973`*^9, {
   3.7853730714252605`*^9, 3.7853730783172874`*^9}, {3.8292555498174243`*^9, 
   3.8292555541263723`*^9}, 3.8292723609259033`*^9, 3.8292760689178944`*^9, 
   3.8627010916935062`*^9, 3.8627012305967903`*^9, 3.862701802686118*^9, 
   3.862702326491025*^9, 3.8627087840685472`*^9, {3.862708871916737*^9, 
   3.8627088734350266`*^9}},
 CellLabel->
  "In[655]:=",ExpressionUUID->"7164fa8b-1134-4710-98dd-0610438b55da"],

Cell[BoxData["\[IndentingNewLine]"], "Input",
 CellChangeTimes->{3.8627089260473337`*^9},
 CellLabel->
  "In[656]:=",ExpressionUUID->"8b3623de-2181-435e-9ba0-c73c5776d44f"],

Cell[BoxData[
 RowBox[{"Do", "[", 
  RowBox[{
   RowBox[{
    RowBox[{
     RowBox[{"m", "[", 
      RowBox[{"t", "+", "1"}], "]"}], "=", 
     RowBox[{"m", "[", "t", "]"}]}], 
    RowBox[{"(*", "\:5bcc\:306e\:4ea4\:63db", "*)"}], ";", 
    RowBox[{
     RowBox[{"ii", "[", 
      RowBox[{"t", "+", "1"}], "]"}], "=", 
     RowBox[{"ii", "[", "t", "]"}]}], ";", 
    RowBox[{
     RowBox[{"jj", "[", 
      RowBox[{"t", "+", "1"}], "]"}], "=", 
     RowBox[{"jj", "[", "t", "]"}]}], ";", 
    RowBox[{
     RowBox[{"ii", "[", 
      RowBox[{"t", "+", "1"}], "]"}], "=", 
     RowBox[{"RandomInteger", "[", 
      RowBox[{"{", 
       RowBox[{"1", ",", "n"}], "}"}], "]"}]}], ";", 
    RowBox[{
     RowBox[{"jj", "[", 
      RowBox[{"t", "+", "1"}], "]"}], "=", 
     RowBox[{"RandomInteger", "[", 
      RowBox[{"{", 
       RowBox[{"1", ",", 
        RowBox[{"n", "-", "1"}]}], "}"}], "]"}]}], ";", 
    RowBox[{"If", "[", 
     RowBox[{
      RowBox[{
       RowBox[{"ii", "[", 
        RowBox[{"t", "+", "1"}], "]"}], "\[LessEqual]", 
       RowBox[{"jj", "[", 
        RowBox[{"t", "+", "1"}], "]"}]}], ",", 
      RowBox[{
       RowBox[{"jj", "[", 
        RowBox[{"t", "+", "1"}], "]"}], "=", 
       RowBox[{
        RowBox[{"jj", "[", 
         RowBox[{"t", "+", "1"}], "]"}], "+", "1"}]}], ",", 
      RowBox[{
       RowBox[{"jj", "[", 
        RowBox[{"t", "+", "1"}], "]"}], "=", 
       RowBox[{"jj", "[", 
        RowBox[{"t", "+", "1"}], "]"}]}]}], "]"}], ";", 
    RowBox[{"\[Delta]", "=", 
     RowBox[{"RandomReal", "[", 
      RowBox[{"{", 
       RowBox[{
        RowBox[{"-", "\[Delta]w"}], ",", "\[Delta]w"}], "}"}], "]"}]}], ";", 
    "\[IndentingNewLine]", 
    RowBox[{
     RowBox[{"m", "[", 
      RowBox[{"t", "+", "1"}], "]"}], "=", 
     RowBox[{"ReplacePart", "[", 
      RowBox[{
       RowBox[{"m", "[", 
        RowBox[{"t", "+", "1"}], "]"}], ",", "\[IndentingNewLine]", 
       RowBox[{"{", 
        RowBox[{
         RowBox[{
          RowBox[{"ii", "[", 
           RowBox[{"t", "+", "1"}], "]"}], "\[Rule]", 
          RowBox[{
           RowBox[{"\[Lambda]", "*", 
            StyleBox[
             RowBox[{
              RowBox[{"m", "[", "t", "]"}], "[", 
              RowBox[{"[", 
               RowBox[{"ii", "[", 
                RowBox[{"t", "+", "1"}], "]"}], "]"}], "]"}],
             Background->RGBColor[1, 0.85, 0.85]]}], "\[IndentingNewLine]", 
           "+", 
           RowBox[{
            RowBox[{"(", 
             RowBox[{"1", "-", "\[Lambda]"}], ")"}], "*", 
            RowBox[{"(", 
             RowBox[{"1", "-", 
              StyleBox[
               RowBox[{"\[Rho]m", "[", 
                RowBox[{"[", 
                 RowBox[{"ii", "[", 
                  RowBox[{"t", "+", "1"}], "]"}], "]"}], "]"}],
               Background->RGBColor[1, 0.85, 0.85]]}], ")"}], "*", 
            StyleBox[
             RowBox[{
              RowBox[{"m", "[", "t", "]"}], "[", 
              RowBox[{"[", 
               RowBox[{"ii", "[", 
                RowBox[{"t", "+", "1"}], "]"}], "]"}], "]"}],
             Background->RGBColor[1, 0.85, 0.85]]}], "\[IndentingNewLine]", 
           "+", 
           RowBox[{
            RowBox[{"(", 
             RowBox[{"1", "+", "\[Delta]"}], ")"}], "*", 
            RowBox[{"(", 
             RowBox[{"1", "-", "\[Lambda]"}], ")"}], "*", 
            FractionBox[
             StyleBox[
              RowBox[{"\[Rho]", "[", 
               RowBox[{"[", 
                RowBox[{"ii", "[", 
                 RowBox[{"t", "+", "1"}], "]"}], "]"}], "]"}],
              Background->RGBColor[1, 0.85, 0.85]], 
             RowBox[{
              StyleBox[
               RowBox[{"\[Rho]", "[", 
                RowBox[{"[", 
                 RowBox[{"ii", "[", 
                  RowBox[{"t", "+", "1"}], "]"}], "]"}], "]"}],
               Background->RGBColor[1, 0.85, 0.85]], "+", 
              StyleBox[
               RowBox[{"\[Rho]", "[", 
                RowBox[{"[", 
                 RowBox[{"jj", "[", 
                  RowBox[{"t", "+", "1"}], "]"}], "]"}], "]"}],
               Background->RGBColor[0.88, 1, 0.88]]}]], "*", 
            RowBox[{"(", 
             RowBox[{
              RowBox[{
               StyleBox[
                RowBox[{"\[Rho]m", "[", 
                 RowBox[{"[", 
                  RowBox[{"ii", "[", 
                   RowBox[{"t", "+", "1"}], "]"}], "]"}], "]"}],
                Background->RGBColor[1, 0.85, 0.85]], "*", 
               StyleBox[
                RowBox[{
                 RowBox[{"m", "[", "t", "]"}], "[", 
                 RowBox[{"[", 
                  RowBox[{"ii", "[", 
                   RowBox[{"t", "+", "1"}], "]"}], "]"}], "]"}],
                Background->RGBColor[1, 0.85, 0.85]]}], "+", 
              RowBox[{
               StyleBox[
                RowBox[{"\[Rho]m", "[", 
                 RowBox[{"[", 
                  RowBox[{"jj", "[", 
                   RowBox[{"t", "+", "1"}], "]"}], "]"}], "]"}],
                Background->RGBColor[0.88, 1, 0.88]], "*", 
               StyleBox[
                RowBox[{
                 RowBox[{"m", "[", "t", "]"}], "[", 
                 RowBox[{"[", 
                  RowBox[{"jj", "[", 
                   RowBox[{"t", "+", "1"}], "]"}], "]"}], "]"}],
                Background->RGBColor[0.88, 1, 0.88]]}]}], ")"}]}]}]}], ",", 
         "\[IndentingNewLine]", 
         RowBox[{
          RowBox[{"jj", "[", 
           RowBox[{"t", "+", "1"}], "]"}], "\[Rule]", 
          RowBox[{
           RowBox[{"\[Lambda]", "*", 
            StyleBox[
             RowBox[{
              RowBox[{"m", "[", "t", "]"}], "[", 
              RowBox[{"[", 
               RowBox[{"jj", "[", 
                RowBox[{"t", "+", "1"}], "]"}], "]"}], "]"}],
             Background->RGBColor[0.88, 1, 0.88]]}], "\[IndentingNewLine]", 
           "+", 
           RowBox[{
            RowBox[{"(", 
             RowBox[{"1", "-", "\[Lambda]"}], ")"}], "*", 
            RowBox[{"(", 
             RowBox[{"1", "-", 
              StyleBox[
               RowBox[{"\[Rho]m", "[", 
                RowBox[{"[", 
                 RowBox[{"jj", "[", 
                  RowBox[{"t", "+", "1"}], "]"}], "]"}], "]"}],
               Background->RGBColor[0.88, 1, 0.88]]}], ")"}], "*", 
            StyleBox[
             RowBox[{
              RowBox[{"m", "[", "t", "]"}], "[", 
              RowBox[{"[", 
               RowBox[{"jj", "[", 
                RowBox[{"t", "+", "1"}], "]"}], "]"}], "]"}],
             Background->RGBColor[0.88, 1, 0.88]]}], "\[IndentingNewLine]", 
           "+", 
           RowBox[{
            RowBox[{"(", 
             RowBox[{"1", "+", "\[Delta]"}], ")"}], "*", 
            RowBox[{"(", 
             RowBox[{"1", "-", "\[Lambda]"}], ")"}], "*", 
            FractionBox[
             StyleBox[
              RowBox[{"\[Rho]", "[", 
               RowBox[{"[", 
                RowBox[{"jj", "[", 
                 RowBox[{"t", "+", "1"}], "]"}], "]"}], "]"}],
              Background->RGBColor[0.88, 1, 0.88]], 
             RowBox[{
              StyleBox[
               RowBox[{"\[Rho]", "[", 
                RowBox[{"[", 
                 RowBox[{"ii", "[", 
                  RowBox[{"t", "+", "1"}], "]"}], "]"}], "]"}],
               Background->RGBColor[1, 0.85, 0.85]], "+", 
              StyleBox[
               RowBox[{"\[Rho]", "[", 
                RowBox[{"[", 
                 RowBox[{"jj", "[", 
                  RowBox[{"t", "+", "1"}], "]"}], "]"}], "]"}],
               Background->RGBColor[0.88, 1, 0.88]]}]], "*", 
            RowBox[{"(", 
             RowBox[{
              RowBox[{
               StyleBox[
                RowBox[{"\[Rho]m", "[", 
                 RowBox[{"[", 
                  RowBox[{"ii", "[", 
                   RowBox[{"t", "+", "1"}], "]"}], "]"}], "]"}],
                Background->RGBColor[1, 0.85, 0.85]], "*", 
               StyleBox[
                RowBox[{
                 RowBox[{"m", "[", "t", "]"}], "[", 
                 RowBox[{"[", 
                  RowBox[{"ii", "[", 
                   RowBox[{"t", "+", "1"}], "]"}], "]"}], "]"}],
                Background->RGBColor[1, 0.85, 0.85]]}], "+", 
              RowBox[{
               StyleBox[
                RowBox[{"\[Rho]m", "[", 
                 RowBox[{"[", 
                  RowBox[{"jj", "[", 
                   RowBox[{"t", "+", "1"}], "]"}], "]"}], "]"}],
                Background->RGBColor[0.88, 1, 0.88]], "*", 
               StyleBox[
                RowBox[{
                 RowBox[{"m", "[", "t", "]"}], "[", 
                 RowBox[{"[", 
                  RowBox[{"jj", "[", 
                   RowBox[{"t", "+", "1"}], "]"}], "]"}], "]"}],
                Background->RGBColor[0.88, 1, 0.88]]}]}], ")"}]}]}]}]}], 
        "}"}]}], "]"}]}], ";", "\[IndentingNewLine]", "\[IndentingNewLine]", 
    RowBox[{"s", "=", 
     RowBox[{"s", "+", 
      RowBox[{
       RowBox[{"Abs", "[", "\[Delta]", "]"}], "*", 
       RowBox[{"(", 
        RowBox[{"1", "-", "\[Lambda]"}], ")"}], "*", 
       RowBox[{"(", 
        RowBox[{
         RowBox[{
          RowBox[{"\[Rho]r", "[", 
           RowBox[{"[", 
            RowBox[{"ii", "[", 
             RowBox[{"t", "+", "1"}], "]"}], "]"}], "]"}], "*", 
          RowBox[{
           RowBox[{"m", "[", "t", "]"}], "[", 
           RowBox[{"[", 
            RowBox[{"ii", "[", 
             RowBox[{"t", "+", "1"}], "]"}], "]"}], "]"}]}], "+", 
         RowBox[{
          RowBox[{"\[Rho]r", "[", 
           RowBox[{"[", 
            RowBox[{"jj", "[", 
             RowBox[{"t", "+", "1"}], "]"}], "]"}], "]"}], "*", 
          RowBox[{
           RowBox[{"m", "[", "t", "]"}], "[", 
           RowBox[{"[", 
            RowBox[{"jj", "[", 
             RowBox[{"t", "+", "1"}], "]"}], "]"}], "]"}]}]}], ")"}]}]}]}]}], 
   ",", "\[IndentingNewLine]", 
   RowBox[{"{", 
    RowBox[{"t", ",", "0", ",", "tmax", ",", "1"}], "}"}]}], "]"}]], "Input",
 CellChangeTimes->{{3.7800085946595144`*^9, 3.7800085995058317`*^9}, {
   3.7800086466358533`*^9, 3.780008752869671*^9}, {3.78000881551169*^9, 
   3.7800088375911036`*^9}, 3.7800089781601343`*^9, {3.7800095355148993`*^9, 
   3.7800095461345778`*^9}, {3.7800096117197914`*^9, 3.7800096240965796`*^9}, 
   3.7800099278460793`*^9, {3.78001000215485*^9, 3.7800100042129827`*^9}, {
   3.7800100480357866`*^9, 3.7800100539731665`*^9}, {3.7800101044584165`*^9, 
   3.78001010503445*^9}, {3.7800101509723997`*^9, 3.78001015141144*^9}, {
   3.780010210373209*^9, 3.7800102265102406`*^9}, {3.7800103844583764`*^9, 
   3.7800104049746933`*^9}, {3.7800104925193186`*^9, 3.780010532337877*^9}, {
   3.7800244829110575`*^9, 3.7800245062105417`*^9}, {3.7800245553727207`*^9, 
   3.7800245715887384`*^9}, {3.780024708821556*^9, 3.780024782599289*^9}, {
   3.780024871610016*^9, 3.780024887663022*^9}, {3.7800252533395042`*^9, 
   3.780025261925048*^9}, {3.7800253759663696`*^9, 3.7800253825047874`*^9}, {
   3.7800255110880375`*^9, 3.7800255930122957`*^9}, 3.78002564542666*^9, 
   3.780025704069417*^9, {3.7800257468681717`*^9, 3.78002576423934*^9}, {
   3.780026021210779*^9, 3.780026111728603*^9}, {3.78002614394765*^9, 
   3.780026172772502*^9}, {3.780026235850548*^9, 3.7800262553888054`*^9}, {
   3.780026352295022*^9, 3.780026372130294*^9}, {3.7800266416235857`*^9, 
   3.780026646778936*^9}, {3.780080060688077*^9, 3.7800801048022165`*^9}, {
   3.780080341396846*^9, 3.780080418170762*^9}, {3.7800804879904966`*^9, 
   3.7800805122348385`*^9}, 3.7800805582679663`*^9, {3.780080607441019*^9, 
   3.7800806116826735`*^9}, {3.7800806598292828`*^9, 3.7800806639041*^9}, {
   3.780081903592387*^9, 3.780081942864641*^9}, {3.7800842552213616`*^9, 
   3.7800843379357023`*^9}, 3.7800845457276692`*^9, {3.7800870399223547`*^9, 
   3.7800870783573074`*^9}, {3.780087119818559*^9, 3.7800871725972133`*^9}, {
   3.7800872103253317`*^9, 3.7800873701888685`*^9}, {3.7800874026190233`*^9, 
   3.780087435714695*^9}, {3.780118244133424*^9, 3.7801182480895014`*^9}, {
   3.780118282736243*^9, 3.7801182930436077`*^9}, {3.780118325620392*^9, 
   3.780118341436812*^9}, {3.7801184001902876`*^9, 3.780118540124941*^9}, {
   3.780118576861269*^9, 3.780118628924619*^9}, {3.7801187638389635`*^9, 
   3.7801187788525305`*^9}, 3.7801188938526344`*^9, {3.7801190805001783`*^9, 
   3.7801190870212817`*^9}, {3.780119123604597*^9, 3.780119133917556*^9}, {
   3.7801191748164186`*^9, 3.7801192515320415`*^9}, {3.7801193032235537`*^9, 
   3.7801193074792757`*^9}, {3.7801195247827225`*^9, 3.780119646372047*^9}, {
   3.780175075680664*^9, 3.7801750772614365`*^9}, {3.78518509079649*^9, 
   3.785185177976348*^9}, 3.785185217353592*^9, {3.7851852748631926`*^9, 
   3.785185453233836*^9}, 3.785185499849393*^9, 3.7851855769339743`*^9, 
   3.7851859205737805`*^9, 3.7852977949625177`*^9, {3.829256270118594*^9, 
   3.829256284072468*^9}, {3.829256469467016*^9, 3.8292564862517776`*^9}, {
   3.829257244838191*^9, 3.82925726084338*^9}, 3.829257343529244*^9, {
   3.8292574257745533`*^9, 3.829257435718065*^9}, 3.829264405024272*^9, {
   3.862698750755167*^9, 3.862698801004299*^9}, {3.8626988449292955`*^9, 
   3.86269889354735*^9}, {3.862698983750249*^9, 3.862698993487916*^9}, {
   3.8626993042574234`*^9, 3.8626993130354433`*^9}, {3.862699356569335*^9, 
   3.862699371322132*^9}, {3.862699426358389*^9, 3.8626994307694516`*^9}, 
   3.8627028130691843`*^9, {3.862709117291133*^9, 3.8627091265087724`*^9}, {
   3.909544894300161*^9, 3.9095449022444096`*^9}, 3.9095452178083744`*^9, 
   3.9095455930815954`*^9, {3.9095456341906223`*^9, 3.909545647148674*^9}, {
   3.909547852471505*^9, 3.909548043579112*^9}, 3.9095482560932183`*^9, {
   3.909548321826562*^9, 3.909548343085166*^9}, 3.9095483975310583`*^9, {
   3.9095588137153554`*^9, 3.9095588364859047`*^9}, {3.9095592011471195`*^9, 
   3.909559232228593*^9}, {3.909559266871139*^9, 3.9095593508402996`*^9}, {
   3.9095593910534964`*^9, 3.9095594004805984`*^9}, {3.909559996364842*^9, 
   3.9095600215791597`*^9}, {3.909560077497754*^9, 3.9095600871622047`*^9}, {
   3.9095601301441283`*^9, 3.9095601558073616`*^9}, {3.9095601998672595`*^9, 
   3.909560293162846*^9}, 3.909560334288848*^9, {3.9095603797282047`*^9, 
   3.909560398511865*^9}, {3.909561382262702*^9, 3.9095613912727685`*^9}, {
   3.9095614350952597`*^9, 3.9095614791526775`*^9}, {3.909561699072029*^9, 
   3.90956171151388*^9}, 3.9095620330142045`*^9, {3.909562750425417*^9, 
   3.9095628650916743`*^9}, {3.9095802660000772`*^9, 
   3.9095802996474323`*^9}, {3.9095805196506195`*^9, 3.909580545924122*^9}, {
   3.9095934101757164`*^9, 3.909593426955083*^9}},
 CellLabel->
  "In[657]:=",ExpressionUUID->"d6b2468d-0dfa-4ab2-9a42-ad3b7607d2aa"],

Cell[BoxData["\[IndentingNewLine]"], "Input",
 CellChangeTimes->{3.7853730143868637`*^9},
 CellLabel->
  "In[658]:=",ExpressionUUID->"7ea592d9-f5fd-45ef-950b-153fa4df4325"],

Cell[CellGroupData[{

Cell[BoxData[
 RowBox[{"Sum", "[", 
  RowBox[{
   RowBox[{
    RowBox[{"m", "[", "1000000", "]"}], "[", 
    RowBox[{"[", 
     RowBox[{"ii", "[", "a", "]"}], "]"}], "]"}], ",", 
   RowBox[{"{", 
    RowBox[{"a", ",", "1", ",", "1000"}], "}"}]}], "]"}]], "Input",
 CellChangeTimes->{{3.862708494620345*^9, 3.8627085128949847`*^9}, 
   3.8627085450134554`*^9, {3.8627085856780796`*^9, 3.862708708854768*^9}, 
   3.862708828042309*^9, {3.862708898069892*^9, 3.862708901752861*^9}},
 CellLabel->
  "In[659]:=",ExpressionUUID->"9014147d-4258-4f6e-a329-946030c49fba"],

Cell[BoxData["1013.3244798274877`"], "Output",
 CellChangeTimes->{{3.8627086100071054`*^9, 3.8627087119741397`*^9}, {
   3.86270881600272*^9, 3.8627088310565305`*^9}, 3.8627089972288218`*^9, 
   3.862709324307078*^9, 3.8627098099904284`*^9, 3.8627653090247436`*^9, 
   3.8627684006618814`*^9, 3.862769246199193*^9, 3.862769349101856*^9, 
   3.8627694011431737`*^9, 3.86276946589546*^9, 3.8627749900557528`*^9, 
   3.909544680983314*^9, 3.9095449901567597`*^9, 3.909545263249338*^9, 
   3.9095486544067087`*^9, 3.9095580932078295`*^9, 3.9095595506366158`*^9, 
   3.9095605711036496`*^9, 3.909561580649753*^9, 3.909561780799617*^9, 
   3.909562103678151*^9, 3.909562975445726*^9, 3.909580421458788*^9, 
   3.9095806286412687`*^9, 3.909593283664536*^9, 3.909593505766513*^9},
 CellLabel->
  "Out[659]=",ExpressionUUID->"857a121b-cd7b-43d7-95a1-3e558cdb01a5"]
}, Open  ]],

Cell[CellGroupData[{

Cell[BoxData[
 RowBox[{"\[Lambda]", 
  RowBox[{"(*", "\:8caf\:84c4\:7387", "*)"}]}]], "Input",
 CellChangeTimes->{3.8627654586839914`*^9},
 CellLabel->
  "In[660]:=",ExpressionUUID->"9a650922-4703-4c39-9941-c0c522a10f30"],

Cell[BoxData["0.25`"], "Output",
 CellChangeTimes->{3.862765464121335*^9, 3.8627684006984386`*^9, 
  3.8627692462429733`*^9, 3.86276934914053*^9, 3.862769401184451*^9, 
  3.8627694659338064`*^9, 3.862774990079136*^9, 3.90954468101661*^9, 
  3.909544990177514*^9, 3.9095452632706213`*^9, 3.9095486544303246`*^9, 
  3.90955809323561*^9, 3.909559550670693*^9, 3.9095605711540127`*^9, 
  3.9095615806956367`*^9, 3.909561780873494*^9, 3.9095621037272387`*^9, 
  3.9095629754948044`*^9, 3.9095804214766307`*^9, 3.9095806286711397`*^9, 
  3.9095932837162533`*^9, 3.9095935058102007`*^9},
 CellLabel->
  "Out[660]=",ExpressionUUID->"d39cceb7-78bc-4609-9b42-9280b5d70384"]
}, Open  ]],

Cell[CellGroupData[{

Cell[BoxData[
 RowBox[{"\[Delta]w", 
  RowBox[{"(*", "\:640d\:76ca\:7387", "*)"}]}]], "Input",
 CellChangeTimes->{{3.829259405037418*^9, 3.829259421011617*^9}, {
  3.862699840545171*^9, 3.86269984942391*^9}},
 CellLabel->
  "In[661]:=",ExpressionUUID->"1e15e23a-5b4a-4109-ac38-6ca1dff2d220"],

Cell[BoxData["0.1`"], "Output",
 CellChangeTimes->{
  3.862688404714463*^9, 3.8626990617707105`*^9, 3.862699488513179*^9, {
   3.8626996356230583`*^9, 3.8626996617019215`*^9}, 3.862699863106001*^9, 
   3.8627001425156574`*^9, 3.8627011848213124`*^9, 3.862708343301272*^9, 
   3.8627088160277667`*^9, 3.8627089972526846`*^9, 3.8627093243256717`*^9, 
   3.86270981001103*^9, 3.8627653090594053`*^9, 3.8627684007344866`*^9, 
   3.862769246280056*^9, 3.8627693491820755`*^9, 3.8627694012209044`*^9, 
   3.8627694659768744`*^9, 3.8627749901046257`*^9, 3.9095446810565357`*^9, 
   3.9095449901974773`*^9, 3.9095452632950735`*^9, 3.909548654485364*^9, 
   3.9095580932674885`*^9, 3.9095595507067285`*^9, 3.909560571210473*^9, 
   3.909561580745575*^9, 3.909561780936512*^9, 3.9095621037792025`*^9, 
   3.909562975546379*^9, 3.9095804214999185`*^9, 3.909580628698169*^9, 
   3.909593283766226*^9, 3.909593505846509*^9},
 CellLabel->
  "Out[661]=",ExpressionUUID->"53602509-8095-4fda-9dd7-ec2f94966ed6"]
}, Open  ]],

Cell[CellGroupData[{

Cell[BoxData[
 RowBox[{"s", 
  RowBox[{"(*", "\:5bcc\:306e\:7dcf\:4ea4\:63db\:91cf", "*)"}]}]], "Input",
 CellChangeTimes->{3.8292573910131683`*^9, 3.829259212159172*^9, 
  3.8292644164732213`*^9},
 CellLabel->
  "In[662]:=",ExpressionUUID->"5ab12ac4-c61c-4513-87a3-4331c8f5d1c3"],

Cell[BoxData["69259.5797034655`"], "Output",
 CellChangeTimes->{
  3.829257394844062*^9, 3.829257444153747*^9, {3.82925753317597*^9, 
   3.8292575600337543`*^9}, 3.829257663952458*^9, 3.8292588793870697`*^9, {
   3.8292589189311037`*^9, 3.829258940376177*^9}, {3.8292590048161774`*^9, 
   3.8292590262201867`*^9}, 3.829259098384144*^9, {3.8292593236350927`*^9, 
   3.8292593425364914`*^9}, 3.8292594290933576`*^9, {3.8292597893066864`*^9, 
   3.8292598132093496`*^9}, 3.829260608033442*^9, 3.8292628769895077`*^9, {
   3.8292629166891627`*^9, 3.829263001250636*^9}, 3.8292646437569504`*^9, 
   3.829264824593535*^9, 3.8292648798235617`*^9, 3.829264930035219*^9, 
   3.82926497818123*^9, 3.8292650371446037`*^9, 3.8292652067023125`*^9, 
   3.829265252371459*^9, 3.8292653038242455`*^9, 3.8292653540973644`*^9, 
   3.8292654171539745`*^9, 3.829265487156184*^9, 3.829265533154333*^9, 
   3.8292655905489173`*^9, 3.8292656325472126`*^9, {3.8292656817930765`*^9, 
   3.829265704776343*^9}, 3.8292657683675747`*^9, 3.829265810475027*^9, 
   3.829265860388054*^9, 3.8292659129160595`*^9, 3.8292659836953616`*^9, 
   3.829266667181691*^9, 3.8292667392315445`*^9, 3.8292668476600037`*^9, 
   3.829266898554608*^9, 3.8292669529602556`*^9, 3.8292722468783755`*^9, 
   3.829272397287712*^9, 3.8292724742023277`*^9, 3.8292725191285534`*^9, 
   3.8292725692454057`*^9, 3.829272609015325*^9, 3.829272648708357*^9, 
   3.8292727017208834`*^9, 3.829272778187894*^9, 3.8292728187684765`*^9, 
   3.829272854817145*^9, 3.829272893661375*^9, 3.8292729559488387`*^9, 
   3.8292729960918818`*^9, 3.8292730332841*^9, 3.829273069296355*^9, 
   3.829273107748805*^9, 3.829273182835079*^9, 3.829273225097966*^9, 
   3.8292732603926735`*^9, 3.8292732998124824`*^9, 3.8292733362427626`*^9, 
   3.8292733772996655`*^9, 3.829273421170327*^9, 3.8292734572387037`*^9, 
   3.8292734940703983`*^9, 3.829273533418684*^9, 3.8292761200361547`*^9, 
   3.829278509986634*^9, 3.862688404755149*^9, 3.8626990618053203`*^9, 
   3.8626994885972824`*^9, {3.862699635682041*^9, 3.862699661757978*^9}, 
   3.862699863168541*^9, 3.8627001425863523`*^9, 3.862701184911262*^9, 
   3.8627083433292866`*^9, 3.8627088160524435`*^9, 3.8627089972768984`*^9, 
   3.8627093243472023`*^9, 3.862709810028989*^9, 3.862765309085347*^9, 
   3.8627684007711425`*^9, 3.862769246327942*^9, 3.8627693492201605`*^9, 
   3.8627694012588015`*^9, 3.8627694660182343`*^9, 3.8627749901261916`*^9, 
   3.9095446810965023`*^9, 3.909544990222395*^9, 3.909545263320654*^9, 
   3.909548654526228*^9, 3.9095580932974725`*^9, 3.9095595507412515`*^9, 
   3.9095605712588916`*^9, 3.909561580796256*^9, 3.9095617809977694`*^9, 
   3.909562103829829*^9, 3.90956297560252*^9, 3.909580421522109*^9, 
   3.90958062872208*^9, 3.9095932838151093`*^9, 3.909593505885055*^9},
 CellLabel->
  "Out[662]=",ExpressionUUID->"d1c776e9-e10e-42db-99cf-a643df3615b0"]
}, Open  ]],

Cell[BoxData["\[IndentingNewLine]"], "Input",
 CellChangeTimes->{3.862708743838519*^9},
 CellLabel->
  "In[663]:=",ExpressionUUID->"177ac385-d22d-4bb9-b161-3cb5e2e9d407"],

Cell[CellGroupData[{

Cell[BoxData[
 RowBox[{
  RowBox[{"g1", "=", 
   RowBox[{"Sort", "[", 
    RowBox[{"m", "[", "1000", "]"}], "]"}]}], ";", 
  RowBox[{"gini1", "=", 
   RowBox[{
    FractionBox[
     RowBox[{"2", "*", 
      RowBox[{"Sum", "[", 
       RowBox[{
        RowBox[{"i", "*", 
         RowBox[{"g1", "[", 
          RowBox[{"[", "i", "]"}], "]"}]}], ",", 
        RowBox[{"{", 
         RowBox[{"i", ",", "1", ",", "n"}], "}"}]}], "]"}]}], 
     RowBox[{"n", "*", 
      RowBox[{"Sum", "[", 
       RowBox[{
        RowBox[{"g1", "[", 
         RowBox[{"[", "i", "]"}], "]"}], ",", 
        RowBox[{"{", 
         RowBox[{"i", ",", "1", ",", "n"}], "}"}]}], "]"}]}]], "-", 
    FractionBox[
     RowBox[{"n", "+", "1"}], "n"]}]}]}]], "Input",
 CellChangeTimes->{{3.7802801035698304`*^9, 3.780280104672882*^9}, {
  3.7802809884300804`*^9, 3.7802809901494427`*^9}, {3.780281064883213*^9, 
  3.780281066169772*^9}, {3.7853730878863125`*^9, 3.7853731096620417`*^9}, {
  3.785373528087453*^9, 3.7853735359096875`*^9}},
 CellLabel->
  "In[664]:=",ExpressionUUID->"8ca29d35-2d33-46ce-a69f-8b7dcb14b999"],

Cell[BoxData["0.022744875515031904`"], "Output",
 CellChangeTimes->{3.8627749901706986`*^9, 3.9095446811486173`*^9, 
  3.9095449902581396`*^9, 3.9095452633666525`*^9, 3.9095486545874033`*^9, 
  3.909558093347864*^9, 3.9095595508045454`*^9, 3.909560571342188*^9, 
  3.9095615808816977`*^9, 3.909561781109589*^9, 3.9095621039158154`*^9, 
  3.9095629756931763`*^9, 3.9095804215558653`*^9, 3.9095806287661066`*^9, 
  3.9095932839013233`*^9, 3.9095935059566092`*^9},
 CellLabel->
  "Out[664]=",ExpressionUUID->"dc8441b1-fc4d-4684-89f1-66fa5f84bd32"]
}, Open  ]],

Cell[CellGroupData[{

Cell[BoxData[
 RowBox[{
  RowBox[{"g2", "=", 
   RowBox[{"Sort", "[", 
    RowBox[{"m", "[", "3000", "]"}], "]"}]}], ";", 
  RowBox[{"gini2", "=", 
   RowBox[{
    FractionBox[
     RowBox[{"2", "*", 
      RowBox[{"Sum", "[", 
       RowBox[{
        RowBox[{"i", "*", 
         RowBox[{"g2", "[", 
          RowBox[{"[", "i", "]"}], "]"}]}], ",", 
        RowBox[{"{", 
         RowBox[{"i", ",", "1", ",", "n"}], "}"}]}], "]"}]}], 
     RowBox[{"n", "*", 
      RowBox[{"Sum", "[", 
       RowBox[{
        RowBox[{"g2", "[", 
         RowBox[{"[", "i", "]"}], "]"}], ",", 
        RowBox[{"{", 
         RowBox[{"i", ",", "1", ",", "n"}], "}"}]}], "]"}]}]], "-", 
    FractionBox[
     RowBox[{"n", "+", "1"}], "n"]}]}]}]], "Input",
 CellChangeTimes->{{3.7802801035698304`*^9, 3.780280104672882*^9}, {
  3.7802809884300804`*^9, 3.7802809901494427`*^9}, {3.780281064883213*^9, 
  3.780281066169772*^9}, {3.7853730878863125`*^9, 3.7853731096620417`*^9}, {
  3.785373154030054*^9, 3.7853731614469023`*^9}, {3.785373553194852*^9, 
  3.785373553700032*^9}},
 CellLabel->
  "In[665]:=",ExpressionUUID->"40d87712-60d0-4079-ac36-9ba6a8b5ddfb"],

Cell[BoxData["0.03414369772548009`"], "Output",
 CellChangeTimes->{3.862774990192828*^9, 3.9095446811728344`*^9, 
  3.909544990279535*^9, 3.9095452633902903`*^9, 3.9095486546211214`*^9, 
  3.9095580933768406`*^9, 3.909559550840254*^9, 3.909560571396412*^9, 
  3.909561580932049*^9, 3.909561781175506*^9, 3.909562103982102*^9, 
  3.9095629757465043`*^9, 3.909580421576226*^9, 3.909580628792077*^9, 
  3.9095932839511557`*^9, 3.9095935059945507`*^9},
 CellLabel->
  "Out[665]=",ExpressionUUID->"551de8df-e579-406a-99fd-261be2a96d3f"]
}, Open  ]],

Cell[CellGroupData[{

Cell[BoxData[
 RowBox[{
  RowBox[{"g3", "=", 
   RowBox[{"Sort", "[", 
    RowBox[{"m", "[", "10000", "]"}], "]"}]}], ";", 
  RowBox[{"gini3", "=", 
   RowBox[{
    FractionBox[
     RowBox[{"2", "*", 
      RowBox[{"Sum", "[", 
       RowBox[{
        RowBox[{"i", "*", 
         RowBox[{"g3", "[", 
          RowBox[{"[", "i", "]"}], "]"}]}], ",", 
        RowBox[{"{", 
         RowBox[{"i", ",", "1", ",", "n"}], "}"}]}], "]"}]}], 
     RowBox[{"n", "*", 
      RowBox[{"Sum", "[", 
       RowBox[{
        RowBox[{"g3", "[", 
         RowBox[{"[", "i", "]"}], "]"}], ",", 
        RowBox[{"{", 
         RowBox[{"i", ",", "1", ",", "n"}], "}"}]}], "]"}]}]], "-", 
    FractionBox[
     RowBox[{"n", "+", "1"}], "n"]}]}]}]], "Input",
 CellChangeTimes->{{3.7802801035698304`*^9, 3.780280104672882*^9}, {
  3.7802809884300804`*^9, 3.7802809901494427`*^9}, {3.780281064883213*^9, 
  3.780281066169772*^9}, {3.7853730878863125`*^9, 3.7853731096620417`*^9}, {
  3.785373154030054*^9, 3.7853731614469023`*^9}, {3.7853732068181877`*^9, 
  3.7853732132103386`*^9}, {3.7853735701632705`*^9, 3.785373570749255*^9}},
 CellLabel->
  "In[666]:=",ExpressionUUID->"56a2a6c2-431a-4b0a-aff9-14dd2583fbb9"],

Cell[BoxData["0.042771586782430315`"], "Output",
 CellChangeTimes->{3.862774990214757*^9, 3.9095446811983323`*^9, 
  3.909544990305464*^9, 3.909545263414301*^9, 3.909548654663884*^9, 
  3.9095580934067464`*^9, 3.9095595508752623`*^9, 3.9095605714438715`*^9, 
  3.9095615809844437`*^9, 3.9095617812687035`*^9, 3.9095621040447426`*^9, 
  3.9095629758016844`*^9, 3.9095804215978327`*^9, 3.9095806288210015`*^9, 
  3.909593283994464*^9, 3.9095935060337343`*^9},
 CellLabel->
  "Out[666]=",ExpressionUUID->"a591799c-a57e-4cb5-a7dd-83e062aa34c4"]
}, Open  ]],

Cell[CellGroupData[{

Cell[BoxData[
 RowBox[{
  RowBox[{"g4", "=", 
   RowBox[{"Sort", "[", 
    RowBox[{"m", "[", "30000", "]"}], "]"}]}], ";", 
  RowBox[{"gini4", "=", 
   RowBox[{
    FractionBox[
     RowBox[{"2", "*", 
      RowBox[{"Sum", "[", 
       RowBox[{
        RowBox[{"i", "*", 
         RowBox[{"g4", "[", 
          RowBox[{"[", "i", "]"}], "]"}]}], ",", 
        RowBox[{"{", 
         RowBox[{"i", ",", "1", ",", "n"}], "}"}]}], "]"}]}], 
     RowBox[{"n", "*", 
      RowBox[{"Sum", "[", 
       RowBox[{
        RowBox[{"g4", "[", 
         RowBox[{"[", "i", "]"}], "]"}], ",", 
        RowBox[{"{", 
         RowBox[{"i", ",", "1", ",", "n"}], "}"}]}], "]"}]}]], "-", 
    FractionBox[
     RowBox[{"n", "+", "1"}], "n"]}]}]}]], "Input",
 CellChangeTimes->{{3.7802801035698304`*^9, 3.780280104672882*^9}, {
  3.7802809884300804`*^9, 3.7802809901494427`*^9}, {3.780281064883213*^9, 
  3.780281066169772*^9}, {3.7853730878863125`*^9, 3.7853731096620417`*^9}, {
  3.785373154030054*^9, 3.7853731614469023`*^9}, {3.7853732068181877`*^9, 
  3.7853732527504587`*^9}, {3.785373587250988*^9, 3.7853735877235136`*^9}},
 CellLabel->
  "In[667]:=",ExpressionUUID->"ab05abed-520e-4434-8438-75cf6d546cad"],

Cell[BoxData["0.044589420542009206`"], "Output",
 CellChangeTimes->{3.862774990238903*^9, 3.9095446812285986`*^9, 
  3.909544990325409*^9, 3.9095452634403324`*^9, 3.909548654715201*^9, 
  3.909558093436737*^9, 3.9095595509113455`*^9, 3.9095605714882402`*^9, 
  3.9095615810336094`*^9, 3.909561781344472*^9, 3.909562104096689*^9, 
  3.9095629758584027`*^9, 3.909580421617852*^9, 3.9095806288460407`*^9, 
  3.9095932840403914`*^9, 3.9095935060683413`*^9},
 CellLabel->
  "Out[667]=",ExpressionUUID->"657c2418-6d6e-44c0-a316-1a70800c6354"]
}, Open  ]],

Cell[CellGroupData[{

Cell[BoxData[
 RowBox[{
  RowBox[{"g5", "=", 
   RowBox[{"Sort", "[", 
    RowBox[{"m", "[", "100000", "]"}], "]"}]}], ";", 
  RowBox[{"gini5", "=", 
   RowBox[{
    FractionBox[
     RowBox[{"2", "*", 
      RowBox[{"Sum", "[", 
       RowBox[{
        RowBox[{"i", "*", 
         RowBox[{"g5", "[", 
          RowBox[{"[", "i", "]"}], "]"}]}], ",", 
        RowBox[{"{", 
         RowBox[{"i", ",", "1", ",", "n"}], "}"}]}], "]"}]}], 
     RowBox[{"n", "*", 
      RowBox[{"Sum", "[", 
       RowBox[{
        RowBox[{"g5", "[", 
         RowBox[{"[", "i", "]"}], "]"}], ",", 
        RowBox[{"{", 
         RowBox[{"i", ",", "1", ",", "n"}], "}"}]}], "]"}]}]], "-", 
    FractionBox[
     RowBox[{"n", "+", "1"}], "n"]}]}]}]], "Input",
 CellChangeTimes->{{3.7802801035698304`*^9, 3.780280104672882*^9}, {
  3.7802809884300804`*^9, 3.7802809901494427`*^9}, {3.780281064883213*^9, 
  3.780281066169772*^9}, {3.7853730878863125`*^9, 3.7853731096620417`*^9}, {
  3.785373154030054*^9, 3.7853731614469023`*^9}, {3.7853732068181877`*^9, 
  3.785373274460041*^9}, {3.785373603074888*^9, 3.7853736036417737`*^9}, {
  3.7853736637180986`*^9, 3.785373667876901*^9}},
 CellLabel->
  "In[668]:=",ExpressionUUID->"5c7cb72b-dd3c-4bf0-9863-afe0935fb6a4"],

Cell[BoxData["0.046446813764895456`"], "Output",
 CellChangeTimes->{3.862774990264343*^9, 3.9095446812555428`*^9, 
  3.909544990345398*^9, 3.909545263465433*^9, 3.909548654745783*^9, 
  3.9095580934662514`*^9, 3.909559550946583*^9, 3.909560571535696*^9, 
  3.909561581081975*^9, 3.909561781407504*^9, 3.9095621041463804`*^9, 
  3.9095629759215918`*^9, 3.9095804216377983`*^9, 3.909580628872013*^9, 
  3.909593284086593*^9, 3.9095935061033154`*^9},
 CellLabel->
  "Out[668]=",ExpressionUUID->"cba0043a-b76b-4878-aed1-54d1267b3dfe"]
}, Open  ]],

Cell[CellGroupData[{

Cell[BoxData[
 RowBox[{
  RowBox[{"g6", "=", 
   RowBox[{"Sort", "[", 
    RowBox[{"m", "[", "300000", "]"}], "]"}]}], ";", 
  RowBox[{"gini6", "=", 
   RowBox[{
    FractionBox[
     RowBox[{"2", "*", 
      RowBox[{"Sum", "[", 
       RowBox[{
        RowBox[{"i", "*", 
         RowBox[{"g6", "[", 
          RowBox[{"[", "i", "]"}], "]"}]}], ",", 
        RowBox[{"{", 
         RowBox[{"i", ",", "1", ",", "n"}], "}"}]}], "]"}]}], 
     RowBox[{"n", "*", 
      RowBox[{"Sum", "[", 
       RowBox[{
        RowBox[{"g6", "[", 
         RowBox[{"[", "i", "]"}], "]"}], ",", 
        RowBox[{"{", 
         RowBox[{"i", ",", "1", ",", "n"}], "}"}]}], "]"}]}]], "-", 
    FractionBox[
     RowBox[{"n", "+", "1"}], "n"]}]}]}]], "Input",
 CellChangeTimes->{{3.7802801035698304`*^9, 3.780280104672882*^9}, {
  3.7802809884300804`*^9, 3.7802809901494427`*^9}, {3.780281064883213*^9, 
  3.780281066169772*^9}, {3.7853730878863125`*^9, 3.7853731096620417`*^9}, {
  3.785373154030054*^9, 3.7853731614469023`*^9}, {3.7853732068181877`*^9, 
  3.785373301117131*^9}, {3.7853736219347477`*^9, 3.785373622442325*^9}},
 CellLabel->
  "In[669]:=",ExpressionUUID->"cf4933d7-be10-4d3a-bea6-da8304c21759"],

Cell[BoxData["0.04619982170191994`"], "Output",
 CellChangeTimes->{3.862774990288166*^9, 3.9095446812934427`*^9, 
  3.909544990363496*^9, 3.9095452634913435`*^9, 3.9095486547786307`*^9, 
  3.9095580934965677`*^9, 3.9095595509850044`*^9, 3.909560571585947*^9, 
  3.909561581127145*^9, 3.909561781475577*^9, 3.9095621042002325`*^9, 
  3.90956297597324*^9, 3.9095804216569023`*^9, 3.9095806288960977`*^9, 
  3.909593284133256*^9, 3.909593506145331*^9},
 CellLabel->
  "Out[669]=",ExpressionUUID->"782ad83c-1a50-4572-881f-08b1e021044a"]
}, Open  ]],

Cell[CellGroupData[{

Cell[BoxData[
 RowBox[{
  RowBox[{"g7", "=", 
   RowBox[{"Sort", "[", 
    RowBox[{"m", "[", "1000000", "]"}], "]"}]}], ";", 
  RowBox[{"gini7", "=", 
   RowBox[{
    FractionBox[
     RowBox[{"2", "*", 
      RowBox[{"Sum", "[", 
       RowBox[{
        RowBox[{"i", "*", 
         RowBox[{"g7", "[", 
          RowBox[{"[", "i", "]"}], "]"}]}], ",", 
        RowBox[{"{", 
         RowBox[{"i", ",", "1", ",", "n"}], "}"}]}], "]"}]}], 
     RowBox[{"n", "*", 
      RowBox[{"Sum", "[", 
       RowBox[{
        RowBox[{"g7", "[", 
         RowBox[{"[", "i", "]"}], "]"}], ",", 
        RowBox[{"{", 
         RowBox[{"i", ",", "1", ",", "n"}], "}"}]}], "]"}]}]], "-", 
    FractionBox[
     RowBox[{"n", "+", "1"}], "n"]}]}]}]], "Input",
 CellChangeTimes->{{3.7802801035698304`*^9, 3.780280104672882*^9}, {
  3.7802809884300804`*^9, 3.7802809901494427`*^9}, {3.780281064883213*^9, 
  3.780281066169772*^9}, {3.7853730878863125`*^9, 3.7853731096620417`*^9}, {
  3.785373154030054*^9, 3.7853731614469023`*^9}, {3.7853732068181877`*^9, 
  3.785373358286265*^9}, {3.7853736385317*^9, 3.7853736390413427`*^9}},
 CellLabel->
  "In[670]:=",ExpressionUUID->"419e6e89-1908-4fbd-8c0d-f85a59841bb1"],

Cell[BoxData["0.04262096636182933`"], "Output",
 CellChangeTimes->{3.8627749903220205`*^9, 3.9095446813307223`*^9, 
  3.9095449903865175`*^9, 3.909545263515444*^9, 3.909548654812274*^9, 
  3.9095580935266323`*^9, 3.9095595510235662`*^9, 3.9095605716418295`*^9, 
  3.9095615811775184`*^9, 3.90956178153957*^9, 3.909562104256813*^9, 
  3.90956297602536*^9, 3.909580421675781*^9, 3.909580628925035*^9, 
  3.909593284180953*^9, 3.9095935061825895`*^9},
 CellLabel->
  "Out[670]=",ExpressionUUID->"e64524d3-a231-4a50-807e-aeabf0304682"]
}, Open  ]],

Cell[CellGroupData[{

Cell[BoxData[
 RowBox[{"ginidata", "=", 
  RowBox[{"{", 
   RowBox[{
   "gini1", ",", "gini2", ",", "gini3", ",", "gini4", ",", "gini5", ",", 
    "gini6", ",", "gini7"}], "}"}]}]], "Input",
 CellChangeTimes->{{3.909545358227146*^9, 3.909545390805354*^9}, {
  3.909545422591012*^9, 3.9095454498691425`*^9}},
 CellLabel->
  "In[671]:=",ExpressionUUID->"ddd87574-e35e-4ae9-85a9-57deae2a4857"],

Cell[BoxData[
 RowBox[{"{", 
  RowBox[{
  "0.022744875515031904`", ",", "0.03414369772548009`", ",", 
   "0.042771586782430315`", ",", "0.044589420542009206`", ",", 
   "0.046446813764895456`", ",", "0.04619982170191994`", ",", 
   "0.04262096636182933`"}], "}"}]], "Output",
 CellChangeTimes->{3.9095454534275503`*^9, 3.9095486548432264`*^9, 
  3.90955809355667*^9, 3.909559551058942*^9, 3.9095605716882205`*^9, 
  3.9095615812267714`*^9, 3.909561781597791*^9, 3.909562104304974*^9, 
  3.909562976078307*^9, 3.9095804216958594`*^9, 3.909580628957307*^9, 
  3.909593284235197*^9, 3.909593506221651*^9},
 CellLabel->
  "Out[671]=",ExpressionUUID->"2dc91f52-b54e-4e48-bcbd-680e0db89477"]
}, Open  ]],

Cell[BoxData["\[IndentingNewLine]"], "Input",
 CellChangeTimes->{3.829255840555195*^9},
 CellLabel->
  "In[672]:=",ExpressionUUID->"3b56a338-7892-4135-8242-ed0b6b793f1d"],

Cell[CellGroupData[{

Cell[BoxData[
 RowBox[{"Histogram", "[", 
  RowBox[{
   RowBox[{"{", 
    RowBox[{
     RowBox[{"m", "[", "10000", "]"}], ",", 
     RowBox[{"m", "[", "100000", "]"}], ",", 
     RowBox[{"m", "[", "1000000", "]"}]}], "}"}], ",", 
   RowBox[{"{", 
    RowBox[{"0", ",", "3", ",", "0.1"}], "}"}], ",", 
   RowBox[{"ChartStyle", "\[Rule]", "\"\<BlueGreenYellow\>\""}], ",", 
   RowBox[{"LabelStyle", "\[Rule]", "Black"}], ",", 
   RowBox[{"LabelStyle", "\[Rule]", 
    RowBox[{"(", 
     RowBox[{"FontFamily", "\[Rule]", "\"\<Arial\>\""}], ")"}]}], ",", 
   RowBox[{"LabelStyle", "\[Rule]", 
    RowBox[{"(", 
     RowBox[{"FontSize", "\[Rule]", "16"}], ")"}]}], ",", 
   RowBox[{"AxesStyle", "\[Rule]", 
    RowBox[{"Directive", "[", "16", "]"}]}], ",", 
   RowBox[{"TicksStyle", "\[Rule]", 
    RowBox[{"Directive", "[", "16", "]"}]}], ",", 
   RowBox[{"ChartBaseStyle", "\[Rule]", 
    RowBox[{"Opacity", "[", "0.6", "]"}]}]}], "]"}]], "Input",
 CellChangeTimes->{{3.7851972581532784`*^9, 3.7851972859206085`*^9}, {
   3.7851973370882297`*^9, 3.7851973888868103`*^9}, {3.7851974189082794`*^9, 
   3.7851974369539957`*^9}, {3.7851974774425354`*^9, 3.785197479831825*^9}, 
   3.785197657963996*^9, {3.7851977356010046`*^9, 3.7851977388123884`*^9}, {
   3.785197794042511*^9, 3.785197794193104*^9}, 3.78519784129558*^9, {
   3.785197916782298*^9, 3.785197928746105*^9}, {3.78519796592945*^9, 
   3.785197989953359*^9}, 3.785198050542241*^9, {3.7851980968331685`*^9, 
   3.7851981127353177`*^9}, {3.785198202351659*^9, 3.785198217474247*^9}, {
   3.7851982578170776`*^9, 3.785198284680193*^9}, 3.785198387118868*^9, 
   3.785198463652452*^9, {3.7851991331182547`*^9, 3.7851991763055644`*^9}, 
   3.7851992288439894`*^9, 3.785199604249509*^9, {3.7852036902809763`*^9, 
   3.7852036925194254`*^9}, {3.785301504328125*^9, 3.7853015285002413`*^9}, {
   3.785301702501954*^9, 3.7853017286115613`*^9}, {3.7853022237409315`*^9, 
   3.7853022259753475`*^9}, {3.7853024475865316`*^9, 3.7853024606647644`*^9}, 
   3.7853026758226805`*^9, {3.7853027664795885`*^9, 3.7853028064799633`*^9}, 
   3.785303160556115*^9, {3.785303208806409*^9, 3.7853032345253286`*^9}, {
   3.785303345666608*^9, 3.7853033460728483`*^9}, 3.7853034783480544`*^9, {
   3.7853035334421206`*^9, 3.785303545192299*^9}, {3.7853485779466553`*^9, 
   3.785348581759181*^9}, {3.7853486408999376`*^9, 3.7853486586187325`*^9}, {
   3.785348865881359*^9, 3.7853488926261544`*^9}, {3.785349039735736*^9, 
   3.7853490530795255`*^9}, {3.785349276579877*^9, 3.7853493138924417`*^9}, {
   3.7853493813144193`*^9, 3.7853493844081936`*^9}, 3.7853498221754026`*^9, {
   3.785350144520031*^9, 3.7853501587298813`*^9}, {3.7853570076081676`*^9, 
   3.785357016576932*^9}, {3.828120607479864*^9, 3.8281206465429726`*^9}, {
   3.8281491694035606`*^9, 3.828149179377794*^9}, {3.8281492713437557`*^9, 
   3.8281492794306235`*^9}, {3.8292560353846846`*^9, 
   3.8292560724107056`*^9}, {3.8627001297132387`*^9, 3.862700134361968*^9}, 
   3.862701193819125*^9, {3.86270123738558*^9, 3.8627012406797204`*^9}, {
   3.862702120504671*^9, 3.862702141798704*^9}, {3.862702333016507*^9, 
   3.8627023447055864`*^9}, 3.8627087943294725`*^9, {3.862708909265231*^9, 
   3.862708912818215*^9}, 3.862709061631588*^9, {3.862709396910389*^9, 
   3.8627094058229623`*^9}, {3.8627692536596165`*^9, 
   3.8627692647392616`*^9}, {3.9095450701416473`*^9, 3.9095450814969416`*^9}, 
   3.909545304401116*^9, {3.9095580078889227`*^9, 3.9095580124848075`*^9}},
 CellLabel->
  "In[673]:=",ExpressionUUID->"a8a11302-60fa-4f29-bd12-4c44f3321f5e"],

Cell[BoxData[
 GraphicsBox[{
   {RGBColor[0.987148, 0.8073604000000001, 0.49470040000000004`], Opacity[
    0.6], EdgeForm[{Opacity[0.476], Thickness[Small]}], {{}, 
     {RGBColor[0.122103, 0.00901808, 0.39826], Opacity[0.6], EdgeForm[{
      Opacity[0.476], Thickness[Small]}], 
      RectangleBox[{0.7000000000000001, 0.}, {0.8, 1},
       RoundingRadius->0], RectangleBox[{0.8, 0.}, {0.9, 93},
       RoundingRadius->0], RectangleBox[{0.9, 0.}, {1., 347},
       RoundingRadius->0], RectangleBox[{1., 0.}, {1.1, 454},
       RoundingRadius->0], RectangleBox[{1.1, 0.}, {1.2000000000000002, 105},
       RoundingRadius->0]}, {}, {}}, {{}, 
     {RGBColor[0.175507, 0.652273, 0.528496], Opacity[0.6], EdgeForm[{Opacity[
      0.476], Thickness[Small]}], RectangleBox[{0.7000000000000001, 0.}, {0.8, 2},
       RoundingRadius->0], RectangleBox[{0.8, 0.}, {0.9, 113},
       RoundingRadius->0], RectangleBox[{0.9, 0.}, {1., 345},
       RoundingRadius->0], RectangleBox[{1., 0.}, {1.1, 412},
       RoundingRadius->0], RectangleBox[{1.1, 0.}, {1.2000000000000002, 128},
       RoundingRadius->0]}, {}, {}}, {{}, 
     {RGBColor[0.914809, 0.897673, 0.350652], Opacity[0.6], EdgeForm[{Opacity[
      0.476], Thickness[Small]}], RectangleBox[{0.7000000000000001, 0.}, {0.8, 2},
       RoundingRadius->0], RectangleBox[{0.8, 0.}, {0.9, 84},
       RoundingRadius->0], RectangleBox[{0.9, 0.}, {1., 358},
       RoundingRadius->0], RectangleBox[{1., 0.}, {1.1, 421},
       RoundingRadius->0], RectangleBox[{1.1, 0.}, {1.2000000000000002, 135},
       RoundingRadius->
        0]}, {}, {}}}, {{{{}, {}, {}, {}, {}}, {}}, {{{}, {}, {}, {}, {}}, \
{}}, {{{}, {}, {}, {}, {}}, {}}}},
  AspectRatio->NCache[GoldenRatio^(-1), 0.6180339887498948],
  Axes->{True, True},
  AxesLabel->{None, None},
  AxesOrigin->{-0.06, 0.},
  AxesStyle->Directive[16],
  FrameLabel->{{None, None}, {None, None}},
  FrameTicks->{{Automatic, Automatic}, {Automatic, Automatic}},
  GridLines->{None, None},
  GridLinesStyle->Directive[
    GrayLevel[0.5, 0.4]],
  LabelStyle->GrayLevel[0],
  PlotRange->{{0., 3.}, {All, All}},
  PlotRangePadding->{{
     Scaled[0.02], 
     Scaled[0.02]}, {
     Scaled[0.02], 
     Scaled[0.05]}},
  Ticks->{Automatic, Automatic},
  TicksStyle->Directive[16]]], "Output",
 CellChangeTimes->{3.9095446819844775`*^9, 3.9095449905297403`*^9, 
  3.909545084733418*^9, 3.909545263656417*^9, 3.9095453074038067`*^9, 
  3.9095486550304747`*^9, 3.909558093749264*^9, 3.909559551252508*^9, 
  3.9095605719292974`*^9, 3.9095615814495525`*^9, 3.9095617819164777`*^9, 
  3.909562104489772*^9, 3.9095629762719555`*^9, 3.9095804220202303`*^9, 
  3.9095806291611195`*^9, 3.9095932844473677`*^9, 3.909593506409514*^9},
 CellLabel->
  "Out[673]=",ExpressionUUID->"80dd0877-b720-462b-846e-2b708ec16871"]
}, Open  ]],

Cell[BoxData["\[IndentingNewLine]"], "Input",
 CellChangeTimes->{3.9095580207687516`*^9},
 CellLabel->
  "In[674]:=",ExpressionUUID->"e5950b4d-98ac-44c0-84c0-0dfe8412a475"],

Cell[CellGroupData[{

Cell[BoxData[
 RowBox[{"ListPlot", "[", 
  RowBox[{
   RowBox[{"m", "[", "1000000", "]"}], ",", 
   RowBox[{"PlotRange", "\[Rule]", 
    RowBox[{"{", 
     RowBox[{"0", ",", "4"}], "}"}]}], ",", 
   RowBox[{"PlotStyle", "\[Rule]", 
    RowBox[{"PointSize", "[", "0.01", "]"}]}], ",", 
   RowBox[{"LabelStyle", "\[Rule]", "Black"}], ",", 
   RowBox[{"LabelStyle", "\[Rule]", 
    RowBox[{"(", 
     RowBox[{"FontFamily", "\[Rule]", "\"\<Arial\>\""}], ")"}]}], ",", 
   RowBox[{"LabelStyle", "\[Rule]", 
    RowBox[{"(", 
     RowBox[{"FontSize", "\[Rule]", "16"}], ")"}]}], ",", 
   RowBox[{"AxesStyle", "\[Rule]", 
    RowBox[{"Directive", "[", "16", "]"}]}], ",", 
   RowBox[{"TicksStyle", "\[Rule]", 
    RowBox[{"Directive", "[", "16", "]"}]}]}], "]"}]], "Input",
 CellChangeTimes->{{3.9095574446774635`*^9, 3.9095574729059744`*^9}, {
   3.909557505112859*^9, 3.9095575057797375`*^9}, 3.9095577552541437`*^9, {
   3.9095577931137953`*^9, 3.9095578177411203`*^9}, 3.9095579272047377`*^9, 
   3.9095583171139846`*^9, {3.9095618341063166`*^9, 3.909561854501543*^9}, {
   3.9095922717179823`*^9, 3.9095922973560467`*^9}, 3.909592392659284*^9, {
   3.909592503997241*^9, 3.909592527853051*^9}},
 CellLabel->
  "In[675]:=",ExpressionUUID->"df51bd50-32b8-48a2-99bd-dce126684874"],

Cell[BoxData[
 GraphicsBox[{{}, {{}, 
    {RGBColor[0.368417, 0.506779, 0.709798], PointSize[0.01], 
     AbsoluteThickness[1.6], PointBox[CompressedData["
1:eJw9Wnk81N33l0pSSWmRVEoklSSJit7isbTRJoTGvsbYd8bMmM0M0iY9SSut
jxQpKu1oISkqlXZpoaJU1M/v9f2c+qfXce+55577PvtnJnuGrvaRl5OTa+0v
J/f////vX8figCG2S2z0vyxm/oCjXzrLlW8RrYgXKz9vNi/6zNAqSG5a42G3
gNZH4UPCSZ6hNdFqeG5ZvP+RCtEaiI9onmm+g2hNHNQN26uwgegpsM0a0Z0w
gOipiA/xVV7gQbQOwmsvDPSc/ZWhdTGuZnb+lLe0roePL67e/B1M9EzMP3F4
o8ySaH20W6jVbg+n+xtgtZPylOo9tD4Hswc1dk1eT7Qhit2zF+47QPvn4mZU
p1xJL9FGUCu/PS5tD9Hz4K4cG/WknmhjqG6sKz48gs6bD2UPW1F3Na2bYFBk
wGCvvUSbIqrxi7eONu1fANuHlbe36BC9EE9e7FLN//vei8Cx+PPj2i6izdAR
4jjuRDGdZ46x/rufXW4gejHeDPYRe42k/cDFm8LBn7o6/kdzAH8Hg0WdlbTf
Am+kpeeaXZj9HAv4hX9uurqT+Jegf0fmGOsCZj9nCSrY/20dHkv8lijtibji
b0vrltAcMeR9zXFat0Ly1Xm3r6jS+VaYrmO2bJsynf8P7uhk1gUo0fo/+KRR
qLfTnfit4ek2S7V8K51vjfOhV1d6ldK6Da7bGJ4wWUf8NljFPW0gC6B1W4zP
1xpv6krrtngxXK3+10Vat0Nijv1O9ls63w6nVORNGxTofksReslz431nWl+K
t6tuJWe9J/5lsJ+hsW33UVpfht1bitR4f+1jOQJCDL/pcml9OYY++XjM8iCt
r8DMxkvyO7LpfitwPq1375GDJH8lrA8Ef7j/hPhX4vnrDR+DCQ85ewz92K1S
cYvW7SHxHbDfmd5DzgF54mZBPy2GhgMO7Od+HjWK5Dlgwjs3dflihq50wG/T
4P2hq+j8VZioqGbkfYWhsQpV6Rcc2/+QvFXgNx1OUcxj6MpVmLPA8LkRvZfc
amz8fHjz3FeM/WE1+mclWA8h++CshscJu46wtcS/GrduKM81Wk78a6DUvb7H
25Pkr0H7dv3GsZeIfw0arh03tRhP/Gsw8nfMsQuziX8thtdMmf7sAslfixaX
qnvaG4h/La6l/Jqi1Eb8azEsfYf8rL/2sw5ad+KnFq0k+euQd9bq13Jv4l8H
wz2a23kvmPMr12GPwsKdKRzid0TWowIbFxHxO6JTy5E/ehrxO0LYb2LtZgOS
7wivI8Wrlv9D/Oux5nMeX0TnYT2WGOecLM4i/vXwrH9j30nnV66HV+r2G7qE
l5wTTG2U0uIMid8JlUYWeVctCH8nPB6pPLD+NvE7wWZqicOPB8TvjMC6Xb8e
ehG/M1rHN3B76T4cZyx2/PGg24vsxxkHJ5ivuB5H/C54mrA72GgC2Z8LTt6J
2D6inPhd8Ox7GLsthOS7QOFgLb/s7/03oPLww4DhLiR/A44k/rIafZ34N+D4
GPPdI84S/wZ83MP22bKa+F0x1G27UuVPwt8Vty9KDs2rI35XpCy2Fd7+i58r
dDY8Gj3bn/jdMGNvc24bj/jdUFjW5Tn7AvG7wf39oCm6W4nfDbPtOzq//M1v
7lilUL3l0ki6vzuUlFmrGyuIv289+vGaRZeI3x3dk+tGusgT/0ZwnlxRzTpM
/BsRkGevyLcl/DZicGuuy2nCp3IjPjrtj5mrQPdnoXe9ecyoicx+TRYi9W+0
nvKj81h4XPyRey2XoVks+Ox4+vnnVbofCxOrXr0xmsDQ+Sys3zPj1HCyp0oW
nv+08+xiM3QLC+Nefv1ccoTke2DgzIVqersY/TQ9kFLz6Eop+Rs88Gbx25y6
fSTfA30VS6WxA8n3wNd7g4bc3EzyPeCpo9dR/YPke6DsWm2T5hmS74E1kzIv
s5RIvieO8adt+7OCoTU9wXKQNv2Nb/BEB5c/Np3sg+UJuSLJ3qE/KF96wn3d
nSQjsud8T8RnuLftciX5nvCc7R95ht6zxRP+djpi32CS74X0wGX2p+h+ml7I
81QIV5hM8r0QWmbR+u0OyfdCea9FTffffOiFuiWm0XJUj+R7YaN497BaJ7IX
L7RerPaUfiX5XuAGB2VV9CP78ca34tsqX2cS/t5w+fRdfy+X/NEb8nsGnyug
81je4H7tVRhF+Z3jjbSEHTVK80m+N7RfL01Yuo383RtNclPyS3gk3xs8s1+n
Lh5nzpPzwfwvc5LiKwl/H+T6Xb10ajrJ90Fvt/HaUX/tzwehh6t9AoPp/X0Q
lLMtrqe6nZHvg/Fdvo1vYuj9fdDf4aWCVj6zv8UHNhfLB5WY0Pv7Yi9nkbRj
Eenvi4U/y2S6Y+n9fbFT0zy92Z7k9+0/tvtMoCPp7wuX02PmPz1J+vuiKmFL
h3YJvb8vFiTVRtk+I/19kT+r7e35DNLfD46fH2yqFpP+fpAvHqUsm0Py/XCt
qMsp+yK9vx+Mh1rtVjQm+X4YeJ+1VfaRWc/3g5V2QXk21RuVfqj92e41murL
Fj8caV5d8PlvveqPGb7RW+09SX9//LYxSxv0lOKZP5LXjz/8xIj098fpJR/M
pLPo/f2hs15pw25/ku8Pa76w8Tblv0p/ZBz6fa89kuT7g1V+6B97ildyAai/
Y3u1qpn0D0DPZH3rJJKHAEhHdtVodJD+AVj6fG3DCWvSPwCCMfHiF8dIfgA0
mx9p3nnK2ENlAE70urQHvmbolr7zBI9ubTpN7x+I2m7xwz/Dyf8CMUq0clF8
A+kfiN+79pSrkj6sQIiCt3VqHyL5gVCC7ZO3Mwj/QDw7mTfG7BThH4jzsXqZ
Yyh/tQRC5cn3kl9kX3JB+Pn+y8xVZ0n/IFw9Ye+2uYzkB2H3/NpJ6gLSPwgr
u4udOZSPOUHwyW88+amE5Aeh1t2efYT8qTIIPXyO1dnzJD8Ilfvs0h3bSP9g
jJw0aNgrbdI/GGnqd9Xb9pL8YAgOezX28kn/YJz+1NCyQo7kB6N34mbu/Zck
PxhP560zsFQn/INRofF5bS29V0swjqrypr4/Q/I3oXBy/fPPS0n+JrhFbH48
g/wdm/A5sivV7inJ3wTTms4FZ1oZPDmbkLLvgyQ6m+RvgtKmkl8J8iR/E/yN
E/1r7Uj+JgxOPS87cJLkhyDj5dYpK3fS+4dgzhr+SLm/9WQIroeVzzlgTe8f
gpPFbu4R9hR/QzDFXdWUt4zkh0Cu1nz+f9SfVIZgRaNqsHQo2V8ITh+bnGGl
SPJDcWJewsT438y6ZigytBEY/reeCkXhuMFuC9qYdVYohk6/dEBPQv4XiuXS
irdbyZ/yQyE0kJtnKCD5oWAd73/Ch/JJS2if/bV6nYwk+Wy48qZpxWxi1lXY
+H3zjtdVDt2HjXHeClX7DjP7DdgozBjJChpD92Oj9nRVRPs2Zt2BDan6MLEG
1assNubtCz3zpZdZZ7Nx5dipQUILsh82urp2aweS/2Wx0TY6MTtFjnnffDYW
Hm4ZcukJw1/ERsvARbld1J9UsnFQwWjYv+RvdWycXFipdIP8q4UNBeFBXy+K
3x1sOHVZdt/UIf8LQ6hfbUi8mPQPw4ZVB/fdoviqGYZqpdusO1RPGoShZMli
A04n+UcYJmv8SJ7/kPQPQ1P46si4UWQvYVj2dskJX+rn2GFQcdBqXkvvxwnD
uK9JstNhzP6sMCx+nSTes4TwDIOxwdutQYmkfxiWJm65foLspzIM8VyH8I59
pH8Y5j3KXiJHeLSE4UKVSa3RJ4buCAN7XtqH+r/2H44NXlrTe+h8lXA8/2f+
2EEc8odw1AX5Ob6sYOzBIBw9UyS2TVWkfziMzo9Rn0n1l0M4Am00jo/eQviH
4z5/aX7FQsI/HPtGtQ17s5v0D8ejtRdSsx4w52eF4+3H803KdJ/8Pv5v3z5P
+E76h2PJ0aqK5QdI/3AU7vqqN5Lqz7pwVDzTbs2n+r4lHFNMPplJHEn/cBja
mz82HE34R0Cj3rifZxHpH4G9jc7hJwYQ/hGY3QCrccPI/iNwYXHpFsWFZP8R
aB1k6X6M5jsOEbC061EXU//IikDh5YzszfqMfuwIvGurL5pF8ZcTAZ0Xhlfi
zxH+Ebj7y2J9x12qZyLQsntXojLF46II9P5ndPH9AvLvCGg3X75hR/Ggro/m
GO/4ISX8IxCesvbptLukfwR8Nt+I9n74kdE/Epn1tnZz6L1UIvHwpc7tV/Re
mpGAb0vvJl/SPxKffj5rZlE/gkikDnxfoVfyidE/Evtvr/Hj7iD9I2HpHFcm
IftkR2LotiXmtZTvOJE4orO9OeIy6R8JTXX1Be1kn/mR2Ht3g4yzhPSPhKTN
vE25jvCPRIvDx11W50n/SIwxMLU2mM3cp6Xv/HMD+l+ZTv4fiYk/Q2x418j+
ozBpx7s1jWWkfxT0ou9FSSlfaUZh3Jv0V+17SP8ouBpdH3J7M+kfBZZp2M7j
lK8cotDpmvnk6n6K11G4M+9G2I5/SP8oaGxTrDubRPYfBR0dLBC3U/yLwpBO
9SlzE8j/o+AmZFetoXlDURQkxvpt36l+qYxC+j7WgFfTGPuri8LKFRub26i+
bonCzGldg62PEv5RELOX+up7kf7RWLPF5Hw14a0SjcN4pnx4L8X/aBxt5+lN
J7wNoqFVOEuFPYTsPxrmy++Or6L5jUM01JymOowqIv2jsWsar2rbf2T/0TAu
6lluvYDwj4ardNmguSPI/6PxL6/TLzme7D8aFzzGlmbQ+xVF4+mjlw9VI0j/
aMzzH1A/Nofwjwbns0b2D6oXWvrOf9pl1U3xuSMaJqdtfpYZk/4xaHuz9NfU
36R/DGIn7GnnfSH8YxAxUq7bZiDF/xiYLX0WtXQD4R+Dnqq2c/rDmPs6xOBm
Nd/jYzvF/xhc/14/+D6X8O/bv2ed7Yom0j8GK0sTC9wyyf5jsMlXqUhpHuEf
g0fqkvihUwn/GLSO8wx+7kf1bQyWKPXfJ/+F9I+BTv+jrm7jqN6IwdUurYJS
edI/Bkth7CJ7TPrHouj46+HP6P1UYnG0p2DBKlXy/1hc/ud3w/EfFP9jofPE
8sVpT9I/Fqcjm47fo/s6xOLMP/d5x9eT/8di9eGENV1VlP9isV35sedrW9I/
FlHpBt3uA0n/WAR+NNk/nvqP/FjEfrlaUKlG+sci2HfqNovXhH8s5tvHnLxN
+aouFknvOo3Og/CPRb7+ikn/aJL/x2JA5ayRTpSf5OIQqrroa6US6R+HenWj
p3tkpH8cig+pW5aYk/3HwXXmY7nJFO8Rh6+8l07PaN7mEIdd1mdQQ/MMVhzs
H+efv0zzA3YcWC57HqYuJf3jEHFtR7P/atI/Dmq7b7onN5L9x6EwsCQv8hJD
F8XBoD7pzY63pH8c1ltveBkVQPrHQWn7Cf/jVyn+xcHnZ8AYZeonOuLQPOjn
8pPELxeP72ddyr8lMeerxINzsFNNfJL8Px6vrdBfHEj6x6MlRPfOzBJmHfEo
dPg64d4E8v94VDrL7YmqJ/+Ph5w0POtvvcmOR+OvsXf3kj1y4rGgfZiaIJPi
XzyS87wNRh1k7p8fj4cl1wvCSH5RPKbs2n/Zhfr5ynhcy+o0KKf71MXjm4Nf
aQn5Q0s8Liq/bqqjeNMRj1+Jgts5c0j/BHy92b6ZH034J4B1vWLY2FZGvmYC
DOTDRR/qmHxpkIALhccv6tC8AQlYdvdkz6lk8v8E5F7knj7/jPBPwLCHh8QS
D9I/AQdER4I3UL7jJOC/mBU+U8cS/gmIruBP6llJ9p8A16gn42aokv0nYOI2
813LJpL/J0Bn4JyAa2LmvnUJCByod8eZ+pWWBMQ47Y6eVsns70hAfqW/5s3n
pH8ilr7KP1RlTPgnIrA48fRKU7L/RPCv2mtb3WDON0jEp/nXd74jvJEI+c0O
ege8Cf9E2FketjQkvFiJ4PBYPTk0D2Qn4kCl2lnnj9S/JeJg2pTrbypI/0Rw
x7bWFBwj+0+EUT9z/R+TCP9EdPnUm9oHMnhUJkLh8dKAgxQP6hLBS96rPNGN
7D8RF24/Orh2EPl/Ioq0KorN7jPnyyXh5b2e/iUbSf8kcNUdPVv0Sf8kOL3e
8OfFEIp/SUD5lwXGBqR/ElJ/WUfsbqL6JwllnUMycxLJ/pPQZKZcGryG9E/C
F8fnjzqp3+EkwVjLfWsk1ftZSTgR/Pqa178U/5PQsEhuviuXOb8oCeo7DVaF
6ZL9J0FVY9qlNVRP1iXB0fizaDPp25KEkuP6vr9MCf8k+P4ytNUfy5wnl4w7
lm+Meqj/VEmGWuZpJeXzZP/JsCnVuNhwjvBPxqb92q+PPCT7T0ZzQ1b7yxmE
fzIG3eer29H3RFYyWurOV18cQPm/7/xV/a9Nu0r2n4z9v/IaLWl/VjLKWmu7
780h/JPxrH6mwAYU/5LRPTV9MXYR/slwbrD3YXdQ/d8nL/K9+47PZP/JMO0d
/X4w1TMdyUh1fW/7L81T5VJwYfN5za9LmfNUUpC4+Ne7ZZqEfwrqNlW+m0z2
aZCCHVFGi5f7Ef4p+GblZDLLjOJ/CuJ/7JCfm0z5LwVze69YX6d4z05Bm32O
Z6s3I4+TAs5/3x9up3yXlYIrF9aP1nMj/0+BquHAiZcI76IUYKPYu+s5+X8K
3t+vqG6k/FiXgosrvfNU6XtWSwpCbz+cX3ec9E9BNvtgXnIp4c+B5vDz+xz/
ZfYrcmBslhdao0X2wMHnOdv7/brH7Ffj4Jy9s968/pQfODhW4DspLJ2hdTlw
fxWvMdOS3ouD0ZFKU/8TMrQJB3lHraVSV3o/Dhrmrk2cu4ihbTnwmat9oGo6
2ROnL77sXOZaxbyXEwcPjBLH7aX4xeLgzT8/Pq1yYGj/Pjq1YPlHmw/Me3Ng
PXt9mU82c79YDrgXlvmKtcj+ODDYHnjBIpxZF3Ew8WCUYakV+SMHB+5rv3lB
/XsOB/rP2vpbVzP3yecgRflj1NV9DH8hBxbPLV7eoXqiiIPxwt1qIesZuoyD
7TeHGCfS+ZUccHJVRt6k+WQVB55Th06YxKV8xsE9zyEXozUY/qa+99Wfa5LW
SvhyoKfFccgdxNCtHLTrRZfk36R8x4HoxIxredR/d3MwxLeOtX8kxb9U5Bta
e825yNCKqRhgo9nQPoXBWyUVkdXO58xsGH61VLzZ+GB8cSzh37ffvGBADX1/
002F9GvQuS37KF6kwnFv6pGbZ5n9JqnY/k/2oUGU35GKNUV/vh2n/tI2FQbv
X/TIZBRPU1EboJAc7cbwO6XiVM1j3T+bmXVWKrza/yiiiln3T0Wh5+lJbSvI
31LBbvP4/pjieWwq1lr8LJ9I8Z6TissRuiUTqT8SpYLV0dNbX8ucn5WKUkdN
7QN6hH8qVnZxNMYvp/iUipPVag06Uxj+wlQ0T3Vfv1ef4nUqHpdY5SdPYvaX
pUJttZ7elz8Uv1Ix2V7/+1rir0pFzgPXH698mPW6VOjX375z+gtDN6Wionl8
6NfthH8qRgV87bDew5zfmopP58LUNGYS/qnoPt28/ogy4Z+KF8Ny7/71Jzku
5G+d2rWcRfhzsWub8XCzg+T/XKhGzCiwGE/4czHV+9evjBbGvzS5GLU13yUt
kdFXl4sfZsKxuReoXuJCWqv1aCZ97zDh4oHLs0+dJ8j/++Rf8x6WU8vst+Vi
cTEnN2wM1VNcLBQntsbfJPy5yHsiax5G834WF0tzxX7PXMj/uXg5+WdAG9Vz
bC44nm8j7u5i7hfLxfsrzbdu/2FoDhf5ZxoXel1jaBEXFya0Ol1Vpn6Ui6Qx
s0NaXjPrOVzcmv/xYtEhwp+LbwpyQ21ovZALfyfThCFryP+50LF0PGtrRv7P
hbvE4tl/zyh+c/EvCm78oXl4FRdZx4+fqwuifM5F9OKjEVP45P9952fLj5xC
9WJLn/4LbPzcR5P/c3GlcViEspDiPRd6Y0bnGZI/dHNx6V6bdVMB+T8PL+a+
C304j/DnQWJbsmLCOQZfFR6K9u3bvtyE4j8PvrKYzidZVB/woDZvuE8kxTtd
HgZed6uwmUzxn4d6/sWqz06M/5jwoOip8vHTLcKfhynOR0U7qf+25eG94aPV
ZlRfOfBgsvnQ1t/vGHlOPHy/q4ImqrdZPGjcXxIhucrYjz8PmYv7F3itpXqD
h1SHV729VE/H8lDaZeRSQfMEDg8/51ZNshjI6Cvi4VzjuqmH6HtcFg9B2YLA
b3eY83J4+LZWTu7K3/qcB8tpF85up/ljIQ//fheflC9i7lPEQ813vWdHqT8r
67vvYY1Onxqq33h4sJxvpPeE0a+Kh2CBy5F51C/U8eDBar2jdp2R39SHx+HC
szNZVN/ycNNZNjhuHuHfp0+qud2jjcx6Bw/2Nd65NTcIfx4WprTvCtUk/PmY
03VlvIE64c+HZ41Giwadp8JHndvTt1aKzLoaH0c+O6euofyhyUdl8eBJa2LJ
//mot0y+xptJ/s9H2uHIb0tnMe9rwkdr2ffMhmaaH/Exwcdv0U76vmDLR7O5
tf/D8PcM/nx8d3L+2vof4c+H4raIhreOzPksPuSM5/B0dJl1fz507cYaJYQR
/nyYu73aP4ryVSwf6jMTY3RmUvznY+f6qcK9Gyj/81H4fYhlBdl3Fh8PNku2
TLZn5OXwYbL+1sMDL6g/5aPU1T/kbCHlfz5COIoiq62EPx9JmkVJKlQ/l/Hx
UHC5zew0Q1fy0ZK1qddMkfDnw78LIQuiqJ7jo9u54t4sK8Kfj2SF3+KxzYQ/
H7Ff+S8+tDF0Kx9sV7HWrQeM/A4+ajad967fxtDdfBhbN+V2chk85NL68ndQ
SdUsZl0xDWfNEuM3UP2kkgYDI0XZU8qvan377Xc8a5tG/p+GiWnnJlyjfl43
DVOdMnXObqZ+KQ0Xf99vlyd/MknDXn1rcctO6h/SkLakqmZzMUPbpsFXfbBu
5g1GvkMaZnbs3hdJ9bNTGkrPdBYMm0D+n4YpHdqRy5QJ/zSslk0Pi+UwNDsN
s9Y+unFOTPinoff6x6fWXyn+p0FluLypfhDhnwaf3GsJy8i+stIQf3nzrO00
78pJw7wGI0nuYvL/NFzZefTYeQnF/zQcDNmt+nQg9StpcJ2keOFqG6NPWRoC
Raz62XMZujINSnW6S3dQP1WVhsvCfk/3P6V+Pg2h35xKymg+2pSG7T9uFgfz
ab6XhmNPT9zc0kD4p2Hfw0fjvBoZ/+lIQ/ePDq89Fcx6dxrCvq+cJkfxSE6A
59UZ5m8DCH8BGn7yc8teE/4CaN4TL5tE39PVBGiM7Zz9dDn1RwLs0Q6o6aLv
KboCzAicv6SBfp9hIMA0hRKTxUMIfwG6HynFd1E/DQE8PaIS4uj7tq0ABvtD
vvkUUv0nwLweb9MTx6n+F0B+1Mx3S45R/SfAlDLXHUn0/cRfgOAjn5x/jiH8
Bei4M2DkDvq+FiuAmlH5Tw16P44AnBnShDDyP1GfvvtfZw1SZ94vS4CCDAgP
5zF0jgBzHicb2h2j+l8AoYbdLkP6HlAowKG3Y1T/oXhVJADr3HcV/kFmf5kA
kz8UvA1fR/4vwN3bIaeK/jDvXSVA3M0qEz2a39cJcJhzsmPQIsJfgD/jpk4M
1WXOaxEgdsbqyuB7DN0qQNR7xznjqJ/pECAo8MDbMMpv3QIorbabd86a6j8h
OmtCKz/QvFFRiOGobpg6juK/EHLZ5zvOkP+qCSG53vXiHfWPmkIscz1nEmZE
8V+Ib3qF+5MILwMh5FndY5NuUf0vxISP7wTCaYS/EA9OhZ1Y1Mrcz1YIQ+2S
gI7rFP+FUHQvnrNpK8V/IQY5cUYlDiD8hTDFoJyt1C/4CyGNUhnAovzIFuJV
76SYCdRvxgrhotU77qMu4S/ERI1rktYb5P9C/B55iBvb2cbgL8QjB1Xtk83M
/XKEsD09oGIjfc/IF0J/2aAlMQ4U/4VwyxFv6qdG+AtxXU8fI75T/S/EyUXP
x08QUf0vhJV1YHUxze+qhDjfMLDBN5fwF0I4b/ALpy7CX4jsmXsLbV0p/gvB
H9Rc/5t+X9AqROM+zey75O8dQhz9t3r7yk7y/z78bvzb39iY+n8RfiXLJR2k
+bOiCFmRPU69VH+qiPDV+Uj4D5qfqImgZ3KgUT2bub+mCLds3j5T5BP+Iow/
FpTgRb+HMRDBwGnaS7EXs99EBIFb0s/l1B9BhFSvQz9l5K+2IrDPjjOxsiH/
F+Hynp7b36k+dhIh5nqp2XvKNywRhu4pYZUKGHz8RVhbvn/crWhGHlsEsch6
yO1/mfVYEV7136HjFMTQHBE6xE9uDaV5uEiETifPb/OtKP6LsPzrkIVWipT/
RbCrUogppf4wX4QLXx/bPyR/LRTh2zCXy9U0Hy4SYcCRbwHy1C+ViaB7wWJM
LPV3lSLsP7LG2f8gY29VIlw/2xhTUU7xv+89xjkfmEb+2SRCslH+UxcFqv9F
OD1vapypHcV/EbblGnF3TmDkdYhQvUr90IbR5P8i3AuztFVwIfzF2Nj7eHfK
SIZWFGPpiDLbwB00DxPj3vG1x2xOEf5iyKv+SDjw9/uQGHNMp61aR/NYXTG6
I72TVoHivxjiqWUuzWMo/osRctv8kx99n4IYh+ozFy7QJPzF0Fq+Y0ajMuV/
MbYvDzqwdin5vxhjSmS2MV7k/2Is8Ts+Y85Uiv9iHB34xvzSC6r/xPjp/sym
kOwtVgxD68XuLU+Y9+b0nRfxpTOI6m2RGMdcXTvdPKj+EyPczLSYTfV0jhhy
/Xcp3tjC3C9fjPHxIn5FL+V/MWxf7FqhbE74i8HafOWxw0nCX4w1Od6636hf
qRRjUbJTXsZ98n8xyhPy2C52NP8Rw2ix0H9WOfX/YmhPHt6jbEDxX4zDSabL
Tvsw57eK8dLk4HB2N/m/GJo7vi/8UMTE024xIiZum1Q1nuK/BHazix8mpTP8
ihJ8W1SRn5FH/i+BhHdgsBrVR2oSdCpVnLH7RPW/BKNzdiqMoHpXVwKu89TA
s+eZ8wwk8NZ5bv2olpFvIkHXbE+NlQ3MfkiQPN8z74Az1X8SSOVNP3+JJ/+X
wKz82vdb3dT/S3Civ8me+WOp/pNAtLJTs52+V/lLUPxf/0Z/ecJfAi3FbZUf
S6n+k8Cj7LxuwxWK/xKsrlvcPs2P8r8E80fMkDxQJ/wlcNneNOeKO9V/Eugf
NByxdxHlfwl467QjBPR7hUIJmsz6uR7bSfW/BPGln9S/t1P+l4D9yj+qoJTq
v7733Jr90S6X8r8E1r9nC//Q9/M6CRrk5pV63GLWmyR4pLN4xiMO854tEoQM
y1iR3I/yvwTnk96pTA+m+k+C/ZN0DFRoXtEtwZGT647cecusy6WjWFtL94sz
xf90GPg0jHDIp/ovHc4P2XLKE5jz1dKhGKG94+tZmv+k48vC1KH87wytm477
N7nXpoQR/uk496XBaroS9X/pyNghr3rIgfBPR95KFQXLTeT/6TjQtmJuSjbh
n46eo5fCzpN/OaUjWmN+qL8Fxf90WLVtmRaU2srgn443tYcCI8n/2OkYJ7Gy
2WZC8T8dXh7Hzed9YvTnpPfV+0/ZjVRvitLRda1ZVWswxf90RD6IPeu3iOq/
dJjwC158/83Ej/x0JIQtms8tp/yfDg+PrxFLbAj/dIwfGX6Pa0z4pyN2dL+t
ikOo/kvH2OkXWVdyqf5PR0GKctXZFEZeXTpE1kEZK3+Q/6djeUaeYtI7Rp+W
dMjrGeu4vyb80/FTZuW5jeqPjj46w/73bnPq/9Jhb23YMDuX/F+KJXPzLXyG
MvIUpbBnGWmpFlL8lyLldFF2dCgjT02KoOKnAVH7CX8pNm/x0Nak7++6UpgY
XlzApnm+gRQzz50ZsYjubyJFeHvl23qah0OKVzH2O7XOEv5SrNUI3nZuIcV/
KRa8O+79kPKtkxS2N5d9rh1K/b8Uhsr357TR71f9pUhcr18cwab8L8WLiYmv
LL4ydKwUH1dvuWNbTf2fFNdvdhwYkUnzHynextt92tVD9b8UJ+QOqlm8YPDO
6Xuf+AU5WjVU/0kB7Pxy0pzhL5Tirtm+KhNXiv9STBwT5exM9VKZFKoDFCZs
tqD5X9/+B5MM2JuZ9Sopcu6unH2vnOo/KfxO1eKdG3OfJimmdM313jCA8r8U
RQ2txtn0vbpVijkdf3r2yKj/7+O3XrObNZ3yvxROl2rvXWog/5dhxsrDu5x2
Uv6XwTh72Jf6w+T/MmD6e63y4zT/k2Fr6MRNW0ZR/Jdhoe24og8L6PuPDC0R
9Vc1qL80kEH2fNyBa/T+JjJkmW35PZvmRZBB6iSfdTWY5r8yLO21mNFA+clB
hlLznrsuVA84yTBBseFpNM07WDKovP83UYXmF/4yPDhiFtMRwejHluFkCcvG
WIfyvwwfFngEVpI8jgwzHykGPKLfa4pk0B+4eNW0NeT/MjQ7jjizLpHqPxka
/iSYOo4n/GVQMFrGnjifWS+UwUDoddTdkvDvk/d7YaMCzcPLZIgcbDNc+xRz
v0oZHqtdfX+iiOK/DGqLlFqO/Uf+L8PQsH2iCwYU/2VguV12kYth7LFFhrid
+56eGE/498mfExjYuorm/zKYeh3xX5dM+MugV7nq19r3VP9lwIsXathJ76WY
Aadcy48OC+n7TwYuFzWXDJ9F+Gdg6E3tqlfZjHzNDOgI9vsZD2T4dTNQq+0t
CCxn1g0yEPjM8YnE4B2DfwYuhBi9GmpC/p8Bc3FvozJ9D7XNgKCqt+OKlOb/
GVDut8Ujl+ZnThl4da56Zbs3cz4rA97ffnD99lL/lwFd7625OTsI/wyU56el
+v+N/xlouROlO7qT4n8GlvDvJGc7k/9noEaguWryPvL/DIRnb9dfIKL5bwYk
79LDJv7FPwMqZrHTe5Qo/vetP1rz4RzVq0UZOD7kdcvhcYR/BhbkLwnsoHhd
mYEZ2/kWKpaEfwZa91enXTeg/J+BLuO7BsbPyf8zYPLyxO1/6ftNSwbUF77g
bKZ+pjUDhbNEJuV/8c9AtOMw/hiqz7ozMKRp8e9QR+b95DIxb2rCJR3qJxQz
YbWqaXgN9e8qmag3aPOe85KRr5aJu++3mr9bQfE/E9IL82WqBZT/M5Frf+9W
zipmv0EmPFb7XyqleaJJJvQG/DZ106P6PxMXLsY8PN1nv/8HCePRpQ==
      "]]}, {}}, {}, {}, {}, {}},
  AspectRatio->NCache[GoldenRatio^(-1), 0.6180339887498948],
  Axes->{True, True},
  AxesLabel->{None, None},
  AxesOrigin->{0., 0},
  AxesStyle->Directive[16],
  DisplayFunction->Identity,
  Frame->{{False, False}, {False, False}},
  FrameLabel->{{None, None}, {None, None}},
  FrameTicks->{{Automatic, Automatic}, {Automatic, Automatic}},
  GridLines->{None, None},
  GridLinesStyle->Directive[
    GrayLevel[0.5, 0.4]],
  ImagePadding->All,
  LabelStyle->GrayLevel[0],
  Method->{"CoordinatesToolOptions" -> {"DisplayFunction" -> ({
        (Identity[#]& )[
         Part[#, 1]], 
        (Identity[#]& )[
         Part[#, 2]]}& ), "CopiedValueFunction" -> ({
        (Identity[#]& )[
         Part[#, 1]], 
        (Identity[#]& )[
         Part[#, 2]]}& )}},
  PlotRange->{{0., 1000.}, {0, 4}},
  PlotRangeClipping->True,
  PlotRangePadding->{{
     Scaled[0.02], 
     Scaled[0.02]}, {0, 0}},
  Ticks->{Automatic, Automatic},
  TicksStyle->Directive[16]]], "Output",
 CellChangeTimes->{3.909593284595848*^9, 3.909593506534815*^9},
 CellLabel->
  "Out[675]=",ExpressionUUID->"0a6e690a-a67c-4153-ab39-5149ce91ede5"]
}, Open  ]],

Cell[BoxData["\[IndentingNewLine]"], "Input",
 CellChangeTimes->{3.909544770841793*^9},
 CellLabel->
  "In[676]:=",ExpressionUUID->"82f9ae70-8065-45d3-890e-49d2b08b68d6"],

Cell[BoxData[
 RowBox[{"EmitSound", "[", 
  RowBox[{"Sound", "[", 
   RowBox[{"{", 
    RowBox[{
     RowBox[{"SoundNote", "[", "\"\<C\>\"", "]"}], ",", 
     RowBox[{"SoundNote", "[", "\"\<G\>\"", "]"}], ",", 
     RowBox[{"SoundNote", "[", "\"\<A\>\"", "]"}]}], "}"}], "]"}], 
  "]"}]], "Input",
 CellChangeTimes->{{3.8948468387487864`*^9, 3.8948468489678264`*^9}, 
   3.897732804497039*^9, 3.8977381837159777`*^9, {3.897759979240881*^9, 
   3.8977599806938705`*^9}, {3.8977600111899257`*^9, 
   3.8977601358688116`*^9}, {3.897841952756502*^9, 3.8978419795245056`*^9}},
 CellLabel->
  "In[677]:=",ExpressionUUID->"e4d32282-78da-433c-a27d-1efa78369f04"]
},
WindowSize->{1614, 1262},
WindowMargins->{{2305, Automatic}, {Automatic, 109}},
Magnification:>1.5 Inherited,
FrontEndVersion->"11.3 for Microsoft Windows (64-bit) (2018\:5e743\:670812\
\:65e5)",
StyleDefinitions->"Default.nb"
]
(* End of Notebook Content *)

(* Internal cache information *)
(*CellTagsOutline
CellTagsIndex->{}
*)
(*CellTagsIndex
CellTagsIndex->{}
*)
(*NotebookFileOutline
Notebook[{
Cell[558, 20, 513, 11, 43, "Input",ExpressionUUID->"3d30a11d-61c1-47de-9153-16c53b743ceb"],
Cell[1074, 33, 642, 15, 66, "Input",ExpressionUUID->"291e0fd9-e424-4562-b82d-73082372ff25"],
Cell[1719, 50, 1029, 27, 102, "Input",ExpressionUUID->"a09990c8-2df4-428b-94aa-485de3d344a6"],
Cell[2751, 79, 921, 20, 102, "Input",ExpressionUUID->"d2ef730e-e99d-43d5-9b56-d78feea6e5be"],
Cell[3675, 101, 850, 20, 102, "Input",ExpressionUUID->"a4619d74-1832-4ab4-8d85-f9df269afa1e"],
Cell[4528, 123, 295, 7, 43, "Input",ExpressionUUID->"11fae366-7878-4038-b060-be918d075c96"],
Cell[4826, 132, 278, 7, 43, "Input",ExpressionUUID->"b5de1ba7-f640-4881-97e9-7be080b74d21"],
Cell[5107, 141, 392, 9, 43, "Input",ExpressionUUID->"dfabe776-7435-43e8-8683-a02e28126f46"],
Cell[5502, 152, 262, 7, 43, "Input",ExpressionUUID->"a24738db-6f9d-41cc-964d-31b6f0e608bd"],
Cell[5767, 161, 1459, 24, 43, "Input",ExpressionUUID->"bec315a3-361b-4d0b-9ebc-55dca753219a"],
Cell[7229, 187, 843, 15, 43, "Input",ExpressionUUID->"7164fa8b-1134-4710-98dd-0610438b55da"],
Cell[8075, 204, 172, 3, 73, "Input",ExpressionUUID->"8b3623de-2181-435e-9ba0-c73c5776d44f"],
Cell[8250, 209, 14722, 333, 835, "Input",ExpressionUUID->"d6b2468d-0dfa-4ab2-9a42-ad3b7607d2aa"],
Cell[22975, 544, 172, 3, 73, "Input",ExpressionUUID->"7ea592d9-f5fd-45ef-950b-153fa4df4325"],
Cell[CellGroupData[{
Cell[23172, 551, 562, 13, 66, "Input",ExpressionUUID->"9014147d-4258-4f6e-a329-946030c49fba"],
Cell[23737, 566, 855, 12, 49, "Output",ExpressionUUID->"857a121b-cd7b-43d7-95a1-3e558cdb01a5"]
}, Open  ]],
Cell[CellGroupData[{
Cell[24629, 583, 221, 5, 43, "Input",ExpressionUUID->"9a650922-4703-4c39-9941-c0c522a10f30"],
Cell[24853, 590, 663, 10, 49, "Output",ExpressionUUID->"d39cceb7-78bc-4609-9b42-9280b5d70384"]
}, Open  ]],
Cell[CellGroupData[{
Cell[25553, 605, 291, 6, 43, "Input",ExpressionUUID->"1e15e23a-5b4a-4109-ac38-6ca1dff2d220"],
Cell[25847, 613, 994, 15, 49, "Output",ExpressionUUID->"53602509-8095-4fda-9dd7-ec2f94966ed6"]
}, Open  ]],
Cell[CellGroupData[{
Cell[26878, 633, 280, 6, 43, "Input",ExpressionUUID->"5ab12ac4-c61c-4513-87a3-4331c8f5d1c3"],
Cell[27161, 641, 2868, 40, 49, "Output",ExpressionUUID->"d1c776e9-e10e-42db-99cf-a643df3615b0"]
}, Open  ]],
Cell[30044, 684, 170, 3, 73, "Input",ExpressionUUID->"177ac385-d22d-4bb9-b161-3cb5e2e9d407"],
Cell[CellGroupData[{
Cell[30239, 691, 1090, 30, 104, "Input",ExpressionUUID->"8ca29d35-2d33-46ce-a69f-8b7dcb14b999"],
Cell[31332, 723, 544, 8, 49, "Output",ExpressionUUID->"dc8441b1-fc4d-4684-89f1-66fa5f84bd32"]
}, Open  ]],
Cell[CellGroupData[{
Cell[31913, 736, 1139, 31, 104, "Input",ExpressionUUID->"40d87712-60d0-4079-ac36-9ba6a8b5ddfb"],
Cell[33055, 769, 531, 8, 49, "Output",ExpressionUUID->"551de8df-e579-406a-99fd-261be2a96d3f"]
}, Open  ]],
Cell[CellGroupData[{
Cell[33623, 782, 1192, 31, 104, "Input",ExpressionUUID->"56a2a6c2-431a-4b0a-aff9-14dd2583fbb9"],
Cell[34818, 815, 540, 8, 49, "Output",ExpressionUUID->"a591799c-a57e-4cb5-a7dd-83e062aa34c4"]
}, Open  ]],
Cell[CellGroupData[{
Cell[35395, 828, 1192, 31, 104, "Input",ExpressionUUID->"ab05abed-520e-4434-8438-75cf6d546cad"],
Cell[36590, 861, 536, 8, 49, "Output",ExpressionUUID->"657c2418-6d6e-44c0-a316-1a70800c6354"]
}, Open  ]],
Cell[CellGroupData[{
Cell[37163, 874, 1242, 32, 104, "Input",ExpressionUUID->"5c7cb72b-dd3c-4bf0-9863-afe0935fb6a4"],
Cell[38408, 908, 530, 8, 49, "Output",ExpressionUUID->"cba0043a-b76b-4878-aed1-54d1267b3dfe"]
}, Open  ]],
Cell[CellGroupData[{
Cell[38975, 921, 1191, 31, 104, "Input",ExpressionUUID->"cf4933d7-be10-4d3a-bea6-da8304c21759"],
Cell[40169, 954, 532, 8, 49, "Output",ExpressionUUID->"782ad83c-1a50-4572-881f-08b1e021044a"]
}, Open  ]],
Cell[CellGroupData[{
Cell[40738, 967, 1190, 31, 104, "Input",ExpressionUUID->"419e6e89-1908-4fbd-8c0d-f85a59841bb1"],
Cell[41931, 1000, 531, 8, 49, "Output",ExpressionUUID->"e64524d3-a231-4a50-807e-aeabf0304682"]
}, Open  ]],
Cell[CellGroupData[{
Cell[42499, 1013, 390, 9, 43, "Input",ExpressionUUID->"ddd87574-e35e-4ae9-85a9-57deae2a4857"],
Cell[42892, 1024, 685, 13, 49, "Output",ExpressionUUID->"2dc91f52-b54e-4e48-bcbd-680e0db89477"]
}, Open  ]],
Cell[43592, 1040, 170, 3, 73, "Input",ExpressionUUID->"3b56a338-7892-4135-8242-ed0b6b793f1d"],
Cell[CellGroupData[{
Cell[43787, 1047, 3554, 59, 174, "Input",ExpressionUUID->"a8a11302-60fa-4f29-bd12-4c44f3321f5e"],
Cell[47344, 1108, 2788, 54, 356, "Output",ExpressionUUID->"80dd0877-b720-462b-846e-2b708ec16871"]
}, Open  ]],
Cell[50147, 1165, 172, 3, 73, "Input",ExpressionUUID->"e5950b4d-98ac-44c0-84c0-0dfe8412a475"],
Cell[CellGroupData[{
Cell[50344, 1172, 1275, 27, 120, "Input",ExpressionUUID->"df51bd50-32b8-48a2-99bd-dce126684874"],
Cell[51622, 1201, 14605, 255, 391, "Output",ExpressionUUID->"0a6e690a-a67c-4153-ab39-5149ce91ede5"]
}, Open  ]],
Cell[66242, 1459, 170, 3, 73, "Input",ExpressionUUID->"82f9ae70-8065-45d3-890e-49d2b08b68d6"],
Cell[66415, 1464, 654, 14, 66, "Input",ExpressionUUID->"e4d32282-78da-433c-a27d-1efa78369f04"]
}
]
*)
