# Supplementary material for: WE economy: Potential of mutual aid distribution based on moral responsibility and risk vulnerability
Source: PLoS One. 2024 May 16;19(5):e0301928. doi: 10.1371/journal.pone.0301928 (PMC11098405; doi:10.1371/journal.pone.0301928)
Supplement: S1 File — (ZIP) [file pone.0301928.s002.zip › WE-M-R_model_Fig3C_3D.nb]

(* Content-type: application/vnd.wolfram.mathematica *)

(*** Wolfram Notebook File ***)
(* http://www.wolfram.com/nb *)

(* CreatedBy='Mathematica 11.3' *)

(*CacheID: 234*)
(* Internal cache information:
NotebookFileLineBreakTest
NotebookFileLineBreakTest
NotebookDataPosition[       158,          7]
NotebookDataLength[     76253,       1622]
NotebookOptionsPosition[     71057,       1533]
NotebookOutlinePosition[     71448,       1550]
CellTagsIndexPosition[     71405,       1547]
WindowFrame->Normal*)

(* Beginning of Notebook Content *)
Notebook[{
Cell[BoxData[
 RowBox[{
  StyleBox[
   RowBox[{"n", "=", "1000"}],
   FontSize->14], 
  RowBox[{"(*", "\:4eba\:6570", "*)"}], ";"}]], "Input",
 CellChangeTimes->{{3.78000613908243*^9, 3.7800061410485353`*^9}, {
   3.7800061829702377`*^9, 3.7800062225187626`*^9}, 3.7800111868498716`*^9, 
   3.78012027007485*^9, 3.780120491490986*^9, 3.7801751099043674`*^9, 
   3.7852978187592173`*^9, 3.785373068377532*^9, 3.829255502429088*^9},
 CellLabel->
  "In[509]:=",ExpressionUUID->"3d30a11d-61c1-47de-9153-16c53b743ceb"],

Cell[BoxData[
 RowBox[{
  RowBox[{
   RowBox[{"m", "[", "0", "]"}], "=", 
   RowBox[{"Table", "[", 
    RowBox[{"1", ",", 
     RowBox[{"{", 
      RowBox[{"i", ",", "1", ",", "n"}], "}"}]}], "]"}]}], 
  RowBox[{"(*", "\:5bcc\:306e\:521d\:671f\:5206\:5e03", "*)"}], 
  ";"}]], "Input",
 CellChangeTimes->{{3.7800062573529997`*^9, 3.7800062973935804`*^9}, {
   3.7800063315477653`*^9, 3.780006339628281*^9}, {3.7800063942317944`*^9, 
   3.7800064356674457`*^9}, {3.7851850290922823`*^9, 3.7851850338821306`*^9}, 
   3.829255510341872*^9, 3.829264377639785*^9},
 CellLabel->
  "In[510]:=",ExpressionUUID->"291e0fd9-e424-4562-b82d-73082372ff25"],

Cell[BoxData[
 RowBox[{
  RowBox[{"\[Rho]", "=", 
   RowBox[{"Table", "[", 
    RowBox[{
     RowBox[{
      RowBox[{"(", 
       RowBox[{"0.2", "+", 
        RowBox[{
         FractionBox["0.8", "n"], "*", "i"}]}], ")"}], "*", 
      RowBox[{"(", 
       RowBox[{"1", "-", 
        RowBox[{
         FractionBox["0.2", "n"], "*", "i"}]}], ")"}]}], ",", 
     RowBox[{"{", 
      RowBox[{"i", ",", "1", ",", "n"}], "}"}]}], "]"}]}], 
  RowBox[{"(*", 
   RowBox[{"\:8ca0\:62c5\:7387", "=", 
    RowBox[{
    "\:9053\:5fb3\:7684\:8cac\:4efb", "\[Times]", 
     "\:30ea\:30b9\:30af\:8106\:5f31\:6027\:306e\:8a2d\:5b9a"}]}], "*)"}], 
  ";"}]], "Input",
 CellChangeTimes->{{3.9095469850779295`*^9, 3.909546986470773*^9}, 
   3.9095470210814056`*^9, {3.909547057623608*^9, 3.909547063859621*^9}, {
   3.9095471007688913`*^9, 3.9095472968096557`*^9}, {3.9095473364101496`*^9, 
   3.909547385644745*^9}, {3.9095484997597747`*^9, 3.9095485306620846`*^9}},
 CellLabel->
  "In[511]:=",ExpressionUUID->"a09990c8-2df4-428b-94aa-485de3d344a6"],

Cell[BoxData[
 RowBox[{
  RowBox[{"\[Rho]m", "=", 
   RowBox[{"Table", "[", 
    RowBox[{
     RowBox[{"(", 
      RowBox[{"0.2", "+", 
       RowBox[{
        FractionBox["0.8", "n"], "*", "i"}]}], ")"}], ",", 
     RowBox[{"{", 
      RowBox[{"i", ",", "1", ",", "n"}], "}"}]}], "]"}]}], 
  RowBox[{"(*", "\:9053\:5fb3\:7684\:8cac\:4efb\:306e\:8a2d\:5b9a", "*)"}], 
  ";"}]], "Input",
 CellChangeTimes->{{3.9095469850779295`*^9, 3.909546986470773*^9}, 
   3.9095470210814056`*^9, {3.909547057623608*^9, 3.909547063859621*^9}, {
   3.9095471007688913`*^9, 3.9095472968096557`*^9}, {3.9095473364101496`*^9, 
   3.909547385644745*^9}, {3.9095484997597747`*^9, 3.9095485306620846`*^9}, {
   3.9095598254350758`*^9, 3.909559835990199*^9}, 3.9095599528577724`*^9, {
   3.9095802396929293`*^9, 3.9095802498485394`*^9}, 
   3.9095931342696304`*^9},ExpressionUUID->"d2ef730e-e99d-43d5-9b56-\
d78feea6e5be"],

Cell[BoxData[
 RowBox[{
  RowBox[{"\[Rho]r", "=", 
   RowBox[{"Table", "[", 
    RowBox[{
     RowBox[{"(", 
      RowBox[{"1", "-", 
       RowBox[{
        FractionBox["0.2", "n"], "*", "i"}]}], ")"}], ",", 
     RowBox[{"{", 
      RowBox[{"i", ",", "1", ",", "n"}], "}"}]}], "]"}]}], 
  RowBox[{
  "(*", "\:30ea\:30b9\:30af\:8106\:5f31\:6027\:306e\:8a2d\:5b9a", "*)"}], 
  ";"}]], "Input",
 CellChangeTimes->{{3.9095469850779295`*^9, 3.909546986470773*^9}, 
   3.9095470210814056`*^9, {3.909547057623608*^9, 3.909547063859621*^9}, {
   3.9095471007688913`*^9, 3.9095472968096557`*^9}, {3.9095473364101496`*^9, 
   3.909547385644745*^9}, {3.9095484997597747`*^9, 3.9095485306620846`*^9}, {
   3.9095598254350758`*^9, 3.909559835990199*^9}, 3.9095599528577724`*^9},
 CellLabel->
  "In[513]:=",ExpressionUUID->"a4619d74-1832-4ab4-8d85-f9df269afa1e"],

Cell[BoxData[
 RowBox[{
  RowBox[{
   RowBox[{"ii", "[", "0", "]"}], "=", "0"}], ";"}]], "Input",
 CellChangeTimes->{{3.780025320987832*^9, 3.78002532950239*^9}, 
   3.780025484229308*^9, 3.8292555276402383`*^9},
 CellLabel->
  "In[514]:=",ExpressionUUID->"11fae366-7878-4038-b060-be918d075c96"],

Cell[BoxData[
 RowBox[{
  RowBox[{
   RowBox[{"jj", "[", "0", "]"}], "=", "0"}], ";"}]], "Input",
 CellChangeTimes->{{3.7800254980091915`*^9, 3.7800255029655113`*^9}, 
   3.8292555322739315`*^9},
 CellLabel->
  "In[515]:=",ExpressionUUID->"b5de1ba7-f640-4881-97e9-7be080b74d21"],

Cell[BoxData[
 RowBox[{
  RowBox[{"s", "=", "0"}], 
  RowBox[{"(*", "\:5bcc\:306e\:7dcf\:4ea4\:63db\:91cf", "*)"}], 
  ";"}]], "Input",
 CellChangeTimes->{{3.8292573576371975`*^9, 3.8292573587522182`*^9}, {
  3.8292574744598904`*^9, 3.8292575236404552`*^9}, {3.8292643859596024`*^9, 
  3.829264390767871*^9}},
 CellLabel->
  "In[516]:=",ExpressionUUID->"dfabe776-7435-43e8-8683-a02e28126f46"],

Cell[BoxData[
 RowBox[{
  StyleBox[
   RowBox[{"\[Lambda]", "=", "0.25"}],
   Background->RGBColor[1, 0.85, 0.85]], 
  RowBox[{"(*", "\:8caf\:84c4\:7387", "*)"}], ";"}]], "Input",
 CellLabel->
  "In[517]:=",ExpressionUUID->"a24738db-6f9d-41cc-964d-31b6f0e608bd"],

Cell[BoxData[
 RowBox[{
  StyleBox[
   RowBox[{"\[Delta]w", "=", "0.1"}],
   Background->RGBColor[1, 0.85, 0.85]], 
  RowBox[{"(*", "\:640d\:76ca\:7387", "*)"}], ";"}]], "Input",
 CellChangeTimes->{{3.7800065512188663`*^9, 3.7800065703580875`*^9}, {
   3.780007596905789*^9, 3.7800076076221113`*^9}, 3.7801751993319407`*^9, 
   3.780177258259259*^9, 3.7801773017759657`*^9, 3.780177342326905*^9, {
   3.7801780120979495`*^9, 3.7801780154196367`*^9}, {3.7851850480799913`*^9, 
   3.785185075762636*^9}, 3.785185851399935*^9, 3.785373873394215*^9, 
   3.829255539567762*^9, {3.8292575516019864`*^9, 3.8292575532725563`*^9}, 
   3.82925765686847*^9, 3.8292589118576975`*^9, 3.829260600683658*^9, 
   3.8292628690619316`*^9, 3.829262928568199*^9, 3.8292629709650116`*^9, 
   3.8292643982784047`*^9, 3.8292650306818123`*^9, 3.829265410689646*^9, 
   3.8292656983276377`*^9, 3.8292659768972683`*^9, 3.8292666589938154`*^9, {
   3.8292722394691334`*^9, 3.829272239905949*^9}, 3.8292726971580114`*^9, 
   3.8292729495008655`*^9, 3.8292731800186305`*^9, {3.8292733747507763`*^9, 
   3.8292733749314594`*^9}, {3.829276037454605*^9, 3.829276037900482*^9}, {
   3.862688361271633*^9, 3.862688361541687*^9}, {3.8626987040970836`*^9, 
   3.8626987338401513`*^9}, {3.8626996276008883`*^9, 
   3.8626996531110587`*^9}, {3.909544856207822*^9, 3.9095448831249967`*^9}, 
   3.90954520178058*^9},
 CellLabel->
  "In[518]:=",ExpressionUUID->"bec315a3-361b-4d0b-9ebc-55dca753219a"],

Cell[BoxData[
 RowBox[{
  RowBox[{"tmax", "=", "1000000"}], 
  RowBox[{"(*", "\:7e70\:308a\:8fd4\:3057\:56de\:6570", "*)"}], 
  ";"}]], "Input",
 CellChangeTimes->{{3.780008580174608*^9, 3.7800085856319404`*^9}, 
   3.7800108020311966`*^9, {3.780010851854395*^9, 3.780010866092286*^9}, 
   3.780089642658536*^9, 3.780092132140647*^9, 3.780120166778257*^9, 
   3.780120529475758*^9, 3.780175114231393*^9, 3.7852978235404973`*^9, {
   3.7853730714252605`*^9, 3.7853730783172874`*^9}, {3.8292555498174243`*^9, 
   3.8292555541263723`*^9}, 3.8292723609259033`*^9, 3.8292760689178944`*^9, 
   3.8627010916935062`*^9, 3.8627012305967903`*^9, 3.862701802686118*^9, 
   3.862702326491025*^9, 3.8627087840685472`*^9, {3.862708871916737*^9, 
   3.8627088734350266`*^9}},
 CellLabel->
  "In[519]:=",ExpressionUUID->"7164fa8b-1134-4710-98dd-0610438b55da"],

Cell[BoxData["\[IndentingNewLine]"], "Input",
 CellChangeTimes->{3.8627089260473337`*^9},
 CellLabel->
  "In[520]:=",ExpressionUUID->"8b3623de-2181-435e-9ba0-c73c5776d44f"],

Cell[BoxData[
 RowBox[{"Do", "[", 
  RowBox[{
   RowBox[{
    RowBox[{
     RowBox[{"m", "[", 
      RowBox[{"t", "+", "1"}], "]"}], "=", 
     RowBox[{"m", "[", "t", "]"}]}], 
    RowBox[{"(*", "\:5bcc\:306e\:4ea4\:63db", "*)"}], ";", 
    RowBox[{
     RowBox[{"ii", "[", 
      RowBox[{"t", "+", "1"}], "]"}], "=", 
     RowBox[{"ii", "[", "t", "]"}]}], ";", 
    RowBox[{
     RowBox[{"jj", "[", 
      RowBox[{"t", "+", "1"}], "]"}], "=", 
     RowBox[{"jj", "[", "t", "]"}]}], ";", 
    RowBox[{
     RowBox[{"ii", "[", 
      RowBox[{"t", "+", "1"}], "]"}], "=", 
     RowBox[{"RandomInteger", "[", 
      RowBox[{"{", 
       RowBox[{"1", ",", "n"}], "}"}], "]"}]}], ";", 
    RowBox[{
     RowBox[{"jj", "[", 
      RowBox[{"t", "+", "1"}], "]"}], "=", 
     RowBox[{"RandomInteger", "[", 
      RowBox[{"{", 
       RowBox[{"1", ",", 
        RowBox[{"n", "-", "1"}]}], "}"}], "]"}]}], ";", 
    RowBox[{"If", "[", 
     RowBox[{
      RowBox[{
       RowBox[{"ii", "[", 
        RowBox[{"t", "+", "1"}], "]"}], "\[LessEqual]", 
       RowBox[{"jj", "[", 
        RowBox[{"t", "+", "1"}], "]"}]}], ",", 
      RowBox[{
       RowBox[{"jj", "[", 
        RowBox[{"t", "+", "1"}], "]"}], "=", 
       RowBox[{
        RowBox[{"jj", "[", 
         RowBox[{"t", "+", "1"}], "]"}], "+", "1"}]}], ",", 
      RowBox[{
       RowBox[{"jj", "[", 
        RowBox[{"t", "+", "1"}], "]"}], "=", 
       RowBox[{"jj", "[", 
        RowBox[{"t", "+", "1"}], "]"}]}]}], "]"}], ";", 
    RowBox[{"\[Delta]", "=", 
     RowBox[{"RandomReal", "[", 
      RowBox[{"{", 
       RowBox[{
        RowBox[{"-", "\[Delta]w"}], ",", "\[Delta]w"}], "}"}], "]"}]}], ";", 
    "\[IndentingNewLine]", 
    RowBox[{
     RowBox[{"m", "[", 
      RowBox[{"t", "+", "1"}], "]"}], "=", 
     RowBox[{"ReplacePart", "[", 
      RowBox[{
       RowBox[{"m", "[", 
        RowBox[{"t", "+", "1"}], "]"}], ",", "\[IndentingNewLine]", 
       RowBox[{"{", 
        RowBox[{
         RowBox[{
          RowBox[{"ii", "[", 
           RowBox[{"t", "+", "1"}], "]"}], "\[Rule]", 
          RowBox[{
           RowBox[{"\[Lambda]", "*", 
            StyleBox[
             RowBox[{
              RowBox[{"m", "[", "t", "]"}], "[", 
              RowBox[{"[", 
               RowBox[{"ii", "[", 
                RowBox[{"t", "+", "1"}], "]"}], "]"}], "]"}],
             Background->RGBColor[1, 0.85, 0.85]]}], "\[IndentingNewLine]", 
           "+", 
           RowBox[{
            RowBox[{"(", 
             RowBox[{"1", "-", "\[Lambda]"}], ")"}], "*", 
            RowBox[{"(", 
             RowBox[{"1", "-", 
              StyleBox[
               RowBox[{"\[Rho]m", "[", 
                RowBox[{"[", 
                 RowBox[{"ii", "[", 
                  RowBox[{"t", "+", "1"}], "]"}], "]"}], "]"}],
               Background->RGBColor[1, 0.85, 0.85]]}], ")"}], "*", 
            StyleBox[
             RowBox[{
              RowBox[{"m", "[", "t", "]"}], "[", 
              RowBox[{"[", 
               RowBox[{"ii", "[", 
                RowBox[{"t", "+", "1"}], "]"}], "]"}], "]"}],
             Background->RGBColor[1, 0.85, 0.85]]}], "\[IndentingNewLine]", 
           "+", 
           RowBox[{
            RowBox[{"(", 
             RowBox[{"1", "+", "\[Delta]"}], ")"}], "*", 
            RowBox[{"(", 
             RowBox[{"1", "-", "\[Lambda]"}], ")"}], "*", 
            FractionBox[
             StyleBox[
              RowBox[{"\[Rho]r", "[", 
               RowBox[{"[", 
                RowBox[{"ii", "[", 
                 RowBox[{"t", "+", "1"}], "]"}], "]"}], "]"}],
              Background->RGBColor[1, 0.85, 0.85]], 
             RowBox[{
              StyleBox[
               RowBox[{"\[Rho]r", "[", 
                RowBox[{"[", 
                 RowBox[{"ii", "[", 
                  RowBox[{"t", "+", "1"}], "]"}], "]"}], "]"}],
               Background->RGBColor[1, 0.85, 0.85]], "+", 
              StyleBox[
               RowBox[{"\[Rho]r", "[", 
                RowBox[{"[", 
                 RowBox[{"jj", "[", 
                  RowBox[{"t", "+", "1"}], "]"}], "]"}], "]"}],
               Background->RGBColor[0.88, 1, 0.88]]}]], "*", 
            RowBox[{"(", 
             RowBox[{
              RowBox[{
               StyleBox[
                RowBox[{"\[Rho]m", "[", 
                 RowBox[{"[", 
                  RowBox[{"ii", "[", 
                   RowBox[{"t", "+", "1"}], "]"}], "]"}], "]"}],
                Background->RGBColor[1, 0.85, 0.85]], "*", 
               StyleBox[
                RowBox[{
                 RowBox[{"m", "[", "t", "]"}], "[", 
                 RowBox[{"[", 
                  RowBox[{"ii", "[", 
                   RowBox[{"t", "+", "1"}], "]"}], "]"}], "]"}],
                Background->RGBColor[1, 0.85, 0.85]]}], "+", 
              RowBox[{
               StyleBox[
                RowBox[{"\[Rho]m", "[", 
                 RowBox[{"[", 
                  RowBox[{"jj", "[", 
                   RowBox[{"t", "+", "1"}], "]"}], "]"}], "]"}],
                Background->RGBColor[0.88, 1, 0.88]], "*", 
               StyleBox[
                RowBox[{
                 RowBox[{"m", "[", "t", "]"}], "[", 
                 RowBox[{"[", 
                  RowBox[{"jj", "[", 
                   RowBox[{"t", "+", "1"}], "]"}], "]"}], "]"}],
                Background->RGBColor[0.88, 1, 0.88]]}]}], ")"}]}]}]}], ",", 
         "\[IndentingNewLine]", 
         RowBox[{
          RowBox[{"jj", "[", 
           RowBox[{"t", "+", "1"}], "]"}], "\[Rule]", 
          RowBox[{
           RowBox[{"\[Lambda]", "*", 
            StyleBox[
             RowBox[{
              RowBox[{"m", "[", "t", "]"}], "[", 
              RowBox[{"[", 
               RowBox[{"jj", "[", 
                RowBox[{"t", "+", "1"}], "]"}], "]"}], "]"}],
             Background->RGBColor[0.88, 1, 0.88]]}], "\[IndentingNewLine]", 
           "+", 
           RowBox[{
            RowBox[{"(", 
             RowBox[{"1", "-", "\[Lambda]"}], ")"}], "*", 
            RowBox[{"(", 
             RowBox[{"1", "-", 
              StyleBox[
               RowBox[{"\[Rho]m", "[", 
                RowBox[{"[", 
                 RowBox[{"jj", "[", 
                  RowBox[{"t", "+", "1"}], "]"}], "]"}], "]"}],
               Background->RGBColor[0.88, 1, 0.88]]}], ")"}], "*", 
            StyleBox[
             RowBox[{
              RowBox[{"m", "[", "t", "]"}], "[", 
              RowBox[{"[", 
               RowBox[{"jj", "[", 
                RowBox[{"t", "+", "1"}], "]"}], "]"}], "]"}],
             Background->RGBColor[0.88, 1, 0.88]]}], "\[IndentingNewLine]", 
           "+", 
           RowBox[{
            RowBox[{"(", 
             RowBox[{"1", "+", "\[Delta]"}], ")"}], "*", 
            RowBox[{"(", 
             RowBox[{"1", "-", "\[Lambda]"}], ")"}], "*", 
            FractionBox[
             StyleBox[
              RowBox[{"\[Rho]r", "[", 
               RowBox[{"[", 
                RowBox[{"jj", "[", 
                 RowBox[{"t", "+", "1"}], "]"}], "]"}], "]"}],
              Background->RGBColor[0.88, 1, 0.88]], 
             RowBox[{
              StyleBox[
               RowBox[{"\[Rho]r", "[", 
                RowBox[{"[", 
                 RowBox[{"ii", "[", 
                  RowBox[{"t", "+", "1"}], "]"}], "]"}], "]"}],
               Background->RGBColor[1, 0.85, 0.85]], "+", 
              StyleBox[
               RowBox[{"\[Rho]r", "[", 
                RowBox[{"[", 
                 RowBox[{"jj", "[", 
                  RowBox[{"t", "+", "1"}], "]"}], "]"}], "]"}],
               Background->RGBColor[0.88, 1, 0.88]]}]], "*", 
            RowBox[{"(", 
             RowBox[{
              RowBox[{
               StyleBox[
                RowBox[{"\[Rho]m", "[", 
                 RowBox[{"[", 
                  RowBox[{"ii", "[", 
                   RowBox[{"t", "+", "1"}], "]"}], "]"}], "]"}],
                Background->RGBColor[1, 0.85, 0.85]], "*", 
               StyleBox[
                RowBox[{
                 RowBox[{"m", "[", "t", "]"}], "[", 
                 RowBox[{"[", 
                  RowBox[{"ii", "[", 
                   RowBox[{"t", "+", "1"}], "]"}], "]"}], "]"}],
                Background->RGBColor[1, 0.85, 0.85]]}], "+", 
              RowBox[{
               StyleBox[
                RowBox[{"\[Rho]m", "[", 
                 RowBox[{"[", 
                  RowBox[{"jj", "[", 
                   RowBox[{"t", "+", "1"}], "]"}], "]"}], "]"}],
                Background->RGBColor[0.88, 1, 0.88]], "*", 
               StyleBox[
                RowBox[{
                 RowBox[{"m", "[", "t", "]"}], "[", 
                 RowBox[{"[", 
                  RowBox[{"jj", "[", 
                   RowBox[{"t", "+", "1"}], "]"}], "]"}], "]"}],
                Background->RGBColor[0.88, 1, 0.88]]}]}], ")"}]}]}]}]}], 
        "}"}]}], "]"}]}], ";", "\[IndentingNewLine]", "\[IndentingNewLine]", 
    RowBox[{"s", "=", 
     RowBox[{"s", "+", 
      RowBox[{
       RowBox[{"Abs", "[", "\[Delta]", "]"}], "*", 
       RowBox[{"(", 
        RowBox[{"1", "-", "\[Lambda]"}], ")"}], "*", 
       RowBox[{"(", 
        RowBox[{
         RowBox[{
          RowBox[{"\[Rho]r", "[", 
           RowBox[{"[", 
            RowBox[{"ii", "[", 
             RowBox[{"t", "+", "1"}], "]"}], "]"}], "]"}], "*", 
          RowBox[{
           RowBox[{"m", "[", "t", "]"}], "[", 
           RowBox[{"[", 
            RowBox[{"ii", "[", 
             RowBox[{"t", "+", "1"}], "]"}], "]"}], "]"}]}], "+", 
         RowBox[{
          RowBox[{"\[Rho]r", "[", 
           RowBox[{"[", 
            RowBox[{"jj", "[", 
             RowBox[{"t", "+", "1"}], "]"}], "]"}], "]"}], "*", 
          RowBox[{
           RowBox[{"m", "[", "t", "]"}], "[", 
           RowBox[{"[", 
            RowBox[{"jj", "[", 
             RowBox[{"t", "+", "1"}], "]"}], "]"}], "]"}]}]}], ")"}]}]}]}]}], 
   ",", "\[IndentingNewLine]", 
   RowBox[{"{", 
    RowBox[{"t", ",", "0", ",", "tmax", ",", "1"}], "}"}]}], "]"}]], "Input",
 CellChangeTimes->{{3.7800085946595144`*^9, 3.7800085995058317`*^9}, {
   3.7800086466358533`*^9, 3.780008752869671*^9}, {3.78000881551169*^9, 
   3.7800088375911036`*^9}, 3.7800089781601343`*^9, {3.7800095355148993`*^9, 
   3.7800095461345778`*^9}, {3.7800096117197914`*^9, 3.7800096240965796`*^9}, 
   3.7800099278460793`*^9, {3.78001000215485*^9, 3.7800100042129827`*^9}, {
   3.7800100480357866`*^9, 3.7800100539731665`*^9}, {3.7800101044584165`*^9, 
   3.78001010503445*^9}, {3.7800101509723997`*^9, 3.78001015141144*^9}, {
   3.780010210373209*^9, 3.7800102265102406`*^9}, {3.7800103844583764`*^9, 
   3.7800104049746933`*^9}, {3.7800104925193186`*^9, 3.780010532337877*^9}, {
   3.7800244829110575`*^9, 3.7800245062105417`*^9}, {3.7800245553727207`*^9, 
   3.7800245715887384`*^9}, {3.780024708821556*^9, 3.780024782599289*^9}, {
   3.780024871610016*^9, 3.780024887663022*^9}, {3.7800252533395042`*^9, 
   3.780025261925048*^9}, {3.7800253759663696`*^9, 3.7800253825047874`*^9}, {
   3.7800255110880375`*^9, 3.7800255930122957`*^9}, 3.78002564542666*^9, 
   3.780025704069417*^9, {3.7800257468681717`*^9, 3.78002576423934*^9}, {
   3.780026021210779*^9, 3.780026111728603*^9}, {3.78002614394765*^9, 
   3.780026172772502*^9}, {3.780026235850548*^9, 3.7800262553888054`*^9}, {
   3.780026352295022*^9, 3.780026372130294*^9}, {3.7800266416235857`*^9, 
   3.780026646778936*^9}, {3.780080060688077*^9, 3.7800801048022165`*^9}, {
   3.780080341396846*^9, 3.780080418170762*^9}, {3.7800804879904966`*^9, 
   3.7800805122348385`*^9}, 3.7800805582679663`*^9, {3.780080607441019*^9, 
   3.7800806116826735`*^9}, {3.7800806598292828`*^9, 3.7800806639041*^9}, {
   3.780081903592387*^9, 3.780081942864641*^9}, {3.7800842552213616`*^9, 
   3.7800843379357023`*^9}, 3.7800845457276692`*^9, {3.7800870399223547`*^9, 
   3.7800870783573074`*^9}, {3.780087119818559*^9, 3.7800871725972133`*^9}, {
   3.7800872103253317`*^9, 3.7800873701888685`*^9}, {3.7800874026190233`*^9, 
   3.780087435714695*^9}, {3.780118244133424*^9, 3.7801182480895014`*^9}, {
   3.780118282736243*^9, 3.7801182930436077`*^9}, {3.780118325620392*^9, 
   3.780118341436812*^9}, {3.7801184001902876`*^9, 3.780118540124941*^9}, {
   3.780118576861269*^9, 3.780118628924619*^9}, {3.7801187638389635`*^9, 
   3.7801187788525305`*^9}, 3.7801188938526344`*^9, {3.7801190805001783`*^9, 
   3.7801190870212817`*^9}, {3.780119123604597*^9, 3.780119133917556*^9}, {
   3.7801191748164186`*^9, 3.7801192515320415`*^9}, {3.7801193032235537`*^9, 
   3.7801193074792757`*^9}, {3.7801195247827225`*^9, 3.780119646372047*^9}, {
   3.780175075680664*^9, 3.7801750772614365`*^9}, {3.78518509079649*^9, 
   3.785185177976348*^9}, 3.785185217353592*^9, {3.7851852748631926`*^9, 
   3.785185453233836*^9}, 3.785185499849393*^9, 3.7851855769339743`*^9, 
   3.7851859205737805`*^9, 3.7852977949625177`*^9, {3.829256270118594*^9, 
   3.829256284072468*^9}, {3.829256469467016*^9, 3.8292564862517776`*^9}, {
   3.829257244838191*^9, 3.82925726084338*^9}, 3.829257343529244*^9, {
   3.8292574257745533`*^9, 3.829257435718065*^9}, 3.829264405024272*^9, {
   3.862698750755167*^9, 3.862698801004299*^9}, {3.8626988449292955`*^9, 
   3.86269889354735*^9}, {3.862698983750249*^9, 3.862698993487916*^9}, {
   3.8626993042574234`*^9, 3.8626993130354433`*^9}, {3.862699356569335*^9, 
   3.862699371322132*^9}, {3.862699426358389*^9, 3.8626994307694516`*^9}, 
   3.8627028130691843`*^9, {3.862709117291133*^9, 3.8627091265087724`*^9}, {
   3.909544894300161*^9, 3.9095449022444096`*^9}, 3.9095452178083744`*^9, 
   3.9095455930815954`*^9, {3.9095456341906223`*^9, 3.909545647148674*^9}, {
   3.909547852471505*^9, 3.909548043579112*^9}, 3.9095482560932183`*^9, {
   3.909548321826562*^9, 3.909548343085166*^9}, 3.9095483975310583`*^9, {
   3.9095588137153554`*^9, 3.9095588364859047`*^9}, {3.9095592011471195`*^9, 
   3.909559232228593*^9}, {3.909559266871139*^9, 3.9095593508402996`*^9}, {
   3.9095593910534964`*^9, 3.9095594004805984`*^9}, {3.909559996364842*^9, 
   3.9095600215791597`*^9}, {3.909560077497754*^9, 3.9095600871622047`*^9}, {
   3.9095601301441283`*^9, 3.9095601558073616`*^9}, {3.9095601998672595`*^9, 
   3.909560293162846*^9}, 3.909560334288848*^9, {3.9095603797282047`*^9, 
   3.909560398511865*^9}, {3.909561382262702*^9, 3.9095613912727685`*^9}, {
   3.9095614350952597`*^9, 3.9095614791526775`*^9}, {3.909561699072029*^9, 
   3.90956171151388*^9}, 3.9095620330142045`*^9, {3.909562750425417*^9, 
   3.9095628650916743`*^9}, {3.9095802660000772`*^9, 3.9095802996474323`*^9}},
 CellLabel->
  "In[521]:=",ExpressionUUID->"d6b2468d-0dfa-4ab2-9a42-ad3b7607d2aa"],

Cell[BoxData["\[IndentingNewLine]"], "Input",
 CellChangeTimes->{3.7853730143868637`*^9},
 CellLabel->
  "In[522]:=",ExpressionUUID->"7ea592d9-f5fd-45ef-950b-153fa4df4325"],

Cell[CellGroupData[{

Cell[BoxData[
 RowBox[{"Sum", "[", 
  RowBox[{
   RowBox[{
    RowBox[{"m", "[", "1000000", "]"}], "[", 
    RowBox[{"[", 
     RowBox[{"ii", "[", "a", "]"}], "]"}], "]"}], ",", 
   RowBox[{"{", 
    RowBox[{"a", ",", "1", ",", "1000"}], "}"}]}], "]"}]], "Input",
 CellChangeTimes->{{3.862708494620345*^9, 3.8627085128949847`*^9}, 
   3.8627085450134554`*^9, {3.8627085856780796`*^9, 3.862708708854768*^9}, 
   3.862708828042309*^9, {3.862708898069892*^9, 3.862708901752861*^9}},
 CellLabel->
  "In[523]:=",ExpressionUUID->"9014147d-4258-4f6e-a329-946030c49fba"],

Cell[BoxData["1018.4472801267149`"], "Output",
 CellChangeTimes->{{3.8627086100071054`*^9, 3.8627087119741397`*^9}, {
   3.86270881600272*^9, 3.8627088310565305`*^9}, 3.8627089972288218`*^9, 
   3.862709324307078*^9, 3.8627098099904284`*^9, 3.8627653090247436`*^9, 
   3.8627684006618814`*^9, 3.862769246199193*^9, 3.862769349101856*^9, 
   3.8627694011431737`*^9, 3.86276946589546*^9, 3.8627749900557528`*^9, 
   3.909544680983314*^9, 3.9095449901567597`*^9, 3.909545263249338*^9, 
   3.9095486544067087`*^9, 3.9095580932078295`*^9, 3.9095595506366158`*^9, 
   3.9095605711036496`*^9, 3.909561580649753*^9, 3.909561780799617*^9, 
   3.909562103678151*^9, 3.909562975445726*^9, 3.909580421458788*^9, 
   3.9095924936657534`*^9},
 CellLabel->
  "Out[523]=",ExpressionUUID->"567c0d7f-4b23-409c-8dc8-76fc78fa53ce"]
}, Open  ]],

Cell[CellGroupData[{

Cell[BoxData[
 RowBox[{"\[Lambda]", 
  RowBox[{"(*", "\:8caf\:84c4\:7387", "*)"}]}]], "Input",
 CellChangeTimes->{3.8627654586839914`*^9},
 CellLabel->
  "In[524]:=",ExpressionUUID->"9a650922-4703-4c39-9941-c0c522a10f30"],

Cell[BoxData["0.25`"], "Output",
 CellChangeTimes->{3.862765464121335*^9, 3.8627684006984386`*^9, 
  3.8627692462429733`*^9, 3.86276934914053*^9, 3.862769401184451*^9, 
  3.8627694659338064`*^9, 3.862774990079136*^9, 3.90954468101661*^9, 
  3.909544990177514*^9, 3.9095452632706213`*^9, 3.9095486544303246`*^9, 
  3.90955809323561*^9, 3.909559550670693*^9, 3.9095605711540127`*^9, 
  3.9095615806956367`*^9, 3.909561780873494*^9, 3.9095621037272387`*^9, 
  3.9095629754948044`*^9, 3.9095804214766307`*^9, 3.9095924937020426`*^9},
 CellLabel->
  "Out[524]=",ExpressionUUID->"25655a11-cbb9-4ed7-8674-e84e8c72e42b"]
}, Open  ]],

Cell[CellGroupData[{

Cell[BoxData[
 RowBox[{"\[Delta]w", 
  RowBox[{"(*", "\:640d\:76ca\:7387", "*)"}]}]], "Input",
 CellChangeTimes->{{3.829259405037418*^9, 3.829259421011617*^9}, {
  3.862699840545171*^9, 3.86269984942391*^9}},
 CellLabel->
  "In[525]:=",ExpressionUUID->"1e15e23a-5b4a-4109-ac38-6ca1dff2d220"],

Cell[BoxData["0.1`"], "Output",
 CellChangeTimes->{
  3.862688404714463*^9, 3.8626990617707105`*^9, 3.862699488513179*^9, {
   3.8626996356230583`*^9, 3.8626996617019215`*^9}, 3.862699863106001*^9, 
   3.8627001425156574`*^9, 3.8627011848213124`*^9, 3.862708343301272*^9, 
   3.8627088160277667`*^9, 3.8627089972526846`*^9, 3.8627093243256717`*^9, 
   3.86270981001103*^9, 3.8627653090594053`*^9, 3.8627684007344866`*^9, 
   3.862769246280056*^9, 3.8627693491820755`*^9, 3.8627694012209044`*^9, 
   3.8627694659768744`*^9, 3.8627749901046257`*^9, 3.9095446810565357`*^9, 
   3.9095449901974773`*^9, 3.9095452632950735`*^9, 3.909548654485364*^9, 
   3.9095580932674885`*^9, 3.9095595507067285`*^9, 3.909560571210473*^9, 
   3.909561580745575*^9, 3.909561780936512*^9, 3.9095621037792025`*^9, 
   3.909562975546379*^9, 3.9095804214999185`*^9, 3.9095924937397738`*^9},
 CellLabel->
  "Out[525]=",ExpressionUUID->"52bff83f-89d9-4d2a-8ad5-bf0466d4b42b"]
}, Open  ]],

Cell[CellGroupData[{

Cell[BoxData[
 RowBox[{"s", 
  RowBox[{"(*", "\:5bcc\:306e\:7dcf\:4ea4\:63db\:91cf", "*)"}]}]], "Input",
 CellChangeTimes->{3.8292573910131683`*^9, 3.829259212159172*^9, 
  3.8292644164732213`*^9},
 CellLabel->
  "In[526]:=",ExpressionUUID->"5ab12ac4-c61c-4513-87a3-4331c8f5d1c3"],

Cell[BoxData["71259.64285685682`"], "Output",
 CellChangeTimes->{
  3.829257394844062*^9, 3.829257444153747*^9, {3.82925753317597*^9, 
   3.8292575600337543`*^9}, 3.829257663952458*^9, 3.8292588793870697`*^9, {
   3.8292589189311037`*^9, 3.829258940376177*^9}, {3.8292590048161774`*^9, 
   3.8292590262201867`*^9}, 3.829259098384144*^9, {3.8292593236350927`*^9, 
   3.8292593425364914`*^9}, 3.8292594290933576`*^9, {3.8292597893066864`*^9, 
   3.8292598132093496`*^9}, 3.829260608033442*^9, 3.8292628769895077`*^9, {
   3.8292629166891627`*^9, 3.829263001250636*^9}, 3.8292646437569504`*^9, 
   3.829264824593535*^9, 3.8292648798235617`*^9, 3.829264930035219*^9, 
   3.82926497818123*^9, 3.8292650371446037`*^9, 3.8292652067023125`*^9, 
   3.829265252371459*^9, 3.8292653038242455`*^9, 3.8292653540973644`*^9, 
   3.8292654171539745`*^9, 3.829265487156184*^9, 3.829265533154333*^9, 
   3.8292655905489173`*^9, 3.8292656325472126`*^9, {3.8292656817930765`*^9, 
   3.829265704776343*^9}, 3.8292657683675747`*^9, 3.829265810475027*^9, 
   3.829265860388054*^9, 3.8292659129160595`*^9, 3.8292659836953616`*^9, 
   3.829266667181691*^9, 3.8292667392315445`*^9, 3.8292668476600037`*^9, 
   3.829266898554608*^9, 3.8292669529602556`*^9, 3.8292722468783755`*^9, 
   3.829272397287712*^9, 3.8292724742023277`*^9, 3.8292725191285534`*^9, 
   3.8292725692454057`*^9, 3.829272609015325*^9, 3.829272648708357*^9, 
   3.8292727017208834`*^9, 3.829272778187894*^9, 3.8292728187684765`*^9, 
   3.829272854817145*^9, 3.829272893661375*^9, 3.8292729559488387`*^9, 
   3.8292729960918818`*^9, 3.8292730332841*^9, 3.829273069296355*^9, 
   3.829273107748805*^9, 3.829273182835079*^9, 3.829273225097966*^9, 
   3.8292732603926735`*^9, 3.8292732998124824`*^9, 3.8292733362427626`*^9, 
   3.8292733772996655`*^9, 3.829273421170327*^9, 3.8292734572387037`*^9, 
   3.8292734940703983`*^9, 3.829273533418684*^9, 3.8292761200361547`*^9, 
   3.829278509986634*^9, 3.862688404755149*^9, 3.8626990618053203`*^9, 
   3.8626994885972824`*^9, {3.862699635682041*^9, 3.862699661757978*^9}, 
   3.862699863168541*^9, 3.8627001425863523`*^9, 3.862701184911262*^9, 
   3.8627083433292866`*^9, 3.8627088160524435`*^9, 3.8627089972768984`*^9, 
   3.8627093243472023`*^9, 3.862709810028989*^9, 3.862765309085347*^9, 
   3.8627684007711425`*^9, 3.862769246327942*^9, 3.8627693492201605`*^9, 
   3.8627694012588015`*^9, 3.8627694660182343`*^9, 3.8627749901261916`*^9, 
   3.9095446810965023`*^9, 3.909544990222395*^9, 3.909545263320654*^9, 
   3.909548654526228*^9, 3.9095580932974725`*^9, 3.9095595507412515`*^9, 
   3.9095605712588916`*^9, 3.909561580796256*^9, 3.9095617809977694`*^9, 
   3.909562103829829*^9, 3.90956297560252*^9, 3.909580421522109*^9, 
   3.9095924937749524`*^9},
 CellLabel->
  "Out[526]=",ExpressionUUID->"ba39afdd-1b97-4b5a-b34e-c49bc8f92fe7"]
}, Open  ]],

Cell[BoxData["\[IndentingNewLine]"], "Input",
 CellChangeTimes->{3.862708743838519*^9},
 CellLabel->
  "In[527]:=",ExpressionUUID->"177ac385-d22d-4bb9-b161-3cb5e2e9d407"],

Cell[CellGroupData[{

Cell[BoxData[
 RowBox[{
  RowBox[{"g1", "=", 
   RowBox[{"Sort", "[", 
    RowBox[{"m", "[", "1000", "]"}], "]"}]}], ";", 
  RowBox[{"gini1", "=", 
   RowBox[{
    FractionBox[
     RowBox[{"2", "*", 
      RowBox[{"Sum", "[", 
       RowBox[{
        RowBox[{"i", "*", 
         RowBox[{"g1", "[", 
          RowBox[{"[", "i", "]"}], "]"}]}], ",", 
        RowBox[{"{", 
         RowBox[{"i", ",", "1", ",", "n"}], "}"}]}], "]"}]}], 
     RowBox[{"n", "*", 
      RowBox[{"Sum", "[", 
       RowBox[{
        RowBox[{"g1", "[", 
         RowBox[{"[", "i", "]"}], "]"}], ",", 
        RowBox[{"{", 
         RowBox[{"i", ",", "1", ",", "n"}], "}"}]}], "]"}]}]], "-", 
    FractionBox[
     RowBox[{"n", "+", "1"}], "n"]}]}]}]], "Input",
 CellChangeTimes->{{3.7802801035698304`*^9, 3.780280104672882*^9}, {
  3.7802809884300804`*^9, 3.7802809901494427`*^9}, {3.780281064883213*^9, 
  3.780281066169772*^9}, {3.7853730878863125`*^9, 3.7853731096620417`*^9}, {
  3.785373528087453*^9, 3.7853735359096875`*^9}},
 CellLabel->
  "In[528]:=",ExpressionUUID->"8ca29d35-2d33-46ce-a69f-8b7dcb14b999"],

Cell[BoxData["0.12033218026616965`"], "Output",
 CellChangeTimes->{3.8627749901706986`*^9, 3.9095446811486173`*^9, 
  3.9095449902581396`*^9, 3.9095452633666525`*^9, 3.9095486545874033`*^9, 
  3.909558093347864*^9, 3.9095595508045454`*^9, 3.909560571342188*^9, 
  3.9095615808816977`*^9, 3.909561781109589*^9, 3.9095621039158154`*^9, 
  3.9095629756931763`*^9, 3.9095804215558653`*^9, 3.909592493849805*^9},
 CellLabel->
  "Out[528]=",ExpressionUUID->"f7d57fa5-dc47-46da-9144-e81c287ba08e"]
}, Open  ]],

Cell[CellGroupData[{

Cell[BoxData[
 RowBox[{
  RowBox[{"g2", "=", 
   RowBox[{"Sort", "[", 
    RowBox[{"m", "[", "3000", "]"}], "]"}]}], ";", 
  RowBox[{"gini2", "=", 
   RowBox[{
    FractionBox[
     RowBox[{"2", "*", 
      RowBox[{"Sum", "[", 
       RowBox[{
        RowBox[{"i", "*", 
         RowBox[{"g2", "[", 
          RowBox[{"[", "i", "]"}], "]"}]}], ",", 
        RowBox[{"{", 
         RowBox[{"i", ",", "1", ",", "n"}], "}"}]}], "]"}]}], 
     RowBox[{"n", "*", 
      RowBox[{"Sum", "[", 
       RowBox[{
        RowBox[{"g2", "[", 
         RowBox[{"[", "i", "]"}], "]"}], ",", 
        RowBox[{"{", 
         RowBox[{"i", ",", "1", ",", "n"}], "}"}]}], "]"}]}]], "-", 
    FractionBox[
     RowBox[{"n", "+", "1"}], "n"]}]}]}]], "Input",
 CellChangeTimes->{{3.7802801035698304`*^9, 3.780280104672882*^9}, {
  3.7802809884300804`*^9, 3.7802809901494427`*^9}, {3.780281064883213*^9, 
  3.780281066169772*^9}, {3.7853730878863125`*^9, 3.7853731096620417`*^9}, {
  3.785373154030054*^9, 3.7853731614469023`*^9}, {3.785373553194852*^9, 
  3.785373553700032*^9}},
 CellLabel->
  "In[529]:=",ExpressionUUID->"40d87712-60d0-4079-ac36-9ba6a8b5ddfb"],

Cell[BoxData["0.2071043899918601`"], "Output",
 CellChangeTimes->{3.862774990192828*^9, 3.9095446811728344`*^9, 
  3.909544990279535*^9, 3.9095452633902903`*^9, 3.9095486546211214`*^9, 
  3.9095580933768406`*^9, 3.909559550840254*^9, 3.909560571396412*^9, 
  3.909561580932049*^9, 3.909561781175506*^9, 3.909562103982102*^9, 
  3.9095629757465043`*^9, 3.909580421576226*^9, 3.909592493891317*^9},
 CellLabel->
  "Out[529]=",ExpressionUUID->"d783a8df-786b-413d-ae9b-c79a9a983d2e"]
}, Open  ]],

Cell[CellGroupData[{

Cell[BoxData[
 RowBox[{
  RowBox[{"g3", "=", 
   RowBox[{"Sort", "[", 
    RowBox[{"m", "[", "10000", "]"}], "]"}]}], ";", 
  RowBox[{"gini3", "=", 
   RowBox[{
    FractionBox[
     RowBox[{"2", "*", 
      RowBox[{"Sum", "[", 
       RowBox[{
        RowBox[{"i", "*", 
         RowBox[{"g3", "[", 
          RowBox[{"[", "i", "]"}], "]"}]}], ",", 
        RowBox[{"{", 
         RowBox[{"i", ",", "1", ",", "n"}], "}"}]}], "]"}]}], 
     RowBox[{"n", "*", 
      RowBox[{"Sum", "[", 
       RowBox[{
        RowBox[{"g3", "[", 
         RowBox[{"[", "i", "]"}], "]"}], ",", 
        RowBox[{"{", 
         RowBox[{"i", ",", "1", ",", "n"}], "}"}]}], "]"}]}]], "-", 
    FractionBox[
     RowBox[{"n", "+", "1"}], "n"]}]}]}]], "Input",
 CellChangeTimes->{{3.7802801035698304`*^9, 3.780280104672882*^9}, {
  3.7802809884300804`*^9, 3.7802809901494427`*^9}, {3.780281064883213*^9, 
  3.780281066169772*^9}, {3.7853730878863125`*^9, 3.7853731096620417`*^9}, {
  3.785373154030054*^9, 3.7853731614469023`*^9}, {3.7853732068181877`*^9, 
  3.7853732132103386`*^9}, {3.7853735701632705`*^9, 3.785373570749255*^9}},
 CellLabel->
  "In[530]:=",ExpressionUUID->"56a2a6c2-431a-4b0a-aff9-14dd2583fbb9"],

Cell[BoxData["0.2802099710704564`"], "Output",
 CellChangeTimes->{3.862774990214757*^9, 3.9095446811983323`*^9, 
  3.909544990305464*^9, 3.909545263414301*^9, 3.909548654663884*^9, 
  3.9095580934067464`*^9, 3.9095595508752623`*^9, 3.9095605714438715`*^9, 
  3.9095615809844437`*^9, 3.9095617812687035`*^9, 3.9095621040447426`*^9, 
  3.9095629758016844`*^9, 3.9095804215978327`*^9, 3.9095924939279137`*^9},
 CellLabel->
  "Out[530]=",ExpressionUUID->"963f82c1-278d-4749-ab3b-623bbcf07c86"]
}, Open  ]],

Cell[CellGroupData[{

Cell[BoxData[
 RowBox[{
  RowBox[{"g4", "=", 
   RowBox[{"Sort", "[", 
    RowBox[{"m", "[", "30000", "]"}], "]"}]}], ";", 
  RowBox[{"gini4", "=", 
   RowBox[{
    FractionBox[
     RowBox[{"2", "*", 
      RowBox[{"Sum", "[", 
       RowBox[{
        RowBox[{"i", "*", 
         RowBox[{"g4", "[", 
          RowBox[{"[", "i", "]"}], "]"}]}], ",", 
        RowBox[{"{", 
         RowBox[{"i", ",", "1", ",", "n"}], "}"}]}], "]"}]}], 
     RowBox[{"n", "*", 
      RowBox[{"Sum", "[", 
       RowBox[{
        RowBox[{"g4", "[", 
         RowBox[{"[", "i", "]"}], "]"}], ",", 
        RowBox[{"{", 
         RowBox[{"i", ",", "1", ",", "n"}], "}"}]}], "]"}]}]], "-", 
    FractionBox[
     RowBox[{"n", "+", "1"}], "n"]}]}]}]], "Input",
 CellChangeTimes->{{3.7802801035698304`*^9, 3.780280104672882*^9}, {
  3.7802809884300804`*^9, 3.7802809901494427`*^9}, {3.780281064883213*^9, 
  3.780281066169772*^9}, {3.7853730878863125`*^9, 3.7853731096620417`*^9}, {
  3.785373154030054*^9, 3.7853731614469023`*^9}, {3.7853732068181877`*^9, 
  3.7853732527504587`*^9}, {3.785373587250988*^9, 3.7853735877235136`*^9}},
 CellLabel->
  "In[531]:=",ExpressionUUID->"ab05abed-520e-4434-8438-75cf6d546cad"],

Cell[BoxData["0.2933950076353915`"], "Output",
 CellChangeTimes->{3.862774990238903*^9, 3.9095446812285986`*^9, 
  3.909544990325409*^9, 3.9095452634403324`*^9, 3.909548654715201*^9, 
  3.909558093436737*^9, 3.9095595509113455`*^9, 3.9095605714882402`*^9, 
  3.9095615810336094`*^9, 3.909561781344472*^9, 3.909562104096689*^9, 
  3.9095629758584027`*^9, 3.909580421617852*^9, 3.9095924939649534`*^9},
 CellLabel->
  "Out[531]=",ExpressionUUID->"a0dc18a6-0d9b-4f34-a12b-a32cd1e57ee2"]
}, Open  ]],

Cell[CellGroupData[{

Cell[BoxData[
 RowBox[{
  RowBox[{"g5", "=", 
   RowBox[{"Sort", "[", 
    RowBox[{"m", "[", "100000", "]"}], "]"}]}], ";", 
  RowBox[{"gini5", "=", 
   RowBox[{
    FractionBox[
     RowBox[{"2", "*", 
      RowBox[{"Sum", "[", 
       RowBox[{
        RowBox[{"i", "*", 
         RowBox[{"g5", "[", 
          RowBox[{"[", "i", "]"}], "]"}]}], ",", 
        RowBox[{"{", 
         RowBox[{"i", ",", "1", ",", "n"}], "}"}]}], "]"}]}], 
     RowBox[{"n", "*", 
      RowBox[{"Sum", "[", 
       RowBox[{
        RowBox[{"g5", "[", 
         RowBox[{"[", "i", "]"}], "]"}], ",", 
        RowBox[{"{", 
         RowBox[{"i", ",", "1", ",", "n"}], "}"}]}], "]"}]}]], "-", 
    FractionBox[
     RowBox[{"n", "+", "1"}], "n"]}]}]}]], "Input",
 CellChangeTimes->{{3.7802801035698304`*^9, 3.780280104672882*^9}, {
  3.7802809884300804`*^9, 3.7802809901494427`*^9}, {3.780281064883213*^9, 
  3.780281066169772*^9}, {3.7853730878863125`*^9, 3.7853731096620417`*^9}, {
  3.785373154030054*^9, 3.7853731614469023`*^9}, {3.7853732068181877`*^9, 
  3.785373274460041*^9}, {3.785373603074888*^9, 3.7853736036417737`*^9}, {
  3.7853736637180986`*^9, 3.785373667876901*^9}},
 CellLabel->
  "In[532]:=",ExpressionUUID->"5c7cb72b-dd3c-4bf0-9863-afe0935fb6a4"],

Cell[BoxData["0.2935067340245412`"], "Output",
 CellChangeTimes->{3.862774990264343*^9, 3.9095446812555428`*^9, 
  3.909544990345398*^9, 3.909545263465433*^9, 3.909548654745783*^9, 
  3.9095580934662514`*^9, 3.909559550946583*^9, 3.909560571535696*^9, 
  3.909561581081975*^9, 3.909561781407504*^9, 3.9095621041463804`*^9, 
  3.9095629759215918`*^9, 3.9095804216377983`*^9, 3.9095924940010138`*^9},
 CellLabel->
  "Out[532]=",ExpressionUUID->"9d19cbd5-7e73-4f1d-8861-1e3ecb1163f8"]
}, Open  ]],

Cell[CellGroupData[{

Cell[BoxData[
 RowBox[{
  RowBox[{"g6", "=", 
   RowBox[{"Sort", "[", 
    RowBox[{"m", "[", "300000", "]"}], "]"}]}], ";", 
  RowBox[{"gini6", "=", 
   RowBox[{
    FractionBox[
     RowBox[{"2", "*", 
      RowBox[{"Sum", "[", 
       RowBox[{
        RowBox[{"i", "*", 
         RowBox[{"g6", "[", 
          RowBox[{"[", "i", "]"}], "]"}]}], ",", 
        RowBox[{"{", 
         RowBox[{"i", ",", "1", ",", "n"}], "}"}]}], "]"}]}], 
     RowBox[{"n", "*", 
      RowBox[{"Sum", "[", 
       RowBox[{
        RowBox[{"g6", "[", 
         RowBox[{"[", "i", "]"}], "]"}], ",", 
        RowBox[{"{", 
         RowBox[{"i", ",", "1", ",", "n"}], "}"}]}], "]"}]}]], "-", 
    FractionBox[
     RowBox[{"n", "+", "1"}], "n"]}]}]}]], "Input",
 CellChangeTimes->{{3.7802801035698304`*^9, 3.780280104672882*^9}, {
  3.7802809884300804`*^9, 3.7802809901494427`*^9}, {3.780281064883213*^9, 
  3.780281066169772*^9}, {3.7853730878863125`*^9, 3.7853731096620417`*^9}, {
  3.785373154030054*^9, 3.7853731614469023`*^9}, {3.7853732068181877`*^9, 
  3.785373301117131*^9}, {3.7853736219347477`*^9, 3.785373622442325*^9}},
 CellLabel->
  "In[533]:=",ExpressionUUID->"cf4933d7-be10-4d3a-bea6-da8304c21759"],

Cell[BoxData["0.29282611648047463`"], "Output",
 CellChangeTimes->{3.862774990288166*^9, 3.9095446812934427`*^9, 
  3.909544990363496*^9, 3.9095452634913435`*^9, 3.9095486547786307`*^9, 
  3.9095580934965677`*^9, 3.9095595509850044`*^9, 3.909560571585947*^9, 
  3.909561581127145*^9, 3.909561781475577*^9, 3.9095621042002325`*^9, 
  3.90956297597324*^9, 3.9095804216569023`*^9, 3.9095924940399675`*^9},
 CellLabel->
  "Out[533]=",ExpressionUUID->"393c19da-e35a-400d-930c-98638ff7ef56"]
}, Open  ]],

Cell[CellGroupData[{

Cell[BoxData[
 RowBox[{
  RowBox[{"g7", "=", 
   RowBox[{"Sort", "[", 
    RowBox[{"m", "[", "1000000", "]"}], "]"}]}], ";", 
  RowBox[{"gini7", "=", 
   RowBox[{
    FractionBox[
     RowBox[{"2", "*", 
      RowBox[{"Sum", "[", 
       RowBox[{
        RowBox[{"i", "*", 
         RowBox[{"g7", "[", 
          RowBox[{"[", "i", "]"}], "]"}]}], ",", 
        RowBox[{"{", 
         RowBox[{"i", ",", "1", ",", "n"}], "}"}]}], "]"}]}], 
     RowBox[{"n", "*", 
      RowBox[{"Sum", "[", 
       RowBox[{
        RowBox[{"g7", "[", 
         RowBox[{"[", "i", "]"}], "]"}], ",", 
        RowBox[{"{", 
         RowBox[{"i", ",", "1", ",", "n"}], "}"}]}], "]"}]}]], "-", 
    FractionBox[
     RowBox[{"n", "+", "1"}], "n"]}]}]}]], "Input",
 CellChangeTimes->{{3.7802801035698304`*^9, 3.780280104672882*^9}, {
  3.7802809884300804`*^9, 3.7802809901494427`*^9}, {3.780281064883213*^9, 
  3.780281066169772*^9}, {3.7853730878863125`*^9, 3.7853731096620417`*^9}, {
  3.785373154030054*^9, 3.7853731614469023`*^9}, {3.7853732068181877`*^9, 
  3.785373358286265*^9}, {3.7853736385317*^9, 3.7853736390413427`*^9}},
 CellLabel->
  "In[534]:=",ExpressionUUID->"419e6e89-1908-4fbd-8c0d-f85a59841bb1"],

Cell[BoxData["0.29209018481459714`"], "Output",
 CellChangeTimes->{3.8627749903220205`*^9, 3.9095446813307223`*^9, 
  3.9095449903865175`*^9, 3.909545263515444*^9, 3.909548654812274*^9, 
  3.9095580935266323`*^9, 3.9095595510235662`*^9, 3.9095605716418295`*^9, 
  3.9095615811775184`*^9, 3.90956178153957*^9, 3.909562104256813*^9, 
  3.90956297602536*^9, 3.909580421675781*^9, 3.909592494081852*^9},
 CellLabel->
  "Out[534]=",ExpressionUUID->"852d0be4-6a95-40d9-a6e4-2211a3cd2bf2"]
}, Open  ]],

Cell[CellGroupData[{

Cell[BoxData[
 RowBox[{"ginidata", "=", 
  RowBox[{"{", 
   RowBox[{
   "gini1", ",", "gini2", ",", "gini3", ",", "gini4", ",", "gini5", ",", 
    "gini6", ",", "gini7"}], "}"}]}]], "Input",
 CellChangeTimes->{{3.909545358227146*^9, 3.909545390805354*^9}, {
  3.909545422591012*^9, 3.9095454498691425`*^9}},
 CellLabel->
  "In[535]:=",ExpressionUUID->"ddd87574-e35e-4ae9-85a9-57deae2a4857"],

Cell[BoxData[
 RowBox[{"{", 
  RowBox[{
  "0.12033218026616965`", ",", "0.2071043899918601`", ",", 
   "0.2802099710704564`", ",", "0.2933950076353915`", ",", 
   "0.2935067340245412`", ",", "0.29282611648047463`", ",", 
   "0.29209018481459714`"}], "}"}]], "Output",
 CellChangeTimes->{3.9095454534275503`*^9, 3.9095486548432264`*^9, 
  3.90955809355667*^9, 3.909559551058942*^9, 3.9095605716882205`*^9, 
  3.9095615812267714`*^9, 3.909561781597791*^9, 3.909562104304974*^9, 
  3.909562976078307*^9, 3.9095804216958594`*^9, 3.9095924941200514`*^9},
 CellLabel->
  "Out[535]=",ExpressionUUID->"302112ff-d730-4735-9ab9-a910cb4690ae"]
}, Open  ]],

Cell[BoxData["\[IndentingNewLine]"], "Input",
 CellChangeTimes->{3.829255840555195*^9},
 CellLabel->
  "In[536]:=",ExpressionUUID->"3b56a338-7892-4135-8242-ed0b6b793f1d"],

Cell[CellGroupData[{

Cell[BoxData[
 RowBox[{"Histogram", "[", 
  RowBox[{
   RowBox[{"{", 
    RowBox[{
     RowBox[{"m", "[", "10000", "]"}], ",", 
     RowBox[{"m", "[", "100000", "]"}], ",", 
     RowBox[{"m", "[", "1000000", "]"}]}], "}"}], ",", 
   RowBox[{"{", 
    RowBox[{"0", ",", "3", ",", "0.1"}], "}"}], ",", 
   RowBox[{"ChartStyle", "\[Rule]", "\"\<BlueGreenYellow\>\""}], ",", 
   RowBox[{"LabelStyle", "\[Rule]", "Black"}], ",", 
   RowBox[{"LabelStyle", "\[Rule]", 
    RowBox[{"(", 
     RowBox[{"FontFamily", "\[Rule]", "\"\<Arial\>\""}], ")"}]}], ",", 
   RowBox[{"LabelStyle", "\[Rule]", 
    RowBox[{"(", 
     RowBox[{"FontSize", "\[Rule]", "16"}], ")"}]}], ",", 
   RowBox[{"AxesStyle", "\[Rule]", 
    RowBox[{"Directive", "[", "16", "]"}]}], ",", 
   RowBox[{"TicksStyle", "\[Rule]", 
    RowBox[{"Directive", "[", "16", "]"}]}], ",", 
   RowBox[{"ChartBaseStyle", "\[Rule]", 
    RowBox[{"Opacity", "[", "0.6", "]"}]}]}], "]"}]], "Input",
 CellChangeTimes->{{3.7851972581532784`*^9, 3.7851972859206085`*^9}, {
   3.7851973370882297`*^9, 3.7851973888868103`*^9}, {3.7851974189082794`*^9, 
   3.7851974369539957`*^9}, {3.7851974774425354`*^9, 3.785197479831825*^9}, 
   3.785197657963996*^9, {3.7851977356010046`*^9, 3.7851977388123884`*^9}, {
   3.785197794042511*^9, 3.785197794193104*^9}, 3.78519784129558*^9, {
   3.785197916782298*^9, 3.785197928746105*^9}, {3.78519796592945*^9, 
   3.785197989953359*^9}, 3.785198050542241*^9, {3.7851980968331685`*^9, 
   3.7851981127353177`*^9}, {3.785198202351659*^9, 3.785198217474247*^9}, {
   3.7851982578170776`*^9, 3.785198284680193*^9}, 3.785198387118868*^9, 
   3.785198463652452*^9, {3.7851991331182547`*^9, 3.7851991763055644`*^9}, 
   3.7851992288439894`*^9, 3.785199604249509*^9, {3.7852036902809763`*^9, 
   3.7852036925194254`*^9}, {3.785301504328125*^9, 3.7853015285002413`*^9}, {
   3.785301702501954*^9, 3.7853017286115613`*^9}, {3.7853022237409315`*^9, 
   3.7853022259753475`*^9}, {3.7853024475865316`*^9, 3.7853024606647644`*^9}, 
   3.7853026758226805`*^9, {3.7853027664795885`*^9, 3.7853028064799633`*^9}, 
   3.785303160556115*^9, {3.785303208806409*^9, 3.7853032345253286`*^9}, {
   3.785303345666608*^9, 3.7853033460728483`*^9}, 3.7853034783480544`*^9, {
   3.7853035334421206`*^9, 3.785303545192299*^9}, {3.7853485779466553`*^9, 
   3.785348581759181*^9}, {3.7853486408999376`*^9, 3.7853486586187325`*^9}, {
   3.785348865881359*^9, 3.7853488926261544`*^9}, {3.785349039735736*^9, 
   3.7853490530795255`*^9}, {3.785349276579877*^9, 3.7853493138924417`*^9}, {
   3.7853493813144193`*^9, 3.7853493844081936`*^9}, 3.7853498221754026`*^9, {
   3.785350144520031*^9, 3.7853501587298813`*^9}, {3.7853570076081676`*^9, 
   3.785357016576932*^9}, {3.828120607479864*^9, 3.8281206465429726`*^9}, {
   3.8281491694035606`*^9, 3.828149179377794*^9}, {3.8281492713437557`*^9, 
   3.8281492794306235`*^9}, {3.8292560353846846`*^9, 
   3.8292560724107056`*^9}, {3.8627001297132387`*^9, 3.862700134361968*^9}, 
   3.862701193819125*^9, {3.86270123738558*^9, 3.8627012406797204`*^9}, {
   3.862702120504671*^9, 3.862702141798704*^9}, {3.862702333016507*^9, 
   3.8627023447055864`*^9}, 3.8627087943294725`*^9, {3.862708909265231*^9, 
   3.862708912818215*^9}, 3.862709061631588*^9, {3.862709396910389*^9, 
   3.8627094058229623`*^9}, {3.8627692536596165`*^9, 
   3.8627692647392616`*^9}, {3.9095450701416473`*^9, 3.9095450814969416`*^9}, 
   3.909545304401116*^9, {3.9095580078889227`*^9, 3.9095580124848075`*^9}},
 CellLabel->
  "In[537]:=",ExpressionUUID->"a8a11302-60fa-4f29-bd12-4c44f3321f5e"],

Cell[BoxData[
 GraphicsBox[{
   {RGBColor[0.987148, 0.8073604000000001, 0.49470040000000004`], Opacity[
    0.6], EdgeForm[{Opacity[0.476], Thickness[Small]}], {{}, 
     {RGBColor[0.122103, 0.00901808, 0.39826], Opacity[0.6], EdgeForm[{
      Opacity[0.476], Thickness[Small]}], 
      RectangleBox[{0.30000000000000004, 0.}, {0.4, 6},
       RoundingRadius->0], RectangleBox[{0.4, 0.}, {0.5, 114},
       RoundingRadius->0], RectangleBox[{0.5, 0.}, {0.6000000000000001, 150},
       RoundingRadius->0], RectangleBox[{0.6000000000000001, 0.}, {0.7000000000000001, 118},
       RoundingRadius->0], RectangleBox[{0.7000000000000001, 0.}, {0.8, 92},
       RoundingRadius->0], RectangleBox[{0.8, 0.}, {0.9, 72},
       RoundingRadius->0], RectangleBox[{0.9, 0.}, {1., 63},
       RoundingRadius->0], RectangleBox[{1., 0.}, {1.1, 51},
       RoundingRadius->0], RectangleBox[{1.1, 0.}, {1.2000000000000002, 44},
       RoundingRadius->0], RectangleBox[{1.2000000000000002, 0.}, {1.3, 43},
       RoundingRadius->0], RectangleBox[{1.3, 0.}, {1.4000000000000001, 30},
       RoundingRadius->0], RectangleBox[{1.4000000000000001, 0.}, {1.5, 25},
       RoundingRadius->0], RectangleBox[{1.5, 0.}, {1.6, 32},
       RoundingRadius->0], RectangleBox[{1.6, 0.}, {1.7000000000000002, 29},
       RoundingRadius->0], RectangleBox[{1.7000000000000002, 0.}, {1.8, 25},
       RoundingRadius->0], RectangleBox[{1.8, 0.}, {1.9000000000000001, 23},
       RoundingRadius->0], RectangleBox[{1.9000000000000001, 0.}, {2., 21},
       RoundingRadius->0], RectangleBox[{2., 0.}, {2.1, 13},
       RoundingRadius->0], RectangleBox[{2.1, 0.}, {2.2, 14},
       RoundingRadius->0], RectangleBox[{2.2, 0.}, {2.3000000000000003, 15},
       RoundingRadius->0], RectangleBox[{2.3000000000000003, 0.}, {2.4000000000000004, 13},
       RoundingRadius->0], RectangleBox[{2.4000000000000004, 0.}, {2.5, 6},
       RoundingRadius->0], RectangleBox[{2.5, 0.}, {2.6, 1},
       RoundingRadius->0]}, {}, {}}, {{}, 
     {RGBColor[0.175507, 0.652273, 0.528496], Opacity[0.6], EdgeForm[{Opacity[
      0.476], Thickness[Small]}], RectangleBox[{0.30000000000000004, 0.}, {0.4, 5},
       RoundingRadius->0], RectangleBox[{0.4, 0.}, {0.5, 136},
       RoundingRadius->0], RectangleBox[{0.5, 0.}, {0.6000000000000001, 144},
       RoundingRadius->0], RectangleBox[{0.6000000000000001, 0.}, {0.7000000000000001, 111},
       RoundingRadius->0], RectangleBox[{0.7000000000000001, 0.}, {0.8, 102},
       RoundingRadius->0], RectangleBox[{0.8, 0.}, {0.9, 66},
       RoundingRadius->0], RectangleBox[{0.9, 0.}, {1., 66},
       RoundingRadius->0], RectangleBox[{1., 0.}, {1.1, 46},
       RoundingRadius->0], RectangleBox[{1.1, 0.}, {1.2000000000000002, 43},
       RoundingRadius->0], RectangleBox[{1.2000000000000002, 0.}, {1.3, 35},
       RoundingRadius->0], RectangleBox[{1.3, 0.}, {1.4000000000000001, 32},
       RoundingRadius->0], RectangleBox[{1.4000000000000001, 0.}, {1.5, 28},
       RoundingRadius->0], RectangleBox[{1.5, 0.}, {1.6, 26},
       RoundingRadius->0], RectangleBox[{1.6, 0.}, {1.7000000000000002, 26},
       RoundingRadius->0], RectangleBox[{1.7000000000000002, 0.}, {1.8, 18},
       RoundingRadius->0], RectangleBox[{1.8, 0.}, {1.9000000000000001, 17},
       RoundingRadius->0], RectangleBox[{1.9000000000000001, 0.}, {2., 18},
       RoundingRadius->0], RectangleBox[{2., 0.}, {2.1, 13},
       RoundingRadius->0], RectangleBox[{2.1, 0.}, {2.2, 13},
       RoundingRadius->0], RectangleBox[{2.2, 0.}, {2.3000000000000003, 11},
       RoundingRadius->0], RectangleBox[{2.3000000000000003, 0.}, {2.4000000000000004, 17},
       RoundingRadius->0], RectangleBox[{2.4000000000000004, 0.}, {2.5, 5},
       RoundingRadius->0], RectangleBox[{2.5, 0.}, {2.6, 12},
       RoundingRadius->0], RectangleBox[{2.6, 0.}, {2.7, 9},
       RoundingRadius->0], RectangleBox[{2.7, 0.}, {2.8000000000000003, 1},
       RoundingRadius->0]}, {}, {}}, {{}, 
     {RGBColor[0.914809, 0.897673, 0.350652], Opacity[0.6], EdgeForm[{Opacity[
      0.476], Thickness[Small]}], RectangleBox[{0.30000000000000004, 0.}, {0.4, 1},
       RoundingRadius->0], RectangleBox[{0.4, 0.}, {0.5, 124},
       RoundingRadius->0], RectangleBox[{0.5, 0.}, {0.6000000000000001, 143},
       RoundingRadius->0], RectangleBox[{0.6000000000000001, 0.}, {0.7000000000000001, 125},
       RoundingRadius->0], RectangleBox[{0.7000000000000001, 0.}, {0.8, 93},
       RoundingRadius->0], RectangleBox[{0.8, 0.}, {0.9, 74},
       RoundingRadius->0], RectangleBox[{0.9, 0.}, {1., 55},
       RoundingRadius->0], RectangleBox[{1., 0.}, {1.1, 50},
       RoundingRadius->0], RectangleBox[{1.1, 0.}, {1.2000000000000002, 46},
       RoundingRadius->0], RectangleBox[{1.2000000000000002, 0.}, {1.3, 39},
       RoundingRadius->0], RectangleBox[{1.3, 0.}, {1.4000000000000001, 36},
       RoundingRadius->0], RectangleBox[{1.4000000000000001, 0.}, {1.5, 23},
       RoundingRadius->0], RectangleBox[{1.5, 0.}, {1.6, 27},
       RoundingRadius->0], RectangleBox[{1.6, 0.}, {1.7000000000000002, 25},
       RoundingRadius->0], RectangleBox[{1.7000000000000002, 0.}, {1.8, 18},
       RoundingRadius->0], RectangleBox[{1.8, 0.}, {1.9000000000000001, 15},
       RoundingRadius->0], RectangleBox[{1.9000000000000001, 0.}, {2., 19},
       RoundingRadius->0], RectangleBox[{2., 0.}, {2.1, 15},
       RoundingRadius->0], RectangleBox[{2.1, 0.}, {2.2, 15},
       RoundingRadius->0], RectangleBox[{2.2, 0.}, {2.3000000000000003, 15},
       RoundingRadius->0], RectangleBox[{2.3000000000000003, 0.}, {2.4000000000000004, 9},
       RoundingRadius->0], RectangleBox[{2.4000000000000004, 0.}, {2.5, 9},
       RoundingRadius->0], RectangleBox[{2.5, 0.}, {2.6, 10},
       RoundingRadius->0], RectangleBox[{2.6, 0.}, {2.7, 9},
       RoundingRadius->0], RectangleBox[{2.7, 0.}, {2.8000000000000003, 4},
       RoundingRadius->0], RectangleBox[{2.8000000000000003, 0.}, {2.9000000000000004, 1},
       RoundingRadius->
        0]}, {}, {}}}, {{{{}, {}, {}, {}, {}, {}, {}, {}, {}, {}, {}, {}, {}, \
{}, {}, {}, {}, {}, {}, {}, {}, {}, {}}, {}}, {{{}, {}, {}, {}, {}, {}, {}, \
{}, {}, {}, {}, {}, {}, {}, {}, {}, {}, {}, {}, {}, {}, {}, {}, {}, {}}, {}}, \
{{{}, {}, {}, {}, {}, {}, {}, {}, {}, {}, {}, {}, {}, {}, {}, {}, {}, {}, {}, \
{}, {}, {}, {}, {}, {}, {}}, {}}}},
  AspectRatio->NCache[GoldenRatio^(-1), 0.6180339887498948],
  Axes->{True, True},
  AxesLabel->{None, None},
  AxesOrigin->{-0.06, 0.},
  AxesStyle->Directive[16],
  FrameLabel->{{None, None}, {None, None}},
  FrameTicks->{{Automatic, Automatic}, {Automatic, Automatic}},
  GridLines->{None, None},
  GridLinesStyle->Directive[
    GrayLevel[0.5, 0.4]],
  LabelStyle->GrayLevel[0],
  PlotRange->{{0., 3.}, {All, All}},
  PlotRangePadding->{{
     Scaled[0.02], 
     Scaled[0.02]}, {
     Scaled[0.02], 
     Scaled[0.05]}},
  Ticks->{Automatic, Automatic},
  TicksStyle->Directive[16]]], "Output",
 CellChangeTimes->{3.9095446819844775`*^9, 3.9095449905297403`*^9, 
  3.909545084733418*^9, 3.909545263656417*^9, 3.9095453074038067`*^9, 
  3.9095486550304747`*^9, 3.909558093749264*^9, 3.909559551252508*^9, 
  3.9095605719292974`*^9, 3.9095615814495525`*^9, 3.9095617819164777`*^9, 
  3.909562104489772*^9, 3.9095629762719555`*^9, 3.9095804220202303`*^9, 
  3.9095924943798275`*^9},
 CellLabel->
  "Out[537]=",ExpressionUUID->"add39bc0-a177-42a7-a341-0d3f57dcc83a"]
}, Open  ]],

Cell[BoxData["\[IndentingNewLine]"], "Input",
 CellChangeTimes->{3.9095580207687516`*^9},
 CellLabel->
  "In[538]:=",ExpressionUUID->"e5950b4d-98ac-44c0-84c0-0dfe8412a475"],

Cell[CellGroupData[{

Cell[BoxData[
 RowBox[{"ListPlot", "[", 
  RowBox[{
   RowBox[{"m", "[", "1000000", "]"}], ",", 
   RowBox[{"PlotRange", "\[Rule]", 
    RowBox[{"{", 
     RowBox[{"0", ",", "4"}], "}"}]}], ",", 
   RowBox[{"PlotStyle", "\[Rule]", 
    RowBox[{"PointSize", "[", "0.01", "]"}]}], ",", 
   RowBox[{"LabelStyle", "\[Rule]", "Black"}], ",", 
   RowBox[{"LabelStyle", "\[Rule]", 
    RowBox[{"(", 
     RowBox[{"FontFamily", "\[Rule]", "\"\<Arial\>\""}], ")"}]}], ",", 
   RowBox[{"LabelStyle", "\[Rule]", 
    RowBox[{"(", 
     RowBox[{"FontSize", "\[Rule]", "16"}], ")"}]}], ",", 
   RowBox[{"AxesStyle", "\[Rule]", 
    RowBox[{"Directive", "[", "16", "]"}]}], ",", 
   RowBox[{"TicksStyle", "\[Rule]", 
    RowBox[{"Directive", "[", "16", "]"}]}]}], "]"}]], "Input",
 CellChangeTimes->{{3.9095574446774635`*^9, 3.9095574729059744`*^9}, {
   3.909557505112859*^9, 3.9095575057797375`*^9}, 3.9095577552541437`*^9, {
   3.9095577931137953`*^9, 3.9095578177411203`*^9}, 3.9095579272047377`*^9, 
   3.9095583171139846`*^9, {3.9095618341063166`*^9, 3.909561854501543*^9}, {
   3.9095922717179823`*^9, 3.9095922973560467`*^9}, 3.909592392659284*^9, {
   3.909592503997241*^9, 3.909592527853051*^9}},
 CellLabel->
  "In[546]:=",ExpressionUUID->"eb0e39c3-4730-4efe-be7f-6007eaafd529"],

Cell[BoxData[
 GraphicsBox[{{}, {{}, 
    {RGBColor[0.368417, 0.506779, 0.709798], PointSize[0.01], 
     AbsoluteThickness[1.6], PointBox[CompressedData["
1:eJw9d3lczP/3fQrv7NkSwsgWQiVE0SlUZJmKhGgjbWra95pqmqaapiSEJCTZ
s2cf+55QZG1QZA+hrL9+j8+93/c/78dx7nbued1nNdAj0GG5upqaWr2Gmtr/
/////muw+Pn8r9W1+jagf0CvxXZVu5LaEtaEwZI10rd6rQlr4YVljNnLSo7v
gU1z/P6dEzDWgdbNBwUT/nG8Lh6FWU+0W8O8ACVF3rl34hjrQW3JEwNZBePB
mNqw4O2oSs4fig0/8ifOOsi8Pt5eTVSPnatBeAS+/7X90yuIeQN03WHkXzeS
8WjYjJ7/3sGS6xkipN5pUkdzxka4syj88GUlY2Nc/q54sXQZ47H4t+fX6iGZ
jE0wu0n3wSoh43F4X+ncqLGC5xkPpycIEP5hfgJuxgQmdvrBvCnKSr+/OA3G
E1Fn9vdyu/WMJ+HyuQk30s4xNoPA/IlRfjfG5rAZVHNjgifXn4ykk9cvOGxl
fgqeLKi50XiPeQsIvvzZPymSMfCz+NxBwXCKFwNHNayLhgnUibdEWKeJ2zoX
Mm8J635Z/yT/198KupIrd4ssKF5sha8/LDzcb3P+VITLwuP7BFA/8VSIwmMN
pMeYn4YOpzfcrzTn/Gm4dmforGAwPx1TXmpe7x7I/HScVSl/X9vP/a3R60ph
kNVF5q1b9I/voTOa821gt73/yznWzNugUFO13H0687bQLxeH3tzGvC1mGS/a
05TSivgZuC2vHziDsXgGxI7W6dLTzM/E+7qBxnf2Mj8TeGoss65g3g4fnuZs
GVrIvB36V1adjvZmfhbslvy+kPyT+VkQvvj26tFF5mejuP3xLJuvzM+G7awn
c9VGMj8HI1Omt161j+efg5kXpyxzyWZ+Lh6O+d5rNfcTz4W42b54/T3mhRip
beShnqf2PwwhHq+/3/2gIccL8U8tZ7W3KWGlEP26LZy+fj7Fq9nj96SL5qHv
Od8eybWWOoEHCIvtEX1O/9zhEM63x60Yu6jXVtzfAZsvr4j3+fLP4n/5Dtjx
J2rQmPbc3wEOx7/0Xz+P6ikd0N2gU/dfadzfEbJUn5p1l7i/IwIiuu0dPo7q
iR0x5leVh6kD5zuipO3xykX6nD8PJwqLRrRaz/nzoH2mjZ1Kk/vPg8w56HN+
V86fh4F3Hi7J2Mn58xHZ/Pnm9V+cPx9hY49UOb5k/fMRZOOVlW/A+fOR1/fb
hsMf/v5vPjUnrCpu20FvDWE4waSkxwh3Gec7YejuGHP7QaRH6YTd1QMOG20g
rLYA85IKNUbP5v4LYHDKNULTiuqJF8BxYLxpxGjCygWYvv2Q5ewMzndGpHjK
jnlZvH9nlMVc0f6zgfOd0eVgY7qd/A/lO2OyHbq0W8/zL4TVhAV+/+7x/Avh
vdQ+S6rG8y/E/aFNX1dwPeVCZNwycZd9oXpqi/B2k+rEjT+cvwgNYc0mBiHs
3yJcvS8NO32N9S9Cot3oPz/jef7FKFgdmj4+lfMXo1tW77ptz3n+xbj55fnG
Kbu5/2I8jRitf6XpF+W74JnMynhr02/Kd0H7gmW6lzQIi13wTeI5Z4Y563dB
1rhYi5z1xKstgcWu9zaDZxGPJbh42ufgxy7cfwly9q4YP/ke9VMugVObVuN+
lXL+UmTO63/HczvxWIqYYcc3Oj6ieuKlcDQa2v1WMcUrl8Lj0p7Tlz5yvisM
Vz2NvOnF87tiyRSXWQ3enO+K8Zu6qjeP43xXXC5JiX5dyvt3g5P2nlj/COIF
bgiddaTE+zTP4wZxcXOEUoP0uLmh/4Xq7nP3ES92w6Njcd67f//8Hy50Q6ez
wfmq59zPDX/Xfp32ZAzFq9xgPDnbes1Vnt8dOYsV+UtciBe4oyg7e3OwmPfp
DtWBxgQrW4p3c0duwJq8/wZyf3ec23P+xsHlxBe6Y0m4fILaUO7vjoT9PWWZ
L2k+lTuGXCjKD11IWM0DJl/a7KiMISzwQC9bi+CQ54ThAanHm5MHdQi7eSA0
dk7Y2Pn8fXjg7bAuE/9KWL8HEt+KpafeElZ6INiw2T56Hff3wLjQrjXaKu7v
Ccf8urRr/5qpvyfue8Z96q/B/T3xbovXkPY5xLt5wqxx6JiYOYTFnjiwxGZD
+zDu74lu9saLt7kSr/TE3+FjZ8RWElZ54uH9VM+Ob7j/MkxYqmu++yX3X4bH
iw/Z5ts0Uf9l2H7vv0UV17n/MqROnTdFK5/yxcvQL050ot8w7r8Mazeti77Y
ifKVy2D63+2EO37cfxkm/gi0mrOT+y+HcoVg8NXrvP/laO1Scnr+Wu6/HBGf
vV5+68D7Xw5nhdkJw0GsfznKg4rS2wyk+MLl6Ouw5f2OYO6/HOlLGt0X5nH/
5Tgx+knT6WfEq3lBGikWhPF8Ai8U76i6sySM+3th8OdPaunvWb8XhK76cXsP
f6f+Xsj26fTOet0P6u+Ff5/GnRjYiffvhbwnDQMefCFe5YWMw5eK50iJV1uB
R2cGTz2lyf1XIHl/7lqM5/4roP3j8ynJbsJuK1BnpBZ7YDlh8QosFm0yCdem
/MIVyF/hWT5vMOtfAal3xyGRrEe1Alvtt4SnFrN+b0Rrmwzp+5j0CLzxbEvM
gE9eNC+80an8v2Wbs4h380a5YfHRKjn394aBy+1WIT7EF3qjv7dp1YMh3N8b
zfX9c3T8WL83CvYsD9NcTVjNBxH9fQ+ZD6d4gQ9uPppUer2R6sEHja2UA7xu
ULybDwJc8/OWHuD9+yD37uH3He14/z7QO7Np1LJiwkof3FcdPGmty/194LHt
3njbF9zfFxor2g637E9Y4Iufb55Gmt37Rv19MUBlYNZQStjNF0W/zSsGK7m/
LyxkIcMGWLB+XxwpNVu4o5zilb5I/Kv9QnMI8Spf2Jo1HC8oIKzmhx6m6oWW
Hrx/P0RaOq6/Wsv6/dA018xc/1cj9feD+44TFy4eofpiPzwyMp8vP879/aD+
s4swXov7++Hdlb5zurwgrPLDotL0fT0HsX5/TBp9wN7KgnhBC44q+LOnNev3
x6mtg9snBLD//th1ZVFExCHu749LL9/5b0kiXOiPvQknj1t95f7+Lb9/bDrg
Oo71+8Pv+RLDhnzSo7YSFatsoYjg/iuxZMuf50fsuf9KeKyb3N61O+9/JepE
qzeN4P2KV+Jb0lTXjKNUr3AlRt60b391BfdvqRepGmliwvpXonpvrkLHnLBa
AH4M77nYUJP3HwDl3a4TxzRSPQTgYWzKCHPW5xYA36/q1xo9iRcH4J360gE+
3qw/AG80lr2SvCZeGYDTWcur+rpx/wCI/IXfk12+Uv9AxMtrevUOYP2BWFBX
kinbx/0DcWPSNPshBex/IPw6jehkq879A/FjVNlbu4WsPxCroozG9jMmPcpA
lOT0X/ojh3hVILbYXm9Xo+T9i1Cze9bjcCFhLRGEp0af63OKsEAEuVKvw/FF
NK+hCDcb5YqPIsIQwSRov3a3URQvFCE+bV/24MM8b0v+67ehhyaTPpEI28c3
fPo2hf0T4eWHGXlbWX+2CIOfjrCoi2U9Iti+aD1pxwPqVypC+Inop1XavF8R
Wj9sSpzhRLhChFnjA+xFPSleJUJZ1IRf30oJN4hw/sK122Py2P8g9O2u2bhi
EvFaQch82cF1yLkvpD8IxdtPbH7jxfqDWn4jkjv8e8T6g6A7ZVP6f2mEhUEY
3NrD3ekB6w/CNh/zkZvPUz1REMq16u73yqJ4cRBa/gQycZpAfHYQ7pdrhpXU
EC4MwqrBNYNrTrL+ILy/vPOJ8CTxyiDkl58c8PgF8RVBuHzPRW/QDPY7CJ82
+dfqPmP9Qdi5MnuYyVn+/oJRGWD63P841dMKxpn7poN2ffhM+oNx3+L6CcPe
xBsG49QN1/0vnhBGMJxNZmotLScsDIbxovpj87UIuwVD+sE3NO0Q9RMFQ6/3
8BfOQcSLg7GgOchomgPx2cFwTxCIix+y/mA8OXwqWfAf6SkNRv0q5afzkRSv
DMY6zXNmx5ax/mCUzDia5aZL+aoWPf0nZO3ozPqDkbOqPMvEg3i1EEhPyo51
b2D9IRicKw+v3cX+hyDO6+QmSwXrD0Hwypr0/FvsfwiS1vWr0znM/oegQHdd
2RxHwm4hmGWrupuhyfpD0Op7vqiZsTgEi2J+BDbF0b6zQ/BxS5jjggzWH4Lq
eX8tN7Zn/0MgeG2ZNPky+x+CM7PWSjGL8itCoKV3L/lrI+sPgVvPDr77/hBu
aOm3Zajx0FqKVwuFfdUCs7nFhLVC4ay62TWiK/sfivXHj4+fkcP6Q6E9ZvUu
h68NpD8Ui3Wi3w9ZQPHCUCxy+Jba8SVht1BUlj2Z+0/F338oXBo7GLnw9yUO
ReBD9zvlxqw/FCu3P3w6ZwrrD8VzVelxuSnxpaH492eoJE2PsDIUYp9n778d
pnkqQjEn6tr3HmcJq0Jxw+r8DhMDim8IRfktl4p+b4lXC4NlWur8O2WsPwzF
C9oUW21n/WGYM7T0m+Mo1h+GPtK9ew/dIR4t2LbnpPcbWX8YspK3BJ2wZ/1h
qM5JfTPaj7AoDIUaztN0v7L+MMw1nFdeG8H6wyDaN8HX5iLhwjA0/RtxZfUS
mrc0DIrEKdbDDxFWhsHv4xur9UfY/zB0+/30U7QGYVUYajxaOW99xfrD0O+Q
nUbFTvY/HG0DTtdGCz6S/nCMu2/lPHsm1ReEQ/xpXum41hRvGI6/fTTNwv5j
/8PhOcDUwNKDsDAcoV7Xnt5g7BaOpZMmXdpbSFgUjuzTt83r7hIWt9TftFqy
wp/fv3Akb36xpnQi6w/HhnbyZfYNn0h/eMv3Mcz0qYr1hyNvY+zmVsNYfziS
2rv+rthK8apwJLrec7g2i+IbwiF7dyayVQn7HwHH2VefnO/B/kfAI/lP888I
yhdEwPe1wR5tQ9YfgdxTBbMbCtj/CIhXZmtMXMP6I/BoyreiNaasPwJOzT0O
dfpO9UQRqBzQdetFV9YfAc3T4xVeOsRnR8D8uGqKWE64MAKHahwi5nVh/yPw
M1H/YVAw+aWMQHBun73lByi+IgK6Y+L7F2fx9x+Bwo5RrXUdKL4hAn8ORjhr
zWP/I/HA/W4H92cUrxWJN/o/VCviWH8kppTMTDRzZP2RSEqqsE68/oH0R2K7
+29XjStUXxiJajvruMferL+Fb94QEr6H/Y+EdfOf2oJurD8SW00+91ecYf2R
iHzU+t+48cQXRsI8c2tRey+qXxqJadq+CeZm7H8kwq8Gjp1twPoj0X7U+oJv
CRSvikTCrz22t/rw9x+J8gF9flk9o/nVovDipEbJHkfK14rCjNkGJp1vEi+I
QnROs+53S+pnGAU1pyGFo+L4+4/CyneKgUb73pP+KLyq3nXlYH+q5xaFhwlb
u/Y2oXlEUah9rLiUMY3qi6NwZsjaVkuyqV52FLa1tbEfPYrqFUYhJNzoyjgL
9j8KigmiH5s7UL4yCtoLT9wev4zqV0Qh0G7Kux5bWX8UJN7li4vbUL2GKGzV
Di0/8Yl4tWicaPPryfU81h8N48srN9/8wP5Ho2jWQLdVRoQNozF16+nPViZU
Dy381+W6V1fRPMJouPzNb46MYf3RaBfYIVN+mnhRNPYWnW1wVWf90ejx7v65
lEM0T3Y0vgy79uFDDuuPxt1Pwx7a67D/0Rj0tqPTw1+sPxoXL7yRHuhI8RXR
WDX5YFWHLYRV0TCdp7X+0hTWH43gh0WqlccJq8XgqO3Uus1rCGvFoPeL2KKJ
Rux/DHSM/1t76C7xhjFQW3z1doImf/8xkJ4v1OuqzfpjYOUbMl0VRPFuMTgx
N/dZR2O+/xgsyvlk47iSsDgGZm371qwtoPzsGBj5ql7qJJPewhj07C0ovPHs
HelvmbdmwIlXEwgrYzDNq9w5cQb7HwNvjwED69TZ/xik7s/WNv76lvTHYEjx
pF37vvP3H4sX8YZB69fx+x8Lk/S7h54UEBbEYtYAne+bMqmfYSw2H11aVDSc
/Y+FpCFX93oR8cJYaOttuPj6DmG3WIyQV8/v5kNYFAvH8W8L1IooXxyLwZnN
G19ks/5Y5C3NmJoRQvGFsS1/b3Y4uP81xZfGYs+VwBzVbNYfi5P5lbFvG0hf
RSxyE8JPOtix/7EwOORn1v8K+x+L/LVJg4dP5e8/DkcaC7XrH78h/XEodlpw
rmQnYUEcNjbNfNNnM/sfB8Nctw49rrL+OOwetO644yLqL2zh84p6nN/K/sch
tItGD5tfhEVx+J26tp9En/XHYWT23FXZ8yg/Ow5XdzldKxzA+uPgW9uoO6qW
/Y+DILzmeNdQilfGQaT+9GW7CNYfh8FaxRb2D1h/HN79q5dM3cz+x+HDht3S
NhyvFg/fEMNtMycS1oqHS+0m20eh1E8Qj7Fulk9exLH+eGitOn7AhO8N8VBf
qWtuMIr9j0eI+32nafq0P7d4KJ/XT762rp70x2P059ieascpXhwP3e3jk5/1
IJwdD7u9k0UHllN+YTzW3bkw3eEN4dJ4RK/UPnyH96uMx8JWiWOcHrH+eHhr
fljaKob6qeLhUVveab8n5TfEA32s+ww3Y/0J8LNpfOJuwP4nwEm0aeqvWPY/
AXrOvR7JxRRvmIDQ3o/bXXlGPBKgE+H54bkdYWECIv/YPJZqUrxbAtRDPF+e
TCNelIBtuRoyGyvWn4Ar0ltTBzgRn50A2/nDRkue0fyFCTh/0nKU2Jv9T8Dv
Lh3Nr58iXpmAb6Kk7bduEq5IwPgT4+qmVrH+BEj8jDdMkhBuSECZU7P19QP8
/okxZ0rP+c+/07yaYhTuqTC+Z0rxWmK03Xs19HMhYR0x9HPuR9v9JCwQY8O6
BV9mWlO+vhjKQwWVs77wvsSwFhesfN2R4k3F6D9nqfrN3cRDDN+weeJqPeJt
xbi9elVmD74HYQv/6sTUNZ1oP85iJH1ye9G6gPcrRqjayOeyOsLeYnjc3zMp
u5H33aKvZ8THC7y/SDFWaMnVXwqJF4tRfdLRrdyD+sta5p9VvaF4P+HslvmH
eIQr91B8nhipJr/921WyP2KYtv+asu0b4RIxqvJqNuYPfE1+ibG3/pu04ADl
l4lRvrjxxqwjfL9iFMkiq/ddo/irYqg7KbYvO0LxFWJsbjhU0XY1xVeLMX5B
wFl1DeJVYuzcc+TKt8OE61v2sXPipsYA9rtFf59A6xvnCTeJUTz1e63vb4pX
S8TlttnascHEaybCYZ7HtNJsmkcrEZJ+g61drNj/RESdcBnRj/UIEvHn8yqH
lYGE9RMx1Maqbdv2hA0T0SN9v9WzfVTPNBEfEz70P/2L6iER05J8Vq6vf0X+
JwLbJvsYfSVemIg9+q81Xrch7JyIULvO1WmehN0SkV5358zA3lTfOxEB3pL5
j4bxe5OIrBkTO+WMJxyZCLcZVjkr/ShenIhuP8ZL/FdSf1kiTEfc9G74zP4n
wlsu/nL6A+G8RJgUtY6bdoz9T8S6vsnv1PaT3pJE6BUMrL/yuY78T8SUSzNV
bk5UvywR3w1vTG9OJ6xMxLJTM4+MncT+J8JZ08Z4bSrlVyTi4vZuNaPkFF+d
iIFB69eOEBKvSoRuP3mPHk00T30iKsuNDdtdpnoNiZjZe6reyZO15H8i8tUd
eg63o3pqSQjzCHv0ayzFayZh2vWtldd+EK+VhFPekXFxE0mfThJGXY7Z2vMf
8YIkHO5fc/THOZpHPwl9BIKg6bFUzzAJFy3P/netA99/Ehwd3rb/W0X5SMLQ
iV3n/FNRvm0S0nckKSY0U74wCVkRnYc8dSbsnISPsoOe1g8Ju7XMk5Ly3OI6
1fNOgnU3/cqRfwmLkmDkdXvE4b4UH5mEJ9t8Zi5YSf3ELfouFLxa4028rIV/
2D357yDC2Ukw+W07VfqC6uUl4cb+5V3qM4gvbMmHfsrDG1SvJAnnnR+Fak3m
+0+CU8/rn/SP0v7LkpC3Y9krrensfxLk6atlbfh7vJoE/TeaG0t8iK9IgtXl
6Es/u9H+qlv8GbvcxeAYxauSMOLy5EEWt6h/fct+hmkGn62h/IYkdPHZZqDs
zPefBI/UTmMHp7D/yVjrveVBL/6+NJMhatDssK89v//JqAx2Mb1UQbxOMjaN
DCkXZ7H/yXDOyL19qR37nwzlm6q/nkuJN0xG7vgLZVv7EG+ajI4LflcOPMf+
J6P78DENc3by/SejzGLquysN7H8yHILulq2cT7xzMjQ8r3wz/kD13JIx7Xnq
uo/r+f6TMcDIVPjjIPufjFdRkQtndCMcmYxnb/Oywg6RH+JkdJoYadp1Nt9/
Mkb9+LPj/C2+/+SWn7cR3oGu1C8vGT+jXQP7n6H4wmQYeBg9ulhI9Upa5mml
ONZ4je8/GarVYxZ7N70k/5MRXDi+6nQ98cpkTHqojsCR7H8y6jfeLu7dne8/
Gd83zbu1k7/X6mToLvz27wL4/pNh23R9dWRbmqc+GeeO5JVcOULzNCRjv+6z
5q8dqH9TS339tVGz84hXk8Dg1K7P40YR1pRgxKhne79b8P1LUHD2yPZLy9l/
CVTf/SKiF1J/gQRb9z6RXMpm/yVInDFF//xSqmcoQVVKj/cZpYRNJTi/Wq+N
0xaKhwTPVFv1uu0k3lYCRUxIiNYHwkIJBlS3ti/IJOwswcs7tUZXQ9h/CYr0
F11pc4l4bwkOH90RO38D8SIJ+lyc3q6NOeFICa6HXu22KYv9l2BiSBvhnyvE
yyT4UqKsvD6ScHaLfvuNbyW5FJ8nQbBYct54I/GFEgg+5j4Qd6T9lEjwSLvP
lQebaN+lEvimm+1NmUfxZRKUW/rcqSl5Qf5L0GW4Sci+68RflWCkdUKjsxn7
L8G4A9G2F3tQvWoJQiZemnD/G2GVBLd1H57Uz+X7lyB91r0qu0V8/xIERvxe
XvyQ/ZdA59uZ9vFn2f8UfLn9Z2z+ePY/BZMsb0T1/EL1tFKQHTq05Odg9j8F
rddsuOZsw/6noFR4NP/vOMrXT4FuiveAcbvZ/xS8+i1K1dxJ/U1TsGdG2Zoz
kXz/Kbh55ELhh5/sfwpMfRY1jp1A8cIU2IlfbRu6irBzCrpudM3tcZP9T4Gb
/b3tgo3Ee6fAUOtyu1suVE+UAq39al3MhhEfmYKNkuSjbrm0f3EKxr4SDltr
yv6n4G+1ya3v/P1mp0DV88HkdRcoPy8FtcNrh9nYEl+YgscL7s++sfE5+Z+C
huEVPj8q+f5TMMzeYfTfjnz/LfvYUqrS0aZ8ZQpye8rLovPZ/xRE34/b8a8j
+5+CbsmKDvV27H8KrHoO8BSyHlUKylu3Lov2I1zf4l+C+czIZzRPQwp27oRg
txfVa0rBxaauhhUzKV5NirUJM55arWX/pTgW0c67swZhLSka13ew9jCgeB0p
rK5kLXXfxf5LcdVwbLvDn9h/KVr1ij/ebx3xhlJMLbb40ZzJ/kuhK3jbS/M4
zQcpnmzf9uGMDfG2UmzY6dimTyT7L0XG7LkJXgvIL2cp7Gv1t9/YTLybFHen
bRaMUxLvLYVFaJHzpQKqL5IiPNGgaAnfb6QUw42yarVWs/9SrBOX2W1nLJNi
62Jri8pSqp8thfqU/6K0M/j+pTB/bL9xfi3xhVIo3i3scn4W4RIpnK9V2GVs
5/uXQuuyzc+1BlS/TIrOko42jYP5/qW4OC7g0/ETFH9VCn2DDo2jtNj/ln2c
cboyQo/iq6WId+zaTceSsEqKSSWRfwp+sP9SfA6KEn7zJ9wgxTyb1ooxwbSP
Jim8dh7Muree8tVS4T/2wbLjfJ+aqRiq0e5wWCv2PxXC+yO2zI6geJ1UFDds
eRN3neIFqeizSX2++nbi9VNhq2bZd4Mu8YapSNt10XGRmHjTVLhsb86bO5p4
pOLt9ClHOhvy/afi0sGusWPYD2EqNp3IUR3vwO9/KoKiDvsra0mPWyqWfA92
uT+e7z8Vnl3Omb/hfFEquk1wjxocTDgyFeY3h4lc7ClfnIrzZi562nfZ/1T8
dXk2fImQcHYqTJ5XSWMaKT4vFT6D++d178v+p+LWvePlbUZRfEkqhrkYG6lG
Ei5NxZSefRKGf+T7T4XrUJ19jm+pnjIVpe3qM4PPU/zVVJzq+6TvCt5fRSq0
Z8iDD3Qk/dWpePfob9W7G5SvSkVdn7qZndTZ/1SsXr1a9Ww0338q3k/c02BY
x+9/y761yjtk/d/9y9AzrZswdBjFa8rgNXZvgHgrYS0ZXrt9XN7uPN+/DNtF
m+o1WxMvkGGQPMxGyvX1ZdCb7t7jWArpMZSh86NCxdBpfP8yHNjRoOi8nv2X
QXGvznIl37etDLvOOMwq5fdGKINklt/ty4v5/mV4WpOUUmPH/suwet85n2Ob
CHvLUNV7oOPZe3z/MjjUeo5Imko4UobK42qFb4+x/zIcNE+ZGu1F/WQyHCrq
1fvYFxX5L8OiLjuudGW/82RwlI/sd20H5RfK4Du+zr9Yg/2XIe3aJs3y2cSX
yvDdwn3bLj32XwanIWe2H0mj+koZuso/3gx7TviqDIKKT5nP3hCukOFIfMdR
QXaEq2UY0TXWqF5JWCVDsENlVdt57H/LvF9eTDYsY/9b4o/WDJi6gv2XQbvi
3Cj5HuLV0tCr6tOA1/weaabB44dbcfNQwlppmPQkT1Z3kOJ10rCn9/x+HeYQ
L0jDMnujfd1D+P7T0LCgz5H2GRRvmAZh7JbP1WMJm6Zhx+/uM+b0o3ik4feO
T0r/P8TbpqFgwFrxqw+kT5gGw01RRY3PiXdOg96Sh1t6S/j9T0Pw3fQX5of4
/lvqvU/4sGoe+5+GUaJ3rx448/2nISrhrsGQdex/GhzvWdTZvef7T4P/5i6J
O8LZ/zSk2y/ZFtWrhvxPw/tPj1J6vGH/09Bua4rtdS2KL0lDXOYYqyPr2f+W
/R0ZNPtMxTPyPw1fckx2NLfi9z8NuXNeB607zP6nYa58mafAlv1Pw1GPvaPC
frD/abhV2KztyvelSkP2UptuCxcTX58G+9VzHxbx+9aQBuOVz/x+8/vUlIaO
8wv6HeWfH2rpEDj0vmTOPy8101H6+c27aUf5/tPxt3HQrUTel046iu07Fx2z
5ftPh+tGU4/4QtKnn47QpoUJab9pHsN0/Mxcrm7oxu9/OqY8qMo3nk480nFt
RecmaRb7n47cjFrZBw/CwnSIajqsntOO9u+cjr2+9k8++1K+Wzqmdjq3d/rJ
p+R/OiK+FjtYxhEvSkfX8x7n2j3h+09HWKuasqMl7H86BswebmvWmerL0pH8
AOH3FMRnpyOnNiew7DX7n44aC3OLj4HsfzrO5x99J1rJ/qdDFTNT4PSe9lGa
Ds3J5k/1NNn/dPRt2/g2qZLvPx0G5r86LP6/+09HeJCw9IIx+58Op416UVFS
6ledjkGDT/X9cYbmUaXD5ZfY3UOP/U+HXXD7k+1PUr+GdGw0u9HK1pX4ppb4
jveDuwTRvtQyINfSLu4wgXjNDFx3iFnWtJbytTJgGbPFNdmA+ulkYO+aRWmZ
RRQvyECvyapFy+fTfPoZWPh7l6OxC+UbZuCz8ui+cm/qZ5qBQZITiisD+fe/
DMTL02Y8MqL6thkIKD1Wd1mD7z8Dp842J/j1Y/8zEGZ29tu0IsJuGRA+9/ct
/sj+Z+D3/XP9tdXY/wyEjnZ/r1FE80RmoNjqzvXDXYgXZ2AzHjp4axOWZWCW
bSv1O+FPyP8M7JzhuTFwIvufAWmbsgh9M8KFGfiZtePWmzbsfwZ+DPzmIl9C
uDQDPXola5W3J1yWgfEeFbs1zWheZQYqDj0P1eT9X82AesX0fSdeEV+RgTOB
dsb50dSvOgOPXr0eapTB738GXqhJqu4OIb4+A9ty3/Xowu9RQwa0Nj6fMZHf
h6YMzNftd/fvIsJqcmgtrVY3U1G+phzlB3We7RzI/sux69qH3MeWFK8jx+/K
9r0O3mf/5dgnfJU7pR1hfTm+1o6cmqHJ998SP39PXAConqkc8xyWrIobQvog
R+iz+MaZPdh/OZZ1ifun+k1YKMd34aGeN9Uo31kOQZDlaptOhN3kaLsuO2+r
K/svx6z7gZ+GzCX/RHJon/OznfnoMfkvx6val3b5dx6S/3KklcZtn5jN99+i
Z0PqO+FLwtlyvKx9cbKK/c2TQ2k7R6p7kv1v2U+Hv+sP2vDff3JY36kXJgqI
L5Vj/iOb0ykr+P7l+CntXnv7KPHKlv1klX1dx+/FVTneTD/WzTiUcIUc/m19
7SSN7L8c49sf+lC5l/Sq5BjtIzcatptwvRwm/33pYs/31CBHR9U7q7+RVK9J
jrHv7Lodek+8WmaLA1Yn6gLY/0wY+mnrxfHvV1qZODatrvXyKZSv0xIfFOl1
ZSTtV5AJE7l/zEcX9j8Tjd+7tfbSo3qGmbi2t1pDLYL2b5oJ5UPdtaG3qR4y
UWT3cpDeSeJtMyFYNL7fCWvSI8xEU86CsjZ72f9MJFrONsqsoHi3TLw9PqHb
5H2EvTPxqlXb4aki6i/KxE+rVfv2HOf7z0TUv8WKfXMJizMxwckr7eIrwrJM
PFtzc3rZJKqXnYn7uo6D7zWQ3rxMrM3suyJRwf5n4mzpT9vmqZRfkonpF+xK
lVUUX5qJx+umq3TCKL4sEzPDDu5bdYTilZm4+OT1jPLe7H8mzvxSX+f4mvIr
MlF28F/2YE32PxMX4n298voSr2rBc1/3CSlh/zNRX9ZLmb+HcEMmom/7+G6f
S/lNmbjb2V+09fEj8l8BHxujdINPVE9TgSUjb4zY0J/ytRQYPTn/Ulk58Tot
2OptjnwBzStQ4PLyRSu+nqN4fQVKF/YzH7OJ338FILKw25PM778CMysGarcv
pv5QwGTZkF+CYoq3VWBbYGFheSphoQKV3qMG2nqw/wr0dw24bRvL778CHZ2C
U1268v0r8FV2ovH1O/ZfgcimAr+x89l/Bb4dLo+X5rD/CjRFT3I0e0p+yxSw
m77N6ZiU5stW4GD4VePeQey/Ar555xe4ySi/UIGghUGrc9pQvxIFVgSuevor
hf1XoM+ExavX8M+PMgU07X21qy/w/SuQq164TNmK/VdA0DBH4/JwmqdCgcGp
TxVFz4mvVkCnYbpdWEU1+a/AuoUe97a8pnnrFQh47LrA1Zr6NyiwyPpaa+EZ
qtekgFO6RlrFbb7/LERe3Gv0Vsz+Z2GBndd+fyHV08pCzMOd7zOHUL5OFgbt
thnW9z/CghbcS3v+dr5X/SzkpmjevnuK/c9CU7jDhIty9j8L/bZX2Rf6Uz9k
QXW4afifpw8t/h8B5WWe
      "]]}, {}}, {}, {}, {}, {}},
  AspectRatio->NCache[GoldenRatio^(-1), 0.6180339887498948],
  Axes->{True, True},
  AxesLabel->{None, None},
  AxesOrigin->{0., 0},
  AxesStyle->Directive[16],
  DisplayFunction->Identity,
  Frame->{{False, False}, {False, False}},
  FrameLabel->{{None, None}, {None, None}},
  FrameTicks->{{Automatic, Automatic}, {Automatic, Automatic}},
  GridLines->{None, None},
  GridLinesStyle->Directive[
    GrayLevel[0.5, 0.4]],
  ImagePadding->All,
  LabelStyle->GrayLevel[0],
  Method->{"CoordinatesToolOptions" -> {"DisplayFunction" -> ({
        (Identity[#]& )[
         Part[#, 1]], 
        (Identity[#]& )[
         Part[#, 2]]}& ), "CopiedValueFunction" -> ({
        (Identity[#]& )[
         Part[#, 1]], 
        (Identity[#]& )[
         Part[#, 2]]}& )}},
  PlotRange->{{0., 1000.}, {0, 4}},
  PlotRangeClipping->True,
  PlotRangePadding->{{
     Scaled[0.02], 
     Scaled[0.02]}, {0, 0}},
  Ticks->{Automatic, Automatic},
  TicksStyle->Directive[16]]], "Output",
 CellChangeTimes->{
  3.9095923018261395`*^9, {3.9095924945692124`*^9, 3.9095925312511187`*^9}},
 CellLabel->
  "Out[546]=",ExpressionUUID->"5fdf0ea1-0b0f-472a-9b27-2a2d23d80664"]
}, Open  ]],

Cell[BoxData["\[IndentingNewLine]"], "Input",
 CellChangeTimes->{3.909544770841793*^9},
 CellLabel->
  "In[542]:=",ExpressionUUID->"82f9ae70-8065-45d3-890e-49d2b08b68d6"],

Cell[BoxData[
 RowBox[{"EmitSound", "[", 
  RowBox[{"Sound", "[", 
   RowBox[{"{", 
    RowBox[{
     RowBox[{"SoundNote", "[", "\"\<C\>\"", "]"}], ",", 
     RowBox[{"SoundNote", "[", "\"\<G\>\"", "]"}], ",", 
     RowBox[{"SoundNote", "[", "\"\<A\>\"", "]"}]}], "}"}], "]"}], 
  "]"}]], "Input",
 CellChangeTimes->{{3.8948468387487864`*^9, 3.8948468489678264`*^9}, 
   3.897732804497039*^9, 3.8977381837159777`*^9, {3.897759979240881*^9, 
   3.8977599806938705`*^9}, {3.8977600111899257`*^9, 
   3.8977601358688116`*^9}, {3.897841952756502*^9, 3.8978419795245056`*^9}},
 CellLabel->
  "In[543]:=",ExpressionUUID->"e4d32282-78da-433c-a27d-1efa78369f04"]
},
WindowSize->{1435, 1237},
WindowMargins->{{Automatic, -2051}, {Automatic, 54}},
Magnification:>1.5 Inherited,
FrontEndVersion->"11.3 for Microsoft Windows (64-bit) (2018\:5e743\:670812\
\:65e5)",
StyleDefinitions->"Default.nb"
]
(* End of Notebook Content *)

(* Internal cache information *)
(*CellTagsOutline
CellTagsIndex->{}
*)
(*CellTagsIndex
CellTagsIndex->{}
*)
(*NotebookFileOutline
Notebook[{
Cell[558, 20, 513, 11, 43, "Input",ExpressionUUID->"3d30a11d-61c1-47de-9153-16c53b743ceb"],
Cell[1074, 33, 642, 15, 66, "Input",ExpressionUUID->"291e0fd9-e424-4562-b82d-73082372ff25"],
Cell[1719, 50, 1029, 27, 102, "Input",ExpressionUUID->"a09990c8-2df4-428b-94aa-485de3d344a6"],
Cell[2751, 79, 899, 20, 102, "Input",ExpressionUUID->"d2ef730e-e99d-43d5-9b56-d78feea6e5be"],
Cell[3653, 101, 850, 20, 102, "Input",ExpressionUUID->"a4619d74-1832-4ab4-8d85-f9df269afa1e"],
Cell[4506, 123, 295, 7, 43, "Input",ExpressionUUID->"11fae366-7878-4038-b060-be918d075c96"],
Cell[4804, 132, 278, 7, 43, "Input",ExpressionUUID->"b5de1ba7-f640-4881-97e9-7be080b74d21"],
Cell[5085, 141, 392, 9, 43, "Input",ExpressionUUID->"dfabe776-7435-43e8-8683-a02e28126f46"],
Cell[5480, 152, 262, 7, 43, "Input",ExpressionUUID->"a24738db-6f9d-41cc-964d-31b6f0e608bd"],
Cell[5745, 161, 1459, 24, 43, "Input",ExpressionUUID->"bec315a3-361b-4d0b-9ebc-55dca753219a"],
Cell[7207, 187, 843, 15, 43, "Input",ExpressionUUID->"7164fa8b-1134-4710-98dd-0610438b55da"],
Cell[8053, 204, 172, 3, 73, "Input",ExpressionUUID->"8b3623de-2181-435e-9ba0-c73c5776d44f"],
Cell[8228, 209, 14624, 331, 909, "Input",ExpressionUUID->"d6b2468d-0dfa-4ab2-9a42-ad3b7607d2aa"],
Cell[22855, 542, 172, 3, 73, "Input",ExpressionUUID->"7ea592d9-f5fd-45ef-950b-153fa4df4325"],
Cell[CellGroupData[{
Cell[23052, 549, 562, 13, 66, "Input",ExpressionUUID->"9014147d-4258-4f6e-a329-946030c49fba"],
Cell[23617, 564, 811, 12, 49, "Output",ExpressionUUID->"567c0d7f-4b23-409c-8dc8-76fc78fa53ce"]
}, Open  ]],
Cell[CellGroupData[{
Cell[24465, 581, 221, 5, 43, "Input",ExpressionUUID->"9a650922-4703-4c39-9941-c0c522a10f30"],
Cell[24689, 588, 612, 9, 49, "Output",ExpressionUUID->"25655a11-cbb9-4ed7-8674-e84e8c72e42b"]
}, Open  ]],
Cell[CellGroupData[{
Cell[25338, 602, 291, 6, 43, "Input",ExpressionUUID->"1e15e23a-5b4a-4109-ac38-6ca1dff2d220"],
Cell[25632, 610, 948, 14, 49, "Output",ExpressionUUID->"52bff83f-89d9-4d2a-8ad5-bf0466d4b42b"]
}, Open  ]],
Cell[CellGroupData[{
Cell[26617, 629, 280, 6, 43, "Input",ExpressionUUID->"5ab12ac4-c61c-4513-87a3-4331c8f5d1c3"],
Cell[26900, 637, 2826, 40, 49, "Output",ExpressionUUID->"ba39afdd-1b97-4b5a-b34e-c49bc8f92fe7"]
}, Open  ]],
Cell[29741, 680, 170, 3, 73, "Input",ExpressionUUID->"177ac385-d22d-4bb9-b161-3cb5e2e9d407"],
Cell[CellGroupData[{
Cell[29936, 687, 1090, 30, 104, "Input",ExpressionUUID->"8ca29d35-2d33-46ce-a69f-8b7dcb14b999"],
Cell[31029, 719, 490, 7, 49, "Output",ExpressionUUID->"f7d57fa5-dc47-46da-9144-e81c287ba08e"]
}, Open  ]],
Cell[CellGroupData[{
Cell[31556, 731, 1139, 31, 104, "Input",ExpressionUUID->"40d87712-60d0-4079-ac36-9ba6a8b5ddfb"],
Cell[32698, 764, 479, 7, 49, "Output",ExpressionUUID->"d783a8df-786b-413d-ae9b-c79a9a983d2e"]
}, Open  ]],
Cell[CellGroupData[{
Cell[33214, 776, 1192, 31, 104, "Input",ExpressionUUID->"56a2a6c2-431a-4b0a-aff9-14dd2583fbb9"],
Cell[34409, 809, 489, 7, 49, "Output",ExpressionUUID->"963f82c1-278d-4749-ab3b-623bbcf07c86"]
}, Open  ]],
Cell[CellGroupData[{
Cell[34935, 821, 1192, 31, 104, "Input",ExpressionUUID->"ab05abed-520e-4434-8438-75cf6d546cad"],
Cell[36130, 854, 483, 7, 49, "Output",ExpressionUUID->"a0dc18a6-0d9b-4f34-a12b-a32cd1e57ee2"]
}, Open  ]],
Cell[CellGroupData[{
Cell[36650, 866, 1242, 32, 104, "Input",ExpressionUUID->"5c7cb72b-dd3c-4bf0-9863-afe0935fb6a4"],
Cell[37895, 900, 481, 7, 49, "Output",ExpressionUUID->"9d19cbd5-7e73-4f1d-8861-1e3ecb1163f8"]
}, Open  ]],
Cell[CellGroupData[{
Cell[38413, 912, 1191, 31, 104, "Input",ExpressionUUID->"cf4933d7-be10-4d3a-bea6-da8304c21759"],
Cell[39607, 945, 485, 7, 49, "Output",ExpressionUUID->"393c19da-e35a-400d-930c-98638ff7ef56"]
}, Open  ]],
Cell[CellGroupData[{
Cell[40129, 957, 1190, 31, 104, "Input",ExpressionUUID->"419e6e89-1908-4fbd-8c0d-f85a59841bb1"],
Cell[41322, 990, 482, 7, 49, "Output",ExpressionUUID->"852d0be4-6a95-40d9-a6e4-2211a3cd2bf2"]
}, Open  ]],
Cell[CellGroupData[{
Cell[41841, 1002, 390, 9, 43, "Input",ExpressionUUID->"ddd87574-e35e-4ae9-85a9-57deae2a4857"],
Cell[42234, 1013, 632, 12, 49, "Output",ExpressionUUID->"302112ff-d730-4735-9ab9-a910cb4690ae"]
}, Open  ]],
Cell[42881, 1028, 170, 3, 73, "Input",ExpressionUUID->"3b56a338-7892-4135-8242-ed0b6b793f1d"],
Cell[CellGroupData[{
Cell[43076, 1035, 3554, 59, 174, "Input",ExpressionUUID->"a8a11302-60fa-4f29-bd12-4c44f3321f5e"],
Cell[46633, 1096, 7364, 116, 356, "Output",ExpressionUUID->"add39bc0-a177-42a7-a341-0d3f57dcc83a"]
}, Open  ]],
Cell[54012, 1215, 172, 3, 73, "Input",ExpressionUUID->"e5950b4d-98ac-44c0-84c0-0dfe8412a475"],
Cell[CellGroupData[{
Cell[54209, 1222, 1275, 27, 174, "Input",ExpressionUUID->"eb0e39c3-4730-4efe-be7f-6007eaafd529"],
Cell[55487, 1251, 14724, 258, 391, "Output",ExpressionUUID->"5fdf0ea1-0b0f-472a-9b27-2a2d23d80664"]
}, Open  ]],
Cell[70226, 1512, 170, 3, 73, "Input",ExpressionUUID->"82f9ae70-8065-45d3-890e-49d2b08b68d6"],
Cell[70399, 1517, 654, 14, 66, "Input",ExpressionUUID->"e4d32282-78da-433c-a27d-1efa78369f04"]
}
]
*)
